# Supplementary material for: Quantitative Proteomic Analysis of Niemann-Pick Disease, Type C1 Cerebellum Identifies Protein Biomarkers and Provides Pathological Insight
Source: PLoS One. 2012 Oct 29;7(10):e47845. doi: 10.1371/journal.pone.0047845 (PMC3483225; doi:10.1371/journal.pone.0047845)
Supplement: Table S1 — 2D-GE and Protein Identification Data. Spot intensity ratios for each of the time points including p-values are included. Checks indicate protein spots that were excised from the gel whereas those spots that were not excisable are noted with a red x. Sheets that note the protein identification as well as the peptide assignments from each gel spot are also included for each time point. (XLSX) [file pone.0047845.s005.xlsx]

## Sheet: 2D-GE Data
Summary of 2D-GE Image Analysis
				Spot cut for MS Analysis						Mutant to Wildtype Ratio
Spot #	1W WT	1W MUT	3W WT	3W MUT	5W WT	5W MUT		R_1w_M-W	1W p-value	R_3w_M-W	3W p-value	R_5w_M-W	5W p-value
4201	√	√	√	√	√	√		1.61888	0.0119102	1.52386	0.00903946	2.73595	0.0362332
5907	√	√	√	√	X	X		2.44448	0.0263575	2.36012	0.0292927	2.98032	0.0351126
316	X	X	X	X				1.87562	0.0121611	1.62813	0.0393878	0.890195	0.845217
3706	√	√	√	√				0.460355	0.0088005	0.660736	0.01019	0.934838	0.771677
7032	√	√	√	√				3.17126	0.0421745	1.66068	0.0359096	1.5304	0.366522
3215	√	√			√	√		1.51078	0.0252162	0.892319	0.599494	1.70267	0.0150514
2006	√	√			X	X		0.489569	0.00622823	1.07574	0.792382	1.8816	0.0434694
1306	X	X			√	√		0.472726	0.0387425	1.08794	0.636135	2.08021	0.0236208
5208	√	√			X	X		2.44519	0.0391412	1.06908	0.836636	2.10072	0.0112541
7115	√	√			X	X		4.27864	0.00207805	0.888301	0.772485	2.27803	0.0258807
5703	√	√						0.407949	0.0449856	0.842119	0.273495	0.775266	0.475082
2108	√	√						0.260047	0.0379498	0.975103	0.954044	0.827135	0.63979
1626	√	√						0.586413	0.00992811	0.8754	0.699203	0.851425	0.446356
7710	√	√						0.45768	0.0497682	1.13894	0.787642	0.905668	0.752428
1406	X	X						0.447946	0.045639	1.03766	0.750037	0.922176	0.74489
3613	√	√						0.391008	0.00153882	0.918547	0.487109	0.938485	0.737301
2315	√	√						0.599819	0.0242051	1.15019	0.472922	0.979885	0.875597
3607	√	√						0.52313	0.0257567	0.83789	0.27274	0.984689	0.889221
7102	√	√						2.08293	0.0143463	0.874301	0.40029	1.03334	0.906455
6102	√	√						1.83193	0.0259064	1.01808	0.837126	1.04733	0.734939
715	√	√						1.80631	0.0129527	1.19963	0.390943	1.0554	0.820564
2428	√	√						0.634668	0.00254552	0.985986	0.908694	1.05803	0.720802
7341	√	√						2.02159	0.00252497	0.823223	0.29387	1.08276	0.535288
7204	√	√						2.03265	0.0208706	1.12704	0.767159	1.08303	0.833147
2619	√	X						0.452265	0.0321617	0.732812	0.0911465	1.15315	0.35676
1012	√	√						0.33693	0.0307631	0.988902	0.905189	1.21565	0.216873
5848	√	√						2.37781	0.0474611	1.04944	0.925896	1.23226	0.797516
2328	√	√						0.589982	0.0367673	1.04042	0.838123	1.23532	0.862308
1007	√	√						0.664287	0.00727513	1.02589	0.631498	1.24415	0.21372
6205	√	√						2.25879	0.00120974	0.882776	0.799515	1.2895	0.751894
4624	√	√						0.326331	0.0278336	0.8507	0.472826	1.28956	0.517882
8535	√	√						0.455981	0.0228249	1.3044	0.63011
9202			√	√	√	√		0.775784	0.0968463	0.661811	0.00246563	0.461586	0.024642
2429			√	√	√	√		0.972328	0.874794	1.69132	0.0268128	1.71253	0.0232333
1301			X	X	X	X		0.956725	0.566442	1.50807	0.0153327	1.72034	0.0271567
2003			√	√	√	√		0.925535	0.693103	1.51039	0.0117588	1.73312	0.0171331
1010			√	√	√	√		0.890236	0.551054	1.71115	0.0387237	2.27528	0.0226451
4203			√	√	√	√		1.25253	0.708834	1.84248	0.0248657	2.31962	0.0162042
1304			X	X	X	X		1.11327	0.700319	2.41099	0.0127221	2.61669	0.0178889
2312			√	√	√	√		1.20004	0.497954	1.82069	0.022417	2.90279	0.0177829
4204			√	√	√	√		1.25221	0.570603	1.74671	0.0133447	3.43696	0.0431435
4102			√	√	√	√		1.1362	0.64966	2.22597	0.00934937	3.85973	0.0189076
3722			√	√				1.09858	0.670325	0.629209	0.0345928	0.763077	0.531248
7205			√	√						0.454372	0.00803954	0.798166	0.751529
6103			√	√				0.885033	0.798424	0.385122	0.00963285	0.798742	0.450906
4710			√	√				0.79854	0.369186	1.63236	0.0364502	0.816658	0.4044
8323			√	√				0.883406	0.760011	1.87419	0.0194701	0.91988	0.562566
4402			√	√				1.25759	0.644	2.19431	0.023727	0.966092	0.88631
15			√	√				1.0072	0.944301	1.52386	0.0156384	1.01935	0.924013
7919			√	√				1.09752	0.626202	0.471594	0.0261225	1.13839	0.254374
5214					√	√		0.788395	0.420569	0.701043	0.0783374	0.251049	0.0166734
8719					√	√		0.773006	0.112808	0.85319	0.594862	0.386951	0.00209293
5112					√	√		0.853839	0.31871	0.923535	0.697252	0.41494	0.0309844
2629					√	√		1.00962	0.968878	0.909734	0.781237	0.440408	0.00759549
8802					√	√		0.952274	0.506018	0.773716	0.072913	0.481914	0.0221145
8311					√	√		0.857279	0.718056	0.79282	0.544006	0.543843	0.0308298
6013					√	√		0.996838	0.989419	1.12615	0.673326	0.592468	0.0282938
3414					√	√		1.03136	0.925299	1.0049	0.981878	1.52515	0.0175588
4608					√	√		1.13192	0.632074	1.17005	0.145923	1.54183	0.0173756
1607					√	√		0.908454	0.369444	0.867261	0.730567	1.56813	0.038795
2431					√	√		0.899867	0.673627	0.973618	0.895852	1.57087	0.0245824
1307					√	√		0.892976	0.780306	1.1993	0.216255	1.65133	0.0107785
4510					√	√		0.881061	0.660675	0.977187	0.907436	1.68163	0.0447835
1310					√	√		1.05022	0.776225	1.17084	0.396752	1.68605	0.0501792
1005					√	√		1.1931	0.640081	0.923095	0.747138	1.72754	0.0423513
4206					√	√		1.13115	0.658406	1.28706	0.344521	1.74537	0.0454841
2005					√	√		0.815631	0.589336	1.05838	0.41811	1.74806	0.0289905
6301					√	√		1.19063	0.455185	0.938174	0.897489	1.7545	0.0380609
1210					√	√		0.896545	0.389097	1.13026	0.291915	1.81407	0.0363991
7208					√	√				1.32962	0.371948	1.83153	0.0477625
3210					√	√		1.13863	0.58904	0.844975	0.373592	1.8958	0.0494421
3125					√	√		0.922836	0.859193	1.12225	0.457921	1.95895	0.0372661
4333					√	√		1.1185	0.688499	1.17773	0.16351	1.98012	0.0364266
1811					√	√		0.864915	0.218702	1.01671	0.944884	1.99316	0.0446058
6302					√	√		1.13388	0.642663	1.17418	0.291447	2.04762	0.00311355
4305					√	√		1.05793	0.863922	1.41522	0.216357	2.11924	0.0332078
4002					√	√		0.923726	0.440585	1.37466	0.240413	2.14595	0.00844558
4211					√	√		1.2233	0.461911	1.41614	0.522365	2.14912	0.0251716
3004					√	√		1.20248	0.591189	1.01476	0.94922	2.19419	0.0109164
6226					√	√				1.46117	0.308359	2.21338	0.0445883
7206					√	√		1.03996	0.966496	1.01892	0.813886	2.58828	0.00886887
3003					√	√		1.11721	0.679367	1.46563	0.532415	3.16035	0.0304629
4215					√	√		1.22705	0.504208	1.44344	0.291079	3.54579	0.0186587
4221					√	√						3.55306	0.00265834
4413					√	√		1.09705	0.723157	1.19598	0.612327	3.69822	0.0359419
3002					√	√		0.840587	0.235387	1.25353	0.268632	3.90016	0.00825185
4015					√	√		1.3948	0.510711	1.24249	0.686491	5.99485	0.00908877

## Sheet:  NPC_Week 1 Protein
Experiment: NPC_Week 1 mice
Protein Identifications from Scaffold Analysis
2D gel spot number	Protein Source	Biological sample	MS/MS Data Type	Protein name	Protein accession numbers	Protein molecular weight (Da)	Protein identification probability	Number of unique peptides	Number of unique spectra	Number of total spectra	Percentage of total spectra	Percentage sequence coverage
Spot 715	Week 1 mice	NPC -/-	MALDI TOF-TOF	Tubulin alpha-1A chain	TBA1A_MOUSE	50117.7	1	3	3	3	0.5	0.0843
Spot 715	Week 1 mice	NPC -/-	MALDI TOF-TOF	UV excision repair protein RAD23 homolog B	RD23B_MOUSE	43498.5	0.998	2	2	2	0.333	0.0649
Spot 715	Week 1 mice	wt	MALDI TOF-TOF	Tubulin alpha-1A chain	TBA1A_MOUSE	50117.7	1	4	4	4	1	0.113
Spot 1007	Week 1 mice	NPC -/-	LC/MS/MS Ion-trap	Nuclear transport factor 2	NTF2_MOUSE	14460.9	0.998	2	2	2	0.133	0.189
Spot 1007	Week 1 mice	NPC -/-	LC/MS/MS Ion-trap	Myotrophin	MTPN_MOUSE	12843.3	0.998	2	3	3	0.2	0.254
Spot 1007	Week 1 mice	wt	LC/MS/MS Ion-trap	Nuclear transport factor 2	NTF2_MOUSE	14460.9	1	2	2	4	0.16	0.276
Spot 1007	Week 1 mice	wt	LC/MS/MS Ion-trap	Myotrophin	MTPN_MOUSE	12843.3	0.998	2	4	6	0.24	0.254
Spot 1012	Week 1 mice	wt	LC/MS/MS Ion-trap	Hippocalcin-like protein 1	HPCL1_MOUSE	22321.2	1	4	4	5	0.125	0.223
Spot 1012	Week 1 mice	wt	LC/MS/MS Ion-trap	ADP-ribosylation factor 1	ARF1_MOUSE,ARF3_MOUSE	20679.6	1	3	3	3	0.075	0.26
Spot 1012	Week 1 mice	wt	LC/MS/MS Ion-trap	Tubulin alpha-1A chain	TBA1A_MOUSE	50117.7	0.998	2	2	2	0.05	0.0621
Spot 1012	Week 1 mice	wt	LC/MS/MS Ion-trap	Actin, cytoplasmic 1	ACTB_MOUSE,ACTG_MOUSE	41719.8	0.998	2	2	2	0.05	0.0907
Spot 1012	Week 1 mice	wt	LC/MS/MS Ion-trap	Histone H2A type 1-F	H2A1F_MOUSE,H2A1H_MOUSE,H2A1K_MOUSE,H2A1_MOUSE,H2A2A_MOUSE,H2A2B_MOUSE,H2A2C_MOUSE,H2A3_MOUSE,H2AJ_MOUSE,H2AX_MOUSE	14144.1	0.998	2	3	3	0.075	0.215
Spot 1626	Week 1 mice	NPC -/-	LC/MS/MS Ion-trap	ATP synthase subunit beta, mitochondrial	ATPB_MOUSE	56283.2	1	17	24	46	0.329	0.429
Spot 1626	Week 1 mice	NPC -/-	LC/MS/MS Ion-trap	Tubulin beta-2B chain	TBB2B_MOUSE	49935.1	1	18	24	50	0.357	0.49
Spot 1626	Week 1 mice	NPC -/-	LC/MS/MS Ion-trap	Tubulin alpha-1A chain	TBA1A_MOUSE	50117.7	1	4	4	4	0.0286	0.133
Spot 1626	Week 1 mice	NPC -/-	LC/MS/MS Ion-trap	Dynactin subunit 2	DCTN2_MOUSE	44099.4	1	4	5	6	0.0429	0.129
Spot 1626	Week 1 mice	NPC -/-	LC/MS/MS Ion-trap	Tubulin beta-5 chain	TBB5_MOUSE	49652.6	1	2	3	5	0.0357	0.426
Spot 1626	Week 1 mice	NPC -/-	LC/MS/MS Ion-trap	Protein disulfide-isomerase A6	PDIA6_MOUSE	48083.4	1	3	5	5	0.0357	0.0977
Spot 1626	Week 1 mice	wt	LC/MS/MS Ion-trap	ATP synthase subunit beta, mitochondrial	ATPB_MOUSE	56283.2	1	24	41	92	0.489	0.66
Spot 1626	Week 1 mice	wt	LC/MS/MS Ion-trap	Tubulin beta-2B chain	TBB2B_MOUSE	49935.1	1	13	16	33	0.176	0.427
Spot 1626	Week 1 mice	wt	LC/MS/MS Ion-trap	Protein disulfide-isomerase A6	PDIA6_MOUSE	48083.4	1	7	7	7	0.0372	0.257
Spot 1626	Week 1 mice	wt	LC/MS/MS Ion-trap	Dynactin subunit 2	DCTN2_MOUSE	44099.4	1	4	4	5	0.0266	0.117
Spot 1626	Week 1 mice	wt	LC/MS/MS Ion-trap	Tubulin alpha-1A chain	TBA1A_MOUSE	50117.7	1	3	3	3	0.016	0.0865
Spot 2006	Week 1 mice	wt	LC/MS/MS Ion-trap	Enhancer of rudimentary homolog	ERH_MOUSE	12241.3	0.999	2	3	5	0.2	0.308
Spot 2108	Week 1 mice	NPC -/-	LC/MS/MS Ion-trap	6-phosphogluconolactonase	6PGL_MOUSE	27237.3	1	5	5	6	0.261	0.226
Spot 2108	Week 1 mice	NPC -/-	LC/MS/MS Ion-trap	Tubulin alpha-1A chain	TBA1A_MOUSE	50117.7	0.998	2	2	2	0.087	0.0532
Spot 2108	Week 1 mice	NPC -/-	LC/MS/MS Ion-trap	Actin, cytoplasmic 1	ACTB_MOUSE,ACTG_MOUSE	41719.8	0.998	2	2	2	0.087	0.064
Spot 2108	Week 1 mice	wt	LC/MS/MS Ion-trap	Actin, cytoplasmic 1	ACTB_MOUSE,ACTG_MOUSE	41719.8	1	8	9	12	0.333	0.355
Spot 2108	Week 1 mice	wt	LC/MS/MS Ion-trap	Glial fibrillary acidic protein	GFAP_MOUSE	49883	0.998	2	2	2	0.0556	0.0512
Spot 2108	Week 1 mice	wt	MALDI TOF-TOF	Actin, cytoplasmic 1	ACTB_MOUSE,ACTG_MOUSE	41719.8	0.998	2	2	2	0.667	0.0613
Spot 2315	Week 1 mice	NPC -/-	MALDI TOF-TOF	Pyruvate dehydrogenase E1 component subunit beta, mitochondrial	ODPB_MOUSE	38919	1	4	4	5	0.833	0.164
Spot 2315	Week 1 mice	wt	MALDI TOF-TOF	Pyruvate dehydrogenase E1 component subunit beta, mitochondrial	ODPB_MOUSE	38919	1	3	3	4	0.667	0.12
Spot 2328	Week 1 mice	wt	MALDI TOF-TOF	Inorganic pyrophosphatase	IPYR_MOUSE	32649.6	1	3	3	3	0.6	0.111
Spot 2428	Week 1 mice	wt	MALDI TOF-TOF	Guanine nucleotide-binding protein G(q) subunit alpha	GNAQ_MOUSE	41466.7	1	4	4	4	1	0.156
Spot 2619	Week 1 mice	wt	MALDI TOF-TOF	FK506-binding protein 4	FKBP4_MOUSE	51555.1	1	3	3	3	0.5	0.0852
Spot 3215	Week 1 mice	NPC -/-	LC/MS/MS Ion-trap	Elongation factor Ts, mitochondrial	EFTS_MOUSE	35316.4	1	6	7	7	0.292	0.358
Spot 3215	Week 1 mice	NPC -/-	MALDI TOF-TOF	Elongation factor Ts, mitochondrial	EFTS_MOUSE	35316.4	0.998	2	2	2	1	0.117
Spot 3215	Week 1 mice	NPC -/-	LC/MS/MS Ion-trap	2-aminoethanethiol dioxygenase	AEDO_MOUSE	28355	1	4	5	6	0.25	0.242
Spot 3215	Week 1 mice	wt	LC/MS/MS Ion-trap	Elongation factor Ts, mitochondrial	EFTS_MOUSE	35316.4	1	11	13	18	0.321	0.475
Spot 3215	Week 1 mice	wt	LC/MS/MS Ion-trap	2-aminoethanethiol dioxygenase	AEDO_MOUSE	28355	1	5	6	13	0.232	0.281
Spot 3215	Week 1 mice	wt	LC/MS/MS Ion-trap	5'-AMP-activated protein kinase subunit beta-2	AAKB2_MOUSE	30191.5	1	3	4	4	0.0714	0.196
Spot 3215	Week 1 mice	wt	LC/MS/MS Ion-trap	Cytochrome c1, heme protein, mitochondrial	CY1_MOUSE	35310.4	0.998	2	2	2	0.0357	0.123
Spot 3607	Week 1 mice	NPC -/-	MALDI TOF-TOF	V-type proton ATPase subunit B, brain isoform	VATB2_MOUSE	56534.3	1	5	5	5	0.833	0.127
Spot 3607	Week 1 mice	wt	MALDI TOF-TOF	V-type proton ATPase subunit B, brain isoform	VATB2_MOUSE	56534.3	1	3	3	3	0.6	0.0685
Spot 3613	Week 1 mice	NPC -/-	LC/MS/MS Ion-trap	Septin-8	SEPT8_MOUSE	49794.7	1	8	9	10	0.4	0.254
Spot 3613	Week 1 mice	NPC -/-	MALDI TOF-TOF	Septin-8	SEPT8_MOUSE	49794.7	0.998	2	2	2	1	0.049
Spot 3613	Week 1 mice	NPC -/-	LC/MS/MS Ion-trap	ATP synthase subunit beta, mitochondrial	ATPB_MOUSE	56283.2	1	3	3	3	0.12	0.0983
Spot 3613	Week 1 mice	NPC -/-	LC/MS/MS Ion-trap	Tubulin beta-2B chain	TBB2B_MOUSE	49935.1	1	3	3	3	0.12	0.0854
Spot 3613	Week 1 mice	wt	LC/MS/MS Ion-trap	Septin-8	SEPT8_MOUSE	49794.7	1	12	16	21	0.512	0.422
Spot 3613	Week 1 mice	wt	LC/MS/MS Ion-trap	V-type proton ATPase subunit B, brain isoform	VATB2_MOUSE	56534.3	1	6	7	7	0.171	0.184
Spot 3613	Week 1 mice	wt	LC/MS/MS Ion-trap	Tubulin beta-2B chain	TBB2B_MOUSE	49935.1	1	4	4	4	0.0976	0.139
Spot 3613	Week 1 mice	wt	LC/MS/MS Ion-trap	Cytoplasmic dynein 1 light intermediate chain 2	DC1L2_MOUSE	54200.4	1	2	2	2	0.0488	0.0549
Spot 3706	Week 1 mice	NPC -/-	LC/MS/MS Ion-trap	Dihydropyrimidinase-related protein 3	DPYL3_MOUSE	61918.9	1	9	10	10	0.217	0.258
Spot 3706	Week 1 mice	NPC -/-	LC/MS/MS Ion-trap	T-complex protein 1 subunit epsilon	TCPE_MOUSE	59607.6	1	7	8	9	0.196	0.183
Spot 3706	Week 1 mice	NPC -/-	LC/MS/MS Ion-trap	V-type proton ATPase subunit B, brain isoform	VATB2_MOUSE	56534.3	0.998	2	2	2	0.0435	0.0802
Spot 3706	Week 1 mice	wt	LC/MS/MS Ion-trap	T-complex protein 1 subunit epsilon	TCPE_MOUSE	59607.6	1	7	8	11	0.139	0.194
Spot 3706	Week 1 mice	wt	MALDI TOF-TOF	T-complex protein 1 subunit epsilon	TCPE_MOUSE	59607.6	0.998	2	2	2	0.4	0.0499
Spot 3706	Week 1 mice	wt	LC/MS/MS Ion-trap	Dihydropyrimidinase-related protein 3	DPYL3_MOUSE	61918.9	1	5	6	11	0.139	0.142
Spot 3706	Week 1 mice	wt	LC/MS/MS Ion-trap	Serine/threonine-protein kinase PAK 2	PAK2_MOUSE	57914	1	7	8	10	0.127	0.235
Spot 3706	Week 1 mice	wt	LC/MS/MS Ion-trap	Serine/threonine-protein phosphatase 2B catalytic subunit alpha isoform	PP2BA_MOUSE	58627.7	1	3	3	3	0.038	0.0749
Spot 3706	Week 1 mice	wt	LC/MS/MS Ion-trap	Pyruvate kinase isozymes M1/M2	KPYM_MOUSE	57827.6	1	3	3	3	0.038	0.0829
Spot 3706	Week 1 mice	wt	LC/MS/MS Ion-trap	Dihydropyrimidinase-related protein 2	DPYL2_MOUSE	62259.9	1	2	2	2	0.0253	0.108
Spot 4201	Week 1 mice	wt	LC/MS/MS Ion-trap	Charged multivesicular body protein 2a	CHM2A_MOUSE	25117	1	4	6	6	0.462	0.162
Spot 4624	Week 1 mice	NPC -/-	LC/MS/MS Ion-trap	Serine/threonine-protein phosphatase 2A 55 kDa regulatory subunit B alpha isoform	2ABA_MOUSE	51675.4	1	4	4	4	0.087	0.112
Spot 4624	Week 1 mice	NPC -/-	LC/MS/MS Ion-trap	Synaptic vesicle membrane protein VAT-1 homolog	VAT1_MOUSE	43077.8	1	4	4	6	0.13	0.126
Spot 4624	Week 1 mice	NPC -/-	LC/MS/MS Ion-trap	Heterogeneous nuclear ribonucleoprotein H	HNRH1_MOUSE	49181.8	1	4	4	6	0.13	0.143
Spot 4624	Week 1 mice	NPC -/-	LC/MS/MS Ion-trap	Microtubule-associated protein tau	TAU_MOUSE	76224.8	0.998	2	2	3	0.0652	0.0396
Spot 4624	Week 1 mice	wt	LC/MS/MS Ion-trap	Serine/threonine-protein phosphatase 2A 55 kDa regulatory subunit B alpha isoform	2ABA_MOUSE	51675.4	1	6	6	7	0.113	0.157
Spot 4624	Week 1 mice	wt	MALDI TOF-TOF	Serine/threonine-protein phosphatase 2A 55 kDa regulatory subunit B alpha isoform	2ABA_MOUSE	51675.4	0.998	2	2	2	0.4	0.0492
Spot 4624	Week 1 mice	wt	LC/MS/MS Ion-trap	Synaptic vesicle membrane protein VAT-1 homolog	VAT1_MOUSE	43077.8	1	6	6	6	0.0968	0.167
Spot 4624	Week 1 mice	wt	LC/MS/MS Ion-trap	Microtubule-associated protein tau	TAU_MOUSE	76224.8	1	3	4	7	0.113	0.0491
Spot 4624	Week 1 mice	wt	LC/MS/MS Ion-trap	Dihydrolipoyllysine-residue succinyltransferase component of 2-oxoglutarate dehydrogenase complex, mitochondrial	ODO2_MOUSE	48976.5	1	2	2	2	0.0323	0.0419
Spot 4624	Week 1 mice	wt	LC/MS/MS Ion-trap	Aldehyde dehydrogenase, mitochondrial	ALDH2_MOUSE	56519.6	0.998	2	2	2	0.0323	0.052
Spot 4624	Week 1 mice	wt	LC/MS/MS Ion-trap	Serum albumin	ALBU_MOUSE	68674.9	0.998	2	2	2	0.0323	0.0461
Spot 4624	Week 1 mice	wt	LC/MS/MS Ion-trap	Tubulin alpha-1A chain	TBA1A_MOUSE	50117.7	0.998	2	2	2	0.0323	0.0643
Spot 5208	Week 1 mice	NPC -/-	LC/MS/MS Ion-trap	Glucosamine-6-phosphate isomerase 1	GNPI1_MOUSE	32533.2	1	5	5	5	0.385	0.197
Spot 5208	Week 1 mice	NPC -/-	LC/MS/MS Ion-trap	S-formylglutathione hydrolase	ESTD_MOUSE	31302.4	1	3	3	4	0.308	0.227
Spot 5208	Week 1 mice	NPC -/-	LC/MS/MS Ion-trap	Voltage-dependent anion-selective channel protein 2	VDAC2_MOUSE	31715.6	0.998	2	2	2	0.154	0.0712
Spot 5208	Week 1 mice	wt	LC/MS/MS Ion-trap	Glucosamine-6-phosphate isomerase 1	GNPI1_MOUSE	32533.2	1	4	4	5	0.167	0.187
Spot 5208	Week 1 mice	wt	LC/MS/MS Ion-trap	S-formylglutathione hydrolase	ESTD_MOUSE	31302.4	1	3	3	3	0.1	0.191
Spot 5208	Week 1 mice	wt	LC/MS/MS Ion-trap	Transcription factor HIVEP2	ZEP2_MOUSE	266688	0.997	2	2	2	0.0667	0.0107
Spot 5703	Week 1 mice	NPC -/-	MALDI TOF-TOF	D-3-phosphoglycerate dehydrogenase	SERA_MOUSE	56567.2	1	4	4	4	0.667	0.0807
Spot 5703	Week 1 mice	wt	MALDI TOF-TOF	D-3-phosphoglycerate dehydrogenase	SERA_MOUSE	56567.2	1	5	5	5	0.833	0.116
Spot 5848	Week 1 mice	NPC -/-	LC/MS/MS Ion-trap	Bifunctional purine biosynthesis protein PURH	PUR9_MOUSE	64199.6	1	13	14	16	0.32	0.297
Spot 5848	Week 1 mice	NPC -/-	LC/MS/MS Ion-trap	Dihydropyrimidinase-related protein 2	DPYL2_MOUSE	62259.9	1	3	3	3	0.06	0.101
Spot 5848	Week 1 mice	NPC -/-	LC/MS/MS Ion-trap	Stress-induced-phosphoprotein 1	STIP1_MOUSE	62566.9	1	9	9	9	0.18	0.149
Spot 5848	Week 1 mice	wt	LC/MS/MS Ion-trap	Bifunctional purine biosynthesis protein PURH	PUR9_MOUSE	64199.6	1	10	11	11	0.367	0.279
Spot 5848	Week 1 mice	wt	MALDI TOF-TOF	Bifunctional purine biosynthesis protein PURH	PUR9_MOUSE	64199.6	0.998	2	2	2	0.5	0.0473
Spot 5848	Week 1 mice	wt	LC/MS/MS Ion-trap	Dihydropyrimidinase-related protein 5	DPYL5_MOUSE	61497.9	1	4	4	4	0.133	0.0957
Spot 5848	Week 1 mice	wt	LC/MS/MS Ion-trap	Stress-induced-phosphoprotein 1	STIP1_MOUSE	62566.9	1	3	3	3	0.1	0.0497
Spot 5907	Week 1 mice	NPC -/-	LC/MS/MS Ion-trap	Serotransferrin	TRFE_MOUSE	76706.2	1	9	9	9	0.2	0.212
Spot 5907	Week 1 mice	NPC -/-	MALDI TOF-TOF	Serotransferrin	TRFE_MOUSE	76706.2	0.998	2	2	2	0.667	0.0359
Spot 5907	Week 1 mice	wt	LC/MS/MS Ion-trap	Serotransferrin	TRFE_MOUSE	76706.2	1	11	12	13	0.289	0.172
Spot 5907	Week 1 mice	wt	LC/MS/MS Ion-trap	Far upstream element-binding protein 2	FUBP2_MOUSE	76791.2	1	7	7	8	0.178	0.14
Spot 5907	Week 1 mice	wt	LC/MS/MS Ion-trap	Dynamin-like 120 kDa protein, mitochondrial	OPA1_MOUSE	111324	1	2	2	2	0.0444	0.0229
Spot 5907	Week 1 mice	wt	LC/MS/MS Ion-trap	Dynamin-1-like protein	DNM1L_MOUSE	82642.2	1	3	3	3	0.0667	0.0836
Spot 6102	Week 1 mice	NPC -/-	LC/MS/MS Ion-trap	Glutathione S-transferase A4	GSTA4_MOUSE	25547.2	1	7	9	12	0.324	0.423
Spot 6102	Week 1 mice	NPC -/-	LC/MS/MS Ion-trap	Glutathione S-transferase P 1	GSTP1_MOUSE	23592.1	0.998	2	2	2	0.0541	0.129
Spot 6102	Week 1 mice	NPC -/-	MALDI TOF-TOF	Glutathione S-transferase A4	GSTA4_MOUSE	25547.2	0.998	2	2	2	0.4	0.113
Spot 6102	Week 1 mice	wt	LC/MS/MS Ion-trap	Glutathione S-transferase A4	GSTA4_MOUSE	25547.2	1	3	3	3	0.158	0.126
Spot 6102	Week 1 mice	wt	MALDI TOF-TOF	Glutathione S-transferase A4	GSTA4_MOUSE	25547.2	0.998	2	2	2	0.5	0.113
Spot 6205	Week 1 mice	NPC -/-	LC/MS/MS Ion-trap	Carbonic anhydrase 2	CAH2_MOUSE	29015	1	6	7	11	0.204	0.258
Spot 6205	Week 1 mice	NPC -/-	LC/MS/MS Ion-trap	Dihydropteridine reductase	DHPR_MOUSE	25552.2	0.999	2	2	3	0.0556	0.133
Spot 6205	Week 1 mice	NPC -/-	LC/MS/MS Ion-trap	Phosphoglycerate mutase 1	PGAM1_MOUSE	28814.8	0.998	2	2	2	0.037	0.102
Spot 6205	Week 1 mice	wt	LC/MS/MS Ion-trap	Carbonic anhydrase 2	CAH2_MOUSE	29015	1	7	9	11	0.229	0.408
Spot 6205	Week 1 mice	wt	LC/MS/MS Ion-trap	Dihydropteridine reductase	DHPR_MOUSE	25552.2	1	5	6	7	0.146	0.303
Spot 7032	Week 1 mice	NPC -/-	MALDI TOF-TOF	Hemoglobin subunit beta-1	HBB1_MOUSE	15822.2	1	7	7	7	0.875	0.503
Spot 7032	Week 1 mice	wt	MALDI TOF-TOF	Hemoglobin subunit beta-1	HBB1_MOUSE	15822.2	1	8	8	8	0.889	0.714
Spot 7102	Week 1 mice	NPC -/-	LC/MS/MS Ion-trap	Glutathione S-transferase P 1	GSTP1_MOUSE	23592.1	1	5	6	8	0.471	0.362
Spot 7102	Week 1 mice	NPC -/-	MALDI TOF-TOF	Glutathione S-transferase P 1	GSTP1_MOUSE	23592.1	0.998	2	2	2	1	0.129
Spot 7102	Week 1 mice	wt	LC/MS/MS Ion-trap	Glutathione S-transferase P 1	GSTP1_MOUSE	23592.1	1	6	7	7	0.389	0.376
Spot 7102	Week 1 mice	wt	MALDI TOF-TOF	Glutathione S-transferase P 1	GSTP1_MOUSE	23592.1	0.999	2	2	2	0.667	0.129
Spot 7115	Week 1 mice	wt	LC/MS/MS Ion-trap	Proteasome subunit beta type-1	PSB1_MOUSE	26355	1	6	7	8	0.19	0.383
Spot 7115	Week 1 mice	wt	MALDI TOF-TOF	Proteasome subunit beta type-1	PSB1_MOUSE	26355	0.998	2	2	2	0.286	0.1
Spot 7115	Week 1 mice	wt	LC/MS/MS Ion-trap	GTP-binding nuclear protein Ran	RAN_MOUSE	24405.1	1	4	4	5	0.119	0.208
Spot 7115	Week 1 mice	wt	MALDI TOF-TOF	GTP-binding nuclear protein Ran	RAN_MOUSE	24405.1	0.998	2	2	2	0.286	0.0972
Spot 7115	Week 1 mice	wt	LC/MS/MS Ion-trap	Proteasome subunit alpha type-2	PSA2_MOUSE	25908	1	3	3	4	0.0952	0.209
Spot 7115	Week 1 mice	wt	LC/MS/MS Ion-trap	Hemoglobin subunit beta-1	HBB1_MOUSE	15822.2	0.998	2	2	2	0.0476	0.15
Spot 7204	Week 1 mice	NPC -/-	LC/MS/MS Ion-trap	Cell division protein kinase 5	CDK5_MOUSE	33271.8	1	10	10	11	0.297	0.438
Spot 7204	Week 1 mice	wt	LC/MS/MS Ion-trap	Cell division protein kinase 5	CDK5_MOUSE	33271.8	1	8	9	9	0.429	0.346
Spot 7204	Week 1 mice	wt	MALDI TOF-TOF	Cell division protein kinase 5	CDK5_MOUSE	33271.8	0.998	2	2	2	0.5	0.0856
Spot 7341	Week 1 mice	NPC -/-	MALDI TOF-TOF	Heterogeneous nuclear ribonucleoproteins A2/B1	ROA2_MOUSE	37385.3	1	9	9	9	1	0.252
Spot 7341	Week 1 mice	wt	MALDI TOF-TOF	Heterogeneous nuclear ribonucleoproteins A2/B1	ROA2_MOUSE	37385.3	1	7	7	7	0.875	0.232
Spot 7710	Week 1 mice	NPC -/-	MALDI TOF-TOF	Pyruvate kinase isozymes M1/M2	KPYM_MOUSE	57827.6	1	7	7	7	0.778	0.175
Spot 7710	Week 1 mice	wt	MALDI TOF-TOF	Pyruvate kinase isozymes M1/M2	KPYM_MOUSE	57827.6	1	7	7	7	0.778	0.171
Spot 8535	Week 1 mice	NPC -/-	MALDI TOF-TOF	Isocitrate dehydrogenase [NADP], mitochondrial	IDHP_MOUSE	50889.2	0.998	2	2	2	0.25	0.0487
Spot 8535	Week 1 mice	wt	MALDI TOF-TOF	Isocitrate dehydrogenase [NADP], mitochondrial	IDHP_MOUSE	50889.2	1	4	4	4	0.8	0.108

## Sheet: NPC_Week 3 Protein
Experiment: NPC_Week 3 mice
Protein Identifications from Scaffold Analysis
2D gel spot number	Protein Source	Biological Sample	MS/MS Data Type	Protein name	Protein accession numbers	Protein molecular weight (Da)	Protein identification probability	Number of unique peptides	Number of unique spectra	Number of total spectra	Percentage of total spectra	Percentage sequence coverage
Spot 015M	Week 3 mice	NPC -/-	LC/MS/MS Ion-trap	Histone H2B type 1-C/E/G	H2B1B_MOUSE,H2B1C_MOUSE,H2B1F_MOUSE,H2B1H_MOUSE,H2B1K_MOUSE,H2B1M_MOUSE,H2B1P_MOUSE,H2B2B_MOUSE	13934.7	1	2	2	5	0.0195	0.19
Spot 015M	Week 3 mice	NPC -/-	MALDI TOF-TOF	Histone H2B type 1-C/E/G	H2B1B_MOUSE,H2B1C_MOUSE,H2B1F_MOUSE,H2B1H_MOUSE,H2B1K_MOUSE,H2B1M_MOUSE,H2B1P_MOUSE,H2B2B_MOUSE	13934.7	0.998	2	2	2	0.4	0.135
Spot 015W	Week 3 mice	wt	LC/MS/MS Ion-trap	Myelin basic protein	MBP_MOUSE	27150	0.998	2	2	2	0.0059	0.088
Spot 015W	Week 3 mice	wt	LC/MS/MS Ion-trap	Histone H2B type 1-C/E/G	H2B1B_MOUSE,H2B1C_MOUSE,H2B1F_MOUSE,H2B1H_MOUSE,H2B1K_MOUSE,H2B1M_MOUSE,H2B1P_MOUSE,H2B2B_MOUSE	13934.7	1	2	3	11	0.0324	0.19
Spot 015W	Week 3 mice	wt	MALDI TOF-TOF	Histone H2B type 1-C/E/G	H2B1B_MOUSE,H2B1C_MOUSE,H2B1F_MOUSE,H2B1H_MOUSE,H2B1K_MOUSE,H2B1M_MOUSE,H2B1P_MOUSE,H2B2B_MOUSE	13934.7	1	5	5	5	1	0.278
Spot 1010M	Week 3 mice	NPC -/-	LC/MS/MS Ion-trap	Histone H2A.V	H2AV_MOUSE,H2AZ_MOUSE	13491.2	0.998	2	2	2	0.00697	0.148
Spot 1010M	Week 3 mice	NPC -/-	LC/MS/MS Ion-trap	Fatty acid-binding protein, brain Fabp7	FABP7_MOUSE	14874.7	1	4	5	11	0.0383	0.485
Spot 1010M	Week 3 mice	NPC -/-	MALDI TOF-TOF	Fatty acid-binding protein, brain Fabp7	FABP7_MOUSE	14874.7	1	3	3	3	0.75	0.326
Spot 1010W	Week 3 mice	wt	LC/MS/MS Ion-trap	Histone H2A.V	H2AV_MOUSE,H2AZ_MOUSE	13491.2	0.998	2	2	2	0.0109	0.125
Spot 1010W	Week 3 mice	wt	LC/MS/MS Ion-trap	Fatty acid-binding protein, brain Fabp7	FABP7_MOUSE	14874.7	1	4	4	4	0.0219	0.485
Spot 1010W	Week 3 mice	wt	MALDI TOF-TOF	Histone H2A.V	H2AV_MOUSE,H2AZ_MOUSE	13491.2	0.998	2	2	2	0.4	0.125
Spot 2003M	Week 3 mice	NPC -/-	MALDI TOF-TOF	V-type proton ATPase subunit F	VATF_MOUSE	13353	1	4	4	4	0.8	0.261
Spot 2003W	Week 3 mice	wt	MALDI TOF-TOF	V-type proton ATPase subunit F	VATF_MOUSE	13353	1	4	4	4	0.8	0.261
Spot 2312M	Week 3 mice	NPC -/-	LC/MS/MS Ion-trap	Actin, cytoplasmic 1	ACTB_MOUSE,ACTG_MOUSE	41719.8	1	2	2	2	0.00602	0.072
Spot 2312M	Week 3 mice	NPC -/-	LC/MS/MS Ion-trap	Eukaryotic translation initiation factor 3 subunit I	EIF3I_MOUSE	36442.9	1	6	6	7	0.0211	0.215
Spot 2312M	Week 3 mice	NPC -/-	LC/MS/MS Ion-trap	Tubulin alpha-1A chain	TBA1A_MOUSE	50117.7	1	5	6	6	0.0181	0.146
Spot 2312M	Week 3 mice	NPC -/-	LC/MS/MS Ion-trap	[Protein ADP-ribosylarginine] hydrolase	ADPRH_MOUSE	40051.3	1	8	8	10	0.0301	0.298
Spot 2312M	Week 3 mice	NPC -/-	LC/MS/MS Ion-trap	Alpha-enolase	ENOA_MOUSE	47123.7	0.998	2	2	2	0.00602	0.0714
Spot 2312M	Week 3 mice	NPC -/-	MALDI TOF-TOF	Eukaryotic translation initiation factor 3 subunit I	EIF3I_MOUSE	36442.9	1	3	3	3	0.6	0.123
Spot 2312W	Week 3 mice	wt	LC/MS/MS Ion-trap	N(G),N(G)-dimethylarginine dimethylaminohydrolase 1	DDAH1_MOUSE	31363	1	4	4	5	0.0147	0.172
Spot 2312W	Week 3 mice	wt	LC/MS/MS Ion-trap	Eukaryotic translation initiation factor 3 subunit I	EIF3I_MOUSE	36442.9	1	8	8	8	0.0236	0.302
Spot 2312W	Week 3 mice	wt	LC/MS/MS Ion-trap	Tubulin alpha-1A chain	TBA1A_MOUSE	50117.7	0.998	2	2	2	0.0059	0.0643
Spot 2312W	Week 3 mice	wt	LC/MS/MS Ion-trap	[Protein ADP-ribosylarginine] hydrolase	ADPRH_MOUSE	40051.3	1	2	2	2	0.0059	0.047
Spot 2312W	Week 3 mice	wt	LC/MS/MS Ion-trap	L-lactate dehydrogenase B chain	LDHB_MOUSE	36554.4	1	4	4	4	0.0118	0.138
Spot 2312W	Week 3 mice	wt	MALDI TOF-TOF	Eukaryotic translation initiation factor 3 subunit	EIF3I_MOUSE	36442.9	0.998	2	2	2	0.4	0.0738
Spot 2429M	Week 3 mice	NPC -/-	LC/MS/MS Ion-trap	Selenide, water dikinase 1	SPS1_MOUSE	42888.5	1	3	3	3	0.0055	0.0918
Spot 2429W	Week 3 mice	wt	LC/MS/MS Ion-trap	Succinyl-CoA ligase [GDP-forming] subunit beta, mitochondrial	SUCB2_MOUSE	46823	1	4	4	4	0.0137	0.102
Spot 2429W	Week 3 mice	wt	LC/MS/MS Ion-trap	Transcriptional activator protein Pur-alpha	PURA_MOUSE	34866.1	0.998	2	2	2	0.00683	0.109
Spot 3706M	Week 3 mice	NPC -/-	LC/MS/MS Ion-trap	Serine/threonine-protein phosphatase 2B catalytic subunit alpha isoform	PP2BA_MOUSE	58627.7	1	3	3	4	0.0117	0.0691
Spot 3706M	Week 3 mice	NPC -/-	LC/MS/MS Ion-trap	Serum albumin	ALBU_MOUSE	68674.9	0.998	2	2	2	0.00587	0.0444
Spot 3706M	Week 3 mice	NPC -/-	LC/MS/MS Ion-trap	Putative adenosylhomocysteinase 2	SAHH2_MOUSE	58933.5	0.998	2	2	2	0.00587	0.0415
Spot 3706M	Week 3 mice	NPC -/-	LC/MS/MS Ion-trap	Adenylyl cyclase-associated protein 2	CAP2_MOUSE	52844.2	0.998	2	2	2	0.00587	0.0651
Spot 3706M	Week 3 mice	NPC -/-	LC/MS/MS Ion-trap	T-complex protein 1 subunit epsilon	TCPE_MOUSE	59607.6	0.998	2	2	2	0.00587	0.0481
Spot 3706W	Week 3 mice	wt	LC/MS/MS Ion-trap	T-complex protein 1 subunit epsilon	TCPE_MOUSE	59607.6	1	9	9	11	0.0266	0.209
Spot 3706W	Week 3 mice	wt	LC/MS/MS Ion-trap	Serine/threonine-protein phosphatase 2B catalytic subunit alpha isoform	PP2BA_MOUSE	58627.7	1	7	7	7	0.0169	0.15
Spot 3706W	Week 3 mice	wt	LC/MS/MS Ion-trap	Serine/threonine-protein kinase PAK 2	PAK2_MOUSE	57914	1	3	3	3	0.00726	0.0802
Spot 3706W	Week 3 mice	wt	LC/MS/MS Ion-trap	Serum albumin	ALBU_MOUSE	68674.9	1	4	4	4	0.00969	0.0839
Spot 3706W	Week 3 mice	wt	LC/MS/MS Ion-trap	Putative adenosylhomocysteinase 2	SAHH2_MOUSE	58933.5	0.998	2	2	2	0.00484	0.0396
Spot 3706W	Week 3 mice	wt	LC/MS/MS Ion-trap	Dihydropyrimidinase-related protein 3	DPYL3_MOUSE	61918.9	1	2	2	2	0.00484	0.0439
Spot 3706W	Week 3 mice	wt	LC/MS/MS Ion-trap	Adenylyl cyclase-associated protein 2	CAP2_MOUSE	52844.2	1	2	2	2	0.00484	0.0504
Spot 3706W	Week 3 mice	wt	LC/MS/MS Ion-trap	T-complex protein 1 subunit alpha	TCPA_MOUSE	60449	1	4	4	4	0.00969	0
Spot 3722W	Week 3 mice	wt	MALDI TOF-TOF	Hydroxymethylglutaryl-CoA synthase, cytoplasmic	HMCS1_MOUSE	57552.2	1	4	4	4	0.8	0.0827
Spot 3722M	Week 3 mice	NPC -/-	MALDI TOF-TOF	Hydroxymethylglutaryl-CoA synthase, cytoplasmic	HMCS1_MOUSE	57552.2	1	3	3	3	0.75	0.0596
Spot 4102M	Week 3 mice	NPC -/-	LC/MS/MS Ion-trap	Serum albumin	ALBU_MOUSE	68674.9	0.998	2	2	2	0.00419	0.0296
Spot 4102M	Week 3 mice	NPC -/-	LC/MS/MS Ion-trap	Hcp beta-lactamase-like protein C1orf163 homolog	CA163_MOUSE	25599	1	3	3	4	0.00839	0.143
Spot 4102M	Week 3 mice	NPC -/-	LC/MS/MS Ion-trap	Phosphomannomutase 2	PMM2_MOUSE	27639.7	1	7	7	10	0.021	0.289
Spot 4102M	Week 3 mice	NPC -/-	MALDI TOF-TOF	Phosphomannomutase 2	PMM2_MOUSE	27639.7	0.998	2	2	2	0.4	0.0579
Spot 4102W	Week 3 mice	wt	LC/MS/MS Ion-trap	Dehydrogenase/reductase SDR family member 11	DHR11_MOUSE	28256	1	3	3	3	0.00664	0.154
Spot 4102W	Week 3 mice	wt	LC/MS/MS Ion-trap	Phosphomannomutase 2	PMM2_MOUSE	27639.7	1	4	4	4	0.00885	0.174
Spot 4201M	Week 3 mice	NPC -/-	LC/MS/MS Ion-trap	Charged multivesicular body protein 2a	CHM2A_MOUSE	25117	1	3	3	3	0.0103	0.162
Spot 4201M	Week 3 mice	NPC -/-	LC/MS/MS Ion-trap	Cytochrome c1, heme protein, mitochondrial	CY1_MOUSE	35310.4	1	3	3	3	0.0103	0.0862
Spot 4201M	Week 3 mice	NPC -/-	LC/MS/MS Ion-trap	3-hydroxyisobutyrate dehydrogenase, mitochondrial	3HIDH_MOUSE	35422.6	0.998	2	2	2	0.00651	0.0896
Spot 4201M	Week 3 mice	NPC -/-	LC/MS/MS Ion-trap	Charged multivesicular body protein 2a	CHM2A_MOUSE	25117	1	3	3	4	0.013	0.153
Spot 4201M	Week 3 mice	NPC -/-	LC/MS/MS Ion-trap	Cytochrome c1, heme protein, mitochondrial	CY1_MOUSE	35310.4	1	3	3	3	0.00977	0.0862
Spot 4201W	Week 3 mice	wt	LC/MS/MS Ion-trap	Charged multivesicular body protein 2a	CHM2A_MOUSE	25117	1	5	7	7	0.031	0.194
Spot 4201W	Week 3 mice	wt	LC/MS/MS Ion-trap	Charged multivesicular body protein 2a	CHM2A_MOUSE	25117	1	5	6	9	0.0224	0.194
Spot 4201W	Week 3 mice	wt	MALDI TOF-TOF	Charged multivesicular body protein 2a	CHM2A_MOUSE	25117	0.998	2	2	2	0.5	0.0856
Spot 4203M	Week 3 mice	NPC -/-	LC/MS/MS Ion-trap	Voltage-dependent anion-selective channel protein 2	VDAC2_MOUSE	31715.6	1	3	3	3	0.0119	0.136
Spot 4203M	Week 3 mice	NPC -/-	LC/MS/MS Ion-trap	Translin-associated protein X	TSNAX_MOUSE	32909	1	12	12	18	0.0714	0.559
Spot 4203M	Week 3 mice	NPC -/-	MALDI TOF-TOF	Translin-associated protein X	TSNAX_MOUSE	32909	0.998	2	2	2	0.5	0.0586
Spot 4203W	Week 3 mice	wt	LC/MS/MS Ion-trap	Voltage-dependent anion-selective channel protein 2	VDAC2_MOUSE	31715.6	1	6	7	7	0.0233	0.247
Spot 4203W	Week 3 mice	wt	LC/MS/MS Ion-trap	Translin-associated protein X	TSNAX_MOUSE	32909	1	13	13	17	0.0567	0.614
Spot 4203W	Week 3 mice	wt	MALDI TOF-TOF	Translin-associated protein X	TSNAX_MOUSE	32909	1	3	3	3	0.6	0.0897
Spot 4204M	Week 3 mice	NPC -/-	MALDI TOF-TOF	26S proteasome non-ATPase regulatory subunit 8	PSMD8_MOUSE	30009.7	0.998	2	2	2	0.4	0.07
Spot 4204W	Week 3 mice	wt	MALDI TOF-TOF	26S proteasome non-ATPase regulatory subunit 8	PSMD8_MOUSE	30009.7	1	3	3	3	0.6	0.128
Spot 4402M	Week 3 mice	NPC -/-	LC/MS/MS Ion-trap	Leukocyte elastase inhibitor A	ILEUA_MOUSE	42558.6	1	11	13	16	0.04	0.367
Spot 4402M	Week 3 mice	NPC -/-	LC/MS/MS Ion-trap	Poly(rC)-binding protein 1	PCBP1_MOUSE	37480.2	0.998	2	2	2	0.005	0.0843
Spot 4402M	Week 3 mice	NPC -/-	MALDI TOF-TOF	Leukocyte elastase inhibitor A	ILEUA_MOUSE	42558.6	1	3	3	3	0.75	0.106
Spot 4402W	Week 3 mice	wt	LC/MS/MS Ion-trap	Leukocyte elastase inhibitor A	ILEUA_MOUSE	42558.6	1	7	9	9	0.0233	0.269
Spot 4402W	Week 3 mice	wt	LC/MS/MS Ion-trap	Fructose-bisphosphate aldolase C	ALDOC_MOUSE	39377.5	1	3	4	4	0.0103	0.138
Spot 4710M	Week 3 mice	NPC -/-	LC/MS/MS Ion-trap	Dihydropyrimidinase-related protein 3	DPYL3_MOUSE	61918.9	1	10	11	12	0.031	0.256
Spot 4710M	Week 3 mice	NPC -/-	LC/MS/MS Ion-trap	T-complex protein 1 subunit alpha	TCPA_MOUSE	60449	1	4	4	4	0.0103	0
Spot 4710M	Week 3 mice	NPC -/-	LC/MS/MS Ion-trap	Dihydropyrimidinase-related protein 2	DPYL2_MOUSE	62259.9	1	5	6	6	0.0155	0.173
Spot 4710W	Week 3 mice	wt	LC/MS/MS Ion-trap	Dihydropyrimidinase-related protein 3	DPYL3_MOUSE	61918.9	1	12	14	16	0.0305	0.293
Spot 4710W	Week 3 mice	wt	LC/MS/MS Ion-trap	Dihydropyrimidinase-related protein 2	DPYL2_MOUSE	62259.9	1	5	5	5	0.00952	0.149
Spot 4710W	Week 3 mice	wt	MALDI TOF-TOF	Dihydropyrimidinase-related protein 3	DPYL3_MOUSE	61918.9	0.998	2	2	2	0.4	0.0456
Spot 5907M	Week 3 mice	NPC -/-	LC/MS/MS Ion-trap	Serotransferrin	TRFE_MOUSE	76706.2	1	9	9	9	0.0292	0.171
Spot 5907M	Week 3 mice	NPC -/-	MALDI TOF-TOF	Serotransferrin	TRFE_MOUSE	76706.2	1	3	3	6	0.6	0.0416
Spot 5907W	Week 3 mice	wt	LC/MS/MS Ion-trap	Serotransferrin	TRFE_MOUSE	76706.2	1	4	4	4	0.0137	0.0674
Spot 5907W	Week 3 mice	wt	LC/MS/MS Ion-trap	Far upstream element-binding protein 2	FUBP2_MOUSE	76791.2	1	3	3	3	0.0103	0.0588
Spot 6103M	Week 3 mice	NPC -/-	MALDI TOF-TOF	Transgelin-3	TAGL3_MOUSE	22452.9	1	5	5	5	0.714	0.226
Spot 6103W	Week 3 mice	wt	MALDI TOF-TOF	Transgelin-3	TAGL3_MOUSE	22452.9	1	7	7	7	0.875	0.312
Spot 7032M	Week 3 mice	NPC -/-	MALDI TOF-TOF	Hemoglobin subunit beta-1	HBB1_MOUSE	15822.2	1	6	6	6	0.857	0.497
Spot 7032W	Week 3 mice	wt	MALDI TOF-TOF	Hemoglobin subunit beta-1	HBB1_MOUSE	15822.2	1	3	3	3	0.5	0.231
Spot 7205M	Week 3 mice	NPC -/-	LC/MS/MS Ion-trap	Dihydropteridine reductase	DHPR_MOUSE	25552.2	1	5	6	6	0.0224	0.307
Spot 7205M	Week 3 mice	NPC -/-	LC/MS/MS Ion-trap	COP9 signalosome complex subunit 7a	CSN7A_MOUSE	30206.6	0.998	2	2	2	0.00746	0.0836
Spot 7205M	Week 3 mice	NPC -/-	LC/MS/MS Ion-trap	Charged multivesicular body protein 1b-2	CH1B2_MOUSE	22143.4	0.998	2	2	2	0.00746	0.0804
Spot 7919M	Week 3 mice	NPC -/-	LC/MS/MS Ion-trap	6-phosphofructokinase, muscle type	K6PF_MOUSE	85251.5	1	3	3	3	0.00952	0.0487
Spot 7919M	Week 3 mice	NPC -/-	LC/MS/MS Ion-trap	Synapsin-1	SYN1_MOUSE	74079.1	1	4	4	4	0.0127	0.109
Spot 7919W	Week 3 mice	wt	LC/MS/MS Ion-trap	Ribosomal protein S6 kinase alpha-1	KS6A1_MOUSE	81579.4	0.998	2	2	2	0.00769	0.029
Spot 7919W	Week 3 mice	wt	LC/MS/MS Ion-trap	6-phosphofructokinase, muscle type	K6PF_MOUSE	85251.5	1	5	5	5	0.0192	0.0949
Spot 7919W	Week 3 mice	wt	LC/MS/MS Ion-trap	Synapsin-1	SYN1_MOUSE	74079.1	1	8	9	10	0.0385	0.184
Spot 7919W	Week 3 mice	wt	MALDI TOF-TOF	Synapsin-1	SYN1_MOUSE	74079.1	1	3	3	3	0.6	0.0694
Spot 8323M	Week 3 mice	NPC -/-	MALDI TOF-TOF	Malate dehydrogenase, mitochondrial	MDHM_MOUSE	35593.9	1	5	5	5	0.714	0.198
Spot 8323W	Week 3 mice	wt	MALDI TOF-TOF	Malate dehydrogenase, mitochondrial	MDHM_MOUSE	35593.9	1	7	7	7	1	0.257
Spot 9202M	Week 3 mice	NPC -/-	MALDI TOF-TOF	Methylglutaconyl-CoA hydratase, mitochondrial	AUHM_MOUSE	33378.2	1	4	4	4	0.667	0.15
Spot 9202W	Week 3 mice	wt	MALDI TOF-TOF	Methylglutaconyl-CoA hydratase, mitochondrial	AUHM_MOUSE	33378.2	1	5	5	5	0.833	0.166

## Sheet: NPC_Week 5 Protein
Experiment: NPC_Week 5 mice
Protein Identifications from Scaffold Analysis
2D gel spot number	Protein Source	Biological Sample	MS/MS Data Type	Protein name	Protein accession numbers	Protein molecular weight (Da)	Protein identification probability	Number of unique peptides	Number of unique spectra	Number of total spectra	Percentage of total spectra	Percentage sequence coverage
Spot 1005 M	Week 5 mice	NPC -/-	LC/MS/MS Ion-trap	Astrocytic phosphoprotein PEA-15	PEA15_MOUSE	15037.2	0.999	2	2	2	0.133	0.115
Spot 1005 M	Week 5 mice	NPC -/-	LC/MS/MS Ion-trap	Fatty acid-binding protein, brain	FABP7_MOUSE	14874.7	0.998	2	2	2	0.133	0.205
Spot 1005 M	Week 5 mice	NPC -/-	LC/MS/MS Ion-trap	Histone H2A.Z	H2AZ_MOUSE	13535.2	0.998	2	2	5	0.333	0.125
Spot 1005 M	Week 5 mice	NPC -/-	MALDI TOF-TOF	Histone H2A type 1-F	H2A1F_MOUSE,H2A1H_MOUSE,H2A1K_MOUSE,H2A1_MOUSE,H2A2A_MOUSE,H2A2C_MOUSE,H2A3_MOUSE,H2AJ_MOUSE,H2AV_MOUSE,H2AX_MOUSE,H2AZ_MOUSE	14144.1	0.996	2	2	2	0.667	0.123
Spot 1005 W	Week 5 mice	wt	LC/MS/MS Ion-trap	Coactosin-like protein	COTL1_MOUSE	15926.2	0.998	2	2	2	0.143	0.141
Spot 1005 W	Week 5 mice	wt	LC/MS/MS Ion-trap	Histone H2A.Z	H2AZ_MOUSE	13535.2	0.998	2	2	2	0.143	0.125
Spot 1005 W	Week 5 mice	wt	MALDI TOF-TOF	Histone H2A type 1-F	H2A1F_MOUSE,H2A1H_MOUSE,H2A1K_MOUSE,H2A1_MOUSE,H2A2A_MOUSE,H2A2C_MOUSE,H2A3_MOUSE,H2AJ_MOUSE,H2AV_MOUSE,H2AX_MOUSE,H2AZ_MOUSE	14144.1	0.982	2	2	2	0.667	0.123
Spot 1010 M	Week 5 mice	NPC -/-	LC/MS/MS Ion-trap	Coactosin-like protein	COTL1_MOUSE	15926.2	1	4	4	4	0.0714	0.162
Spot 1010 M	Week 5 mice	NPC -/-	LC/MS/MS Ion-trap	Parvalbumin alpha	PRVA_MOUSE	11913.3	1	3	3	3	0.0536	0.364
Spot 1010 M	Week 5 mice	NPC -/-	LC/MS/MS Ion-trap	Histone H2A.Z	H2AZ_MOUSE	13535.2	0.998	2	2	2	0.08	0.125
Spot 1010 M	Week 5 mice	NPC -/-	MALDI TOF-TOF	Coactosin-like protein	COTL1_MOUSE	15926.2	0.99	2	2	2	0.667	0.148
Spot 1010 W	Week 5 mice	wt	LC/MS/MS Ion-trap	Histone H2A.Z	H2AZ_MOUSE	13535.2	0.998	2	2	3	0.0857	0.125
Spot 1010 W	Week 5 mice	wt	LC/MS/MS Ion-trap	Fatty acid-binding protein, brain	FABP7_MOUSE	14874.7	0.998	2	2	2	0.0571	0.227
Spot 1210 M	Week 5 mice	NPC -/-	LC/MS/MS Ion-trap	Tubulin beta-5 chain	TBB5_MOUSE	49652.6	1	5	5	7	0.241	0.146
Spot 1210 M	Week 5 mice	NPC -/-	LC/MS/MS Ion-trap	Ubiquinone biosynthesis protein COQ9, mitochondrial	COQ9_MOUSE	35064.7	1	3	3	3	0.103	0.153
Spot 1210 W	Week 5 mice	wt	LC/MS/MS Ion-trap	Tubulin beta-5 chain	TBB5_MOUSE	49652.6	1	3	3	3	0.167	0.0721
Spot 1306 M	Week 5 mice	NPC -/-	LC/MS/MS Ion-trap	Phosphoglycolate phosphatase	PGP_MOUSE	34523.1	1	3	3	3	0.0968	0.131
Spot 1306 M	Week 5 mice	NPC -/-	MALDI TOF-TOF	Serine/arginine-rich splicing factor 1	SRSF1_MOUSE	27727.1	0.985	3	3	3	0.5	0.133
Spot 1307 M	Week 5 mice	NPC -/-	MALDI TOF-TOF	Leucine zipper transcription factor-like protein 1	LZTL1_MOUSE	34756.6	0.987	2	2	2	1	0.087
Spot 1307 W	Week 5 mice	wt	MALDI TOF-TOF	BTB/POZ domain-containing protein KCTD12	KCD12_MOUSE	35875	0.978	2	2	2	0.667	0.0765
Spot 1310 M	Week 5 mice	NPC -/-	MALDI TOF-TOF	Serine/arginine-rich splicing factor 1	SRSF1_MOUSE	27727.1	0.999	4	4	4	0.667	0.177
Spot 1310 M	Week 5 mice	NPC -/-	MALDI TOF-TOF	Beta-soluble NSF attachment protein	SNAB_MOUSE	33540.2	0.909	2	2	2	0.333	0.0638
Spot 1310 W	Week 5 mice	wt	MALDI TOF-TOF	Serine/arginine-rich splicing factor 1	SRSF1_MOUSE	27727.1	1	6	6	6	1	0.246
Spot 1607 M	Week 5 mice	NPC -/-	MALDI TOF-TOF	ATP synthase subunit beta, mitochondrial	ATPB_MOUSE	56283.2	1	8	8	9	1	0.197
Spot 1607 W	Week 5 mice	wt	MALDI TOF-TOF	ATP synthase subunit beta, mitochondrial	ATPB_MOUSE	56283.2	1	5	5	5	1	0.14
Spot 1811 M	Week 5 mice	NPC -/-	LC/MS/MS Ion-trap	Rab GDP dissociation inhibitor alpha	GDIA_MOUSE	50505.1	0.998	2	2	2	0.0267	0.0492
Spot 1811 M	Week 5 mice	NPC -/-	LC/MS/MS Ion-trap	Dihydropyrimidinase-related protein 2	DPYL2_MOUSE	62259.9	1	9	9	10	0.133	0.184
Spot 1811 M	Week 5 mice	NPC -/-	LC/MS/MS Ion-trap	Poly(U)-binding-splicing factor PUF60	PUF60_MOUSE	60231	0.998	2	2	3	0.04	0.0496
Spot 1811 M	Week 5 mice	NPC -/-	LC/MS/MS Ion-trap	Heterogeneous nuclear ribonucleoprotein K	HNRPK_MOUSE	50960.5	1	16	19	29	0.387	0.413
Spot 1811 W	Week 5 mice	wt	LC/MS/MS Ion-trap	Heterogeneous nuclear ribonucleoprotein K	HNRPK_MOUSE	50960.5	1	9	11	14	0.237	0.257
Spot 1811 W	Week 5 mice	wt	LC/MS/MS Ion-trap	Nuclear pore glycoprotein p62	NUP62_MOUSE	53238	0.998	2	2	2	0.0339	0.038
Spot 1811 W	Week 5 mice	wt	LC/MS/MS Ion-trap	Dihydropyrimidinase-related protein 2	DPYL2_MOUSE	62259.9	1	6	7	9	0.153	0.142
Spot 1811 W	Week 5 mice	wt	LC/MS/MS Ion-trap	Serine/threonine-protein phosphatase 2A 65 kDa regulatory subunit A alpha isoform	2AAA_MOUSE	65305.7	0.998	2	2	2	0.0339	0.0611
Spot 1811 W	Week 5 mice	wt	LC/MS/MS Ion-trap	Dihydrolipoyllysine-residue acetyltransferase comp. of pyruvate dehydrogenase complex, mitochondrial	ODP2_MOUSE	67924.6	1	3	3	3	0.0508	0.0607
Spot 2003 M	Week 5 mice	NPC -/-	MALDI TOF-TOF	V-type proton ATPase subunit F	VATF_MOUSE	13353	1	6	6	6	1	0.429
Spot 2003 W	Week 5 mice	wt	MALDI TOF-TOF	V-type proton ATPase subunit F	VATF_MOUSE	13353	1	5	5	5	1	0.353
Spot 2005 M	Week 5 mice	NPC -/-	LC/MS/MS Ion-trap	Histone H4	H4_MOUSE	11349.7	1	5	5	8	0.186	0.495
Spot 2005 M	Week 5 mice	NPC -/-	LC/MS/MS Ion-trap	Fatty acid-binding protein, heart	FABPH_MOUSE	14801.1	1	6	8	13	0.302	0.481
Spot 2005 W	Week 5 mice	wt	LC/MS/MS Ion-trap	Fatty acid-binding protein, heart	FABPH_MOUSE	14801.1	1	6	6	8	0.211	0.466
Spot 2312 M	Week 5 mice	NPC -/-	LC/MS/MS Ion-trap	N(G),N(G)-dimethylarginine dimethylaminohydrolase 1	DDAH1_MOUSE	31363	1	5	6	7	0.0579	0.228
Spot 2312 M	Week 5 mice	NPC -/-	LC/MS/MS Ion-trap	L-lactate dehydrogenase B chain	LDHB_MOUSE	36554.4	1	5	5	6	0.0496	0.168
Spot 2312 M	Week 5 mice	NPC -/-	LC/MS/MS Ion-trap	Actin, cytoplasmic 1	ACTB_MOUSE,ACTG_MOUSE	41719.8	1	9	9	15	0.124	0.32
Spot 2312 M	Week 5 mice	NPC -/-	LC/MS/MS Ion-trap	Eukaryotic translation initiation factor 3 subunit I	EIF3I_MOUSE	36442.9	1	3	4	5	0.0413	0.111
Spot 2312 M	Week 5 mice	NPC -/-	LC/MS/MS Ion-trap	[Protein ADP-ribosylarginine] hydrolase	ADPRH_MOUSE	40051.3	1	7	9	15	0.124	0.235
Spot 2312 M	Week 5 mice	NPC -/-	LC/MS/MS Ion-trap	2-oxoisovalerate dehydrogenase subunit beta, mitochondrial	ODBB_MOUSE	42862.5	0.998	2	2	2	0.0165	0.059
Spot 2312 M	Week 5 mice	NPC -/-	LC/MS/MS Ion-trap	Alpha-enolase	ENOA_MOUSE	47123.7	1	3	3	3	0.0248	0.0691
Spot 2312 W	Week 5 mice	wt	LC/MS/MS Ion-trap	Tubulin alpha-1B chain	TBA1B_MOUSE,TBA1C_MOUSE	50133.7	1	3	3	4	0.0339	0.0976
Spot 2312 W	Week 5 mice	wt	LC/MS/MS Ion-trap	N(G),N(G)-dimethylarginine dimethylaminohydrolase 1	DDAH1_MOUSE	31363	1	7	10	10	0.0847	0.319
Spot 2312 W	Week 5 mice	wt	LC/MS/MS Ion-trap	Actin, cytoplasmic 1	ACTB_MOUSE,ACTG_MOUSE	41719.8	1	8	8	9	0.0763	0.248
Spot 2312 W	Week 5 mice	wt	LC/MS/MS Ion-trap	BTB/POZ domain-containing protein KCTD12	KCD12_MOUSE	35875	1	3	3	4	0.0339	0.135
Spot 2312 W	Week 5 mice	wt	LC/MS/MS Ion-trap	Alpha-2-macroglobulin	A2M_MOUSE	165864	0.998	2	2	2	0.0169	0.0161
Spot 2312 W	Week 5 mice	wt	LC/MS/MS Ion-trap	Eukaryotic translation initiation factor 3 subunit I	EIF3I_MOUSE	36442.9	1	4	5	7	0.0593	0.129
Spot 2312 W	Week 5 mice	wt	LC/MS/MS Ion-trap	[Protein ADP-ribosylarginine] hydrolase	ADPRH_MOUSE	40051.3	1	5	7	12	0.102	0.157
Spot 2312 W	Week 5 mice	wt	LC/MS/MS Ion-trap	Proto-oncogene C-crk	CRK_MOUSE	33796.8	0.998	2	2	2	0.0169	0.0954
Spot 2312 W	Week 5 mice	wt	LC/MS/MS Ion-trap	2-oxoisovalerate dehydrogenase subunit beta, mitochondrial	ODBB_MOUSE	42862.5	0.998	2	2	2	0.0169	0.0744
Spot 2312 W	Week 5 mice	wt	LC/MS/MS Ion-trap	L-lactate dehydrogenase B chain	LDHB_MOUSE	36554.4	1	9	11	13	0.11	0.311
Spot 2312 W	Week 5 mice	wt	MALDI TOF-TOF	L-lactate dehydrogenase B chain	LDHB_MOUSE	36554.4	0.983	2	2	2	0.5	0.0569
Spot 2429 M	Week 5 mice	NPC -/-	MALDI TOF-TOF	COP9 signalosome complex subunit 4	CSN4_MOUSE	46268.1	1	4	4	4	1	0.106
Spot 2429 W	Week 5 mice	wt	MALDI TOF-TOF	COP9 signalosome complex subunit 4	CSN4_MOUSE	46268.1	0.997	3	3	3	0.75	0.118
Spot 2431 M	Week 5 mice	NPC -/-	LC/MS/MS Ion-trap	Guanine nucleotide-binding protein G(q) subunit alpha	GNAQ_MOUSE	41466.7	1	2	2	3	0.0882	0.0623
Spot 2431 M	Week 5 mice	NPC -/-	LC/MS/MS Ion-trap	26S proteasome non-ATPase regulatory subunit 13	PSD13_MOUSE	42792	1	11	12	14	0.412	0.34
Spot 2431 M	Week 5 mice	NPC -/-	LC/MS/MS Ion-trap	Guanine nucleotide-binding protein subunit beta-5	GBB5_MOUSE	43546.8	1	3	3	3	0.0882	0.104
Spot 2431 W	Week 5 mice	wt	MALDI TOF-TOF	26S proteasome non-ATPase regulatory subunit 13	PSD13_MOUSE	42792	0.95	1	1	1	0.5	0.0319
Spot 2629 M	Week 5 mice	NPC -/-	LC/MS/MS Ion-trap	V-type proton ATPase subunit B, brain isoform	VATB2_MOUSE,VATB2_RAT	56534.3	1	8	9	10	0.161	0.223
Spot 2629 M	Week 5 mice	NPC -/-	LC/MS/MS Ion-trap	Neurofilament medium polypeptide	NFM_MOUSE	95897.7	1	3	3	3	0.0484	0.0377
Spot 2629 M	Week 5 mice	NPC -/-	LC/MS/MS Ion-trap	Cytosolic non-specific dipeptidase	CNDP2_MOUSE	52750.2	0.998	2	2	2	0.0323	0.0463
Spot 2629 M	Week 5 mice	NPC -/-	MALDI TOF-TOF	V-type proton ATPase subunit B, brain isoform	VATB2_MOUSE	56534.3	1	4	4	4	0.8	0.104
Spot 2629 W	Week 5 mice	wt	LC/MS/MS Ion-trap	Cytosolic non-specific dipeptidase	CNDP2_MOUSE	52750.2	0.998	2	2	2	0.0351	0.0505
Spot 2629 W	Week 5 mice	wt	LC/MS/MS Ion-trap	V-type proton ATPase subunit B, brain isoform	VATB2_MOUSE,VATB2_RAT	56534.3	1	11	14	16	0.281	0.276
Spot 2629 W	Week 5 mice	wt	MALDI TOF-TOF	V-type proton ATPase subunit B, brain isoform	VATB2_MOUSE	56534.3	1	5	5	5	0.833	0.112
Spot 3002 M	Week 5 mice	NPC -/-	MALDI TOF-TOF	Fatty acid-binding protein, heart	FABPH_MOUSE	14801.1	1	3	3	3	0.75	0.226
Spot 3002 W	Week 5 mice	wt	MALDI TOF-TOF	Fatty acid-binding protein, heart	FABPH_MOUSE	14801.1	0.999	3	3	3	0.75	0.331
Spot 3003 M	Week 5 mice	NPC -/-	LC/MS/MS Ion-trap	Prefoldin subunit 5	PFD5_MOUSE	17338.3	1	9	12	16	0.2	0.714
Spot 3003 M	Week 5 mice	NPC -/-	LC/MS/MS Ion-trap	Myelin basic protein	MBP_MOUSE	27150	1	3	3	4	0.05	0.096
Spot 3003 M	Week 5 mice	NPC -/-	LC/MS/MS Ion-trap	Histone H2B type 1-C/E/G	H2B1C_MOUSE,H2B1H_MOUSE,H2B1M_MOUSE,H2B2B_MOUSE	13888.6	1	3	4	4	0.05	0.246
Spot 3003 M	Week 5 mice	NPC -/-	LC/MS/MS Ion-trap	Ubiquitin-conjugating enzyme E2 N	UBE2N_MOUSE	17120.6	1	4	5	6	0.075	0.349
Spot 3003 M	Week 5 mice	NPC -/-	MALDI TOF-TOF	Prefoldin subunit 5	PFD5_MOUSE	17338.3	0.998	2	2	2	0.4	0.214
Spot 3003 M	Week 5 mice	NPC -/-	MALDI TOF-TOF	Ubiquitin-conjugating enzyme E2 N	UBE2N_MOUSE	17120.6	0.998	2	2	2	0.4	0.138
Spot 3003 W	Week 5 mice	wt	LC/MS/MS Ion-trap	Prefoldin subunit 5	PFD5_MOUSE	17338.3	1	5	5	7	0.121	0.377
Spot 3003 W	Week 5 mice	wt	LC/MS/MS Ion-trap	Myelin basic protein	MBP_MOUSE	27150	1	3	3	3	0.0517	0.096
Spot 3003 W	Week 5 mice	wt	LC/MS/MS Ion-trap	Histone H2B type 1-C/E/G	H2B1C_MOUSE,H2B1H_MOUSE,H2B1M_MOUSE,H2B2B_MOUSE	13888.6	1	2	2	2	0.0345	0.19
Spot 3003 W	Week 5 mice	wt	LC/MS/MS Ion-trap	Ubiquitin-conjugating enzyme E2 N	UBE2N_MOUSE	17120.6	1	6	7	9	0.155	0.368
Spot 3003 W	Week 5 mice	wt	MALDI TOF-TOF	Ubiquitin-conjugating enzyme E2 N	UBE2N_MOUSE	17120.6	1	4	4	4	0.571	0.237
Spot 3004 M	Week 5 mice	NPC -/-	LC/MS/MS Ion-trap	Splicing factor 3B subunit 5	SF3B5_MOUSE	10101.5	0.998	2	2	2	0.0606	0.326
Spot 3004 M	Week 5 mice	NPC -/-	LC/MS/MS Ion-trap	Dynein light chain roadblock-type 1	DLRB1_MOUSE	10972	1	5	6	8	0.242	0.74
Spot 3004 W	Week 5 mice	wt	LC/MS/MS Ion-trap	Dynein light chain roadblock-type 1	DLRB1_MOUSE	10972	0.998	2	3	3	0.0545	0.396
Spot 3125 M	Week 5 mice	NPC -/-	LC/MS/MS Ion-trap	Ferritin light chain 1	FRIL1_MOUSE	20784.9	1	4	4	4	0.222	0.328
Spot 3125 M	Week 5 mice	NPC -/-	LC/MS/MS Ion-trap	Inosine triphosphate pyrophosphatase	ITPA_MOUSE	21879.4	0.998	2	2	2	0.111	0.157
Spot 3125 M	Week 5 mice	NPC -/-	MALDI TOF-TOF	Ferritin light chain 1	FRIL1_MOUSE	20784.9	1	4	4	4	0.8	0.279
Spot 3210 M	Week 5 mice	NPC -/-	LC/MS/MS Ion-trap	Proteasome activator complex subunit 3	PSME3_MOUSE	29489.3	1	5	6	7	0.184	0.236
Spot 3210 M	Week 5 mice	NPC -/-	LC/MS/MS Ion-trap	ATP synthase subunit gamma, mitochondrial	ATPG_MOUSE	32869.4	1	4	4	4	0.105	0.151
Spot 3210 M	Week 5 mice	NPC -/-	LC/MS/MS Ion-trap	F-actin-capping protein subunit beta	CAPZB_MOUSE	31328.5	1	4	4	4	0.105	0.224
Spot 3210 M	Week 5 mice	NPC -/-	MALDI TOF-TOF	ATP synthase subunit gamma, mitochondrial	ATPG_MOUSE	32869.4	0.947	2	2	2	0.667	0.0705
Spot 3210 W	Week 5 mice	wt	LC/MS/MS Ion-trap	Proteasome activator complex subunit 3	PSME3_MOUSE	29489.3	0.998	2	2	2	0.0741	0.0906
Spot 3210 W	Week 5 mice	wt	LC/MS/MS Ion-trap	F-actin-capping protein subunit beta	CAPZB_MOUSE	31328.5	0.998	2	2	2	0.0741	0.123
Spot 3215 M	Week 5 mice	NPC -/-	LC/MS/MS Ion-trap	Translin-associated protein X	TSNAX_MOUSE	32909	0.998	2	2	2	0.037	0.124
Spot 3215 M	Week 5 mice	NPC -/-	LC/MS/MS Ion-trap	Microtubule-associated protein 1B	MAP1B_MOUSE	270393	0.998	2	3	3	0.0556	0.0114
Spot 3215 M	Week 5 mice	NPC -/-	LC/MS/MS Ion-trap	Elongation factor Ts, mitochondrial	EFTS_MOUSE	35316.4	1	8	11	12	0.222	0.327
Spot 3215 M	Week 5 mice	NPC -/-	LC/MS/MS Ion-trap	Voltage-dependent anion-selective channel protein 2	VDAC2_MOUSE	31715.6	0.998	2	2	2	0.037	0.0712
Spot 3215 M	Week 5 mice	NPC -/-	LC/MS/MS Ion-trap	2-aminoethanethiol dioxygenase	AEDO_MOUSE	28355	1	7	8	11	0.204	0.352
Spot 3215 W	Week 5 mice	wt	LC/MS/MS Ion-trap	Voltage-dependent anion-selective channel protein 2	VDAC2_MOUSE	31715.6	1	6	8	9	0.191	0.278
Spot 3215 W	Week 5 mice	wt	LC/MS/MS Ion-trap	Translin-associated protein X	TSNAX_MOUSE	32909	1	3	3	4	0.0851	0.103
Spot 3215 W	Week 5 mice	wt	LC/MS/MS Ion-trap	2-aminoethanethiol dioxygenase	AEDO_MOUSE	28355	1	7	7	8	0.17	0.32
Spot 3215 W	Week 5 mice	wt	LC/MS/MS Ion-trap	Elongation factor Ts, mitochondrial	EFTS_MOUSE	35316.4	1	6	7	9	0.191	0.241
Spot 3414 M	Week 5 mice	NPC -/-	LC/MS/MS Ion-trap	PDZ domain-containing protein GIPC1	GIPC1_MOUSE	36112.6	1	4	4	4	0.8	0.144
Spot 3414 W	Week 5 mice	wt	LC/MS/MS Ion-trap	Creatine kinase B-type	KCRB_MOUSE	42696.1	0.999	2	2	2	0.0833	0.0604
Spot 3414 W	Week 5 mice	wt	LC/MS/MS Ion-trap	PDZ domain-containing protein GIPC1	GIPC1_MOUSE	36112.6	0.998	2	2	2	0.0833	0.0751
Spot 3414 W	Week 5 mice	wt	MALDI TOF-TOF	Creatine kinase B-type	KCRB_MOUSE	42696.1	0.999	3	3	3	0.6	0.0971
Spot 3414 W	Week 5 mice	wt	MALDI TOF-TOF	PDZ domain-containing protein GIPC1	GIPC1_MOUSE	36112.6	0.988	2	2	2	0.4	0.0811
Spot 4002 M	Week 5 mice	NPC -/-	LC/MS/MS Ion-trap	Transthyretin	TTHY_MOUSE	15757.8	1	4	6	6	0.143	0.401
Spot 4002 M	Week 5 mice	NPC -/-	LC/MS/MS Ion-trap	Fatty acid-binding protein, epidermal	FABP5_MOUSE	15119.3	1	4	6	9	0.214	0.304
Spot 4002 M	Week 5 mice	NPC -/-	LC/MS/MS Ion-trap	Histone H2A.Z	H2AZ_MOUSE	13535.2	0.998	2	2	4	0.0952	0.125
Spot 4002 W	Week 5 mice	wt	LC/MS/MS Ion-trap	Fatty acid-binding protein, epidermal	FABP5_MOUSE	15119.3	1	3	4	6	0.105	0.222
Spot 4002 W	Week 5 mice	wt	LC/MS/MS Ion-trap	Histone H2A.Z	H2AZ_MOUSE	13535.2	0.998	2	2	2	0.0351	0.125
Spot 4015 M	Week 5 mice	NPC -/-	MALDI TOF-TOF	Transthyretin	TTHY_MOUSE	15757.8	1	4	4	4	1	0.354
Spot 4015 W	Week 5 mice	wt	MALDI TOF-TOF	Transthyretin	TTHY_MOUSE	15757.8	0.886	2	2	2	1	0.245
Spot 4102 W	Week 5 mice	wt	LC/MS/MS Ion-trap	Proteasome subunit alpha type-6	PSA6_MOUSE	27354.5	0.998	2	2	2	0.0333	0.0894
Spot 4102 W	Week 5 mice	wt	LC/MS/MS Ion-trap	Phosphomannomutase 2	PMM2_MOUSE	27639.7	1	6	6	10	0.167	0.256
Spot 4102 W	Week 5 mice	wt	LC/MS/MS Ion-trap	Hcp beta-lactamase-like protein C1orf163 homolog	CA163_MOUSE	25599	1	4	4	5	0.0833	0.152
Spot 4102 W	Week 5 mice	wt	MALDI TOF-TOF	Phosphomannomutase 2	PMM2_MOUSE	27639.7	0.969	2	2	2	0.667	0.12
Spot 4201 W	Week 5 mice	wt	LC/MS/MS Ion-trap	3-hydroxyisobutyrate dehydrogenase, mitochondrial	3HIDH_MOUSE	35422.6	1	3	3	3	0.158	0.134
Spot 4203 M	Week 5 mice	NPC -/-	MALDI TOF-TOF	Translin-associated protein X	TSNAX_MOUSE	32909	0.95	1	1	1	1	0.0345
Spot 4203 W	Week 5 mice	wt	LC/MS/MS Ion-trap	Translin-associated protein X	TSNAX_MOUSE	32909	1	4	4	4	0.093	0.197
Spot 4203 W	Week 5 mice	wt	LC/MS/MS Ion-trap	Voltage-dependent anion-selective channel protein 2	VDAC2_MOUSE	31715.6	1	4	4	4	0.093	0.139
Spot 4203 W	Week 5 mice	wt	LC/MS/MS Ion-trap	Voltage-dependent anion-selective channel protein 1	VDAC1_MOUSE	32334.7	0.998	2	2	2	0.0465	0.0811
Spot 4204 M	Week 5 mice	NPC -/-	MALDI TOF-TOF	26S proteasome non-ATPase regulatory subunit 8	PSMD8_MOUSE	39914.2	0.999	4	4	4	0.8	0.133
Spot 4204 W	Week 5 mice	wt	MALDI TOF-TOF	26S proteasome non-ATPase regulatory subunit 8	PSMD8_MOUSE	39914.2	0.965	2	2	2	0.667	0.0708
Spot 4206 M	Week 5 mice	NPC -/-	LC/MS/MS Ion-trap	Proteasome subunit beta type-7	PSB7_MOUSE	29873.9	0.998	2	3	3	0.136	0.112
Spot 4211 M	Week 5 mice	NPC -/-	LC/MS/MS Ion-trap	Phosphoglycerate mutase 1	PGAM1_MOUSE	28814.8	0.998	2	2	2	0.0541	0.134
Spot 4211 M	Week 5 mice	NPC -/-	LC/MS/MS Ion-trap	Thiopurine S-methyltransferase	TPMT_MOUSE	27568.6	1	8	9	9	0.243	0.442
Spot 4211 M	Week 5 mice	NPC -/-	LC/MS/MS Ion-trap	Cathepsin D	CATD_MOUSE	44936.9	1	3	3	4	0.108	0.141
Spot 4211 W	Week 5 mice	wt	LC/MS/MS Ion-trap	Thiopurine S-methyltransferase	TPMT_MOUSE	27568.6	1	2	2	2	0.0488	0.0708
Spot 4211 W	Week 5 mice	wt	LC/MS/MS Ion-trap	ATP synthase subunit gamma, mitochondrial	ATPG_MOUSE	32869.4	0.998	2	2	2	0.0488	0.057
Spot 4211 W	Week 5 mice	wt	LC/MS/MS Ion-trap	Proteasome subunit beta type-7	PSB7_MOUSE	29873.9	1	4	5	8	0.195	0.209
Spot 4215 M	Week 5 mice	NPC -/-	MALDI TOF-TOF	Beta-lactamase-like protein 2	LACB2_MOUSE	32737.5	0.995	2	2	2	0.4	0.104
Spot 4221 M	Week 5 mice	NPC -/-	MALDI TOF-TOF	Proteasome subunit alpha type-1	PSA1_MOUSE	29529	0.999	3	3	3	0.75	0.144
Spot 4221 W	Week 5 mice	wt	MALDI TOF-TOF	Proteasome subunit alpha type-1	PSA1_MOUSE	29529	0.98	2	2	2	0.4	0.0989
Spot 4305 M	Week 5 mice	NPC -/-	LC/MS/MS Ion-trap	Probable O-sialoglycoprotein endopeptidase	OSGEP_MOUSE	36282.6	0.998	2	2	2	0.0244	0.0985
Spot 4305 M	Week 5 mice	NPC -/-	LC/MS/MS Ion-trap	Serine/threonine-protein phosphatase PP1-alpha catalytic subunit	PP1A_MOUSE	37523.9	0.998	2	2	2	0.0244	0.0818
Spot 4305 M	Week 5 mice	NPC -/-	LC/MS/MS Ion-trap	Ester hydrolase C11orf54 homolog	CK054_MOUSE	34977.8	1	6	6	10	0.122	0.254
Spot 4305 M	Week 5 mice	NPC -/-	LC/MS/MS Ion-trap	Malate dehydrogenase, cytoplasmic	MDHC_MOUSE	36494.1	1	4	4	4	0.0488	0.144
Spot 4305 W	Week 5 mice	wt	LC/MS/MS Ion-trap	Ester hydrolase C11orf54 homolog	CK054_MOUSE	34977.8	1	3	3	4	0.211	0.117
Spot 4305 W	Week 5 mice	wt	LC/MS/MS Ion-trap	Inorganic pyrophosphatase 2, mitochondrial	IPYR2_MOUSE	38097.1	0.998	2	2	2	0.105	0.0879
Spot 4305 W	Week 5 mice	wt	LC/MS/MS Ion-trap	Malate dehydrogenase, cytoplasmic	MDHC_MOUSE	36494.1	1	4	5	6	0.316	0.147
Spot 4333 M	Week 5 mice	NPC -/-	LC/MS/MS Ion-trap	Polyglutamine-binding protein 1	PQBP1_MOUSE	30580.1	1	4	6	10	0.227	0.236
Spot 4333 M	Week 5 mice	NPC -/-	LC/MS/MS Ion-trap	Malate dehydrogenase, cytoplasmic	MDHC_MOUSE	36494.1	1	3	3	3	0.0682	0.117
Spot 4333 M	Week 5 mice	NPC -/-	LC/MS/MS Ion-trap	Delta-aminolevulinic acid dehydratase	HEM2_MOUSE	36005.7	0.998	2	2	2	0.0455	0.0879
Spot 4333 M	Week 5 mice	NPC -/-	LC/MS/MS Ion-trap	60S acidic ribosomal protein P0	RLA0_MOUSE	34199.4	0.999	2	2	2	0.0455	0.126
Spot 4333 M	Week 5 mice	NPC -/-	LC/MS/MS Ion-trap	AH receptor-interacting protein	AIP_MOUSE	37587.4	0.998	2	2	4	0.0909	0.0636
Spot 4333 W	Week 5 mice	wt	LC/MS/MS Ion-trap	Heterogeneous nuclear ribonucleoproteins A2/B1	ROA2_MOUSE	37385.3	0.998	2	2	2	0.037	0.0567
Spot 4333 W	Week 5 mice	wt	LC/MS/MS Ion-trap	Malate dehydrogenase, cytoplasmic	MDHC_MOUSE	36494.1	0.998	2	2	2	0.037	0.0629
Spot 4333 W	Week 5 mice	wt	LC/MS/MS Ion-trap	Polyglutamine-binding protein 1	PQBP1_MOUSE	30580.1	1	5	5	8	0.148	0.228
Spot 4413 W	Week 5 mice	wt	MALDI TOF-TOF	Transcriptional activator protein Pur-alpha	PURA_MOUSE	34866.1	0.995	2	2	2	0.5	0.0561
Spot 4510 M	Week 5 mice	NPC -/-	LC/MS/MS Ion-trap	TAR DNA-binding protein 43	TADBP_MOUSE	44529.4	0.998	2	3	3	0.0833	0.0725
Spot 4510 M	Week 5 mice	NPC -/-	LC/MS/MS Ion-trap	Phytanoyl-CoA hydroxylase-interacting protein-like	PHIPL_MOUSE	42323.5	1	6	6	7	0.194	0.176
Spot 4510 M	Week 5 mice	NPC -/-	MALDI TOF-TOF	TAR DNA-binding protein 43	TADBP_MOUSE	44529.4	0.855	2	2	2	0.4	0.0725
Spot 4510 M	Week 5 mice	NPC -/-	MALDI TOF-TOF	Phytanoyl-CoA hydroxylase-interacting protein-like	PHIPL_MOUSE	42323.5	0.985	3	3	3	0.6	0.0693
Spot 4510 W	Week 5 mice	wt	LC/MS/MS Ion-trap	Adenosylhomocysteinase	SAHH_MOUSE	47671.1	0.998	2	2	2	0.0541	0.0463
Spot 4510 W	Week 5 mice	wt	LC/MS/MS Ion-trap	[Pyruvate dehydrogenase [lipoamide]] kinase isozyme 2, mitochondrial	PDK2_MOUSE	46052.1	1	6	8	9	0.243	0.157
Spot 4510 W	Week 5 mice	wt	LC/MS/MS Ion-trap	TAR DNA-binding protein 43	TADBP_MOUSE	44529.4	0.998	2	2	2	0.0541	0.0725
Spot 4510 W	Week 5 mice	wt	MALDI TOF-TOF	[Pyruvate dehydrogenase [lipoamide]] kinase isozyme 2, mitochondrial	PDK2_MOUSE	46052.1	0.95	1	1	1	0.333	0.0319
Spot 4608 M	Week 5 mice	NPC -/-	LC/MS/MS Ion-trap	Synaptic vesicle membrane protein VAT-1 homolog	VAT1_MOUSE	43077.8	1	12	12	19	0.302	0.404
Spot 4608 M	Week 5 mice	NPC -/-	LC/MS/MS Ion-trap	Rab GDP dissociation inhibitor beta	GDIB_MOUSE	50521.1	1	5	5	5	0.0794	0.164
Spot 4608 M	Week 5 mice	NPC -/-	LC/MS/MS Ion-trap	DnaJ homolog subfamily A member 2	DNJA2_MOUSE	45727.6	1	4	4	4	0.0635	0.148
Spot 4608 M	Week 5 mice	NPC -/-	LC/MS/MS Ion-trap	D-2-hydroxyglutarate dehydrogenase, mitochondrial	D2HDH_MOUSE	58556.4	1	3	3	3	0.0476	0.0897
Spot 4608 W	Week 5 mice	wt	LC/MS/MS Ion-trap	Tubulin alpha-1B chain	TBA1B_MOUSE,TBA1C_MOUSE	50133.7	0.998	2	2	2	0.0357	0.0621
Spot 4608 W	Week 5 mice	wt	LC/MS/MS Ion-trap	Synaptic vesicle membrane protein VAT-1 homolog	VAT1_MOUSE	43077.8	1	7	7	13	0.232	0.232
Spot 4608 W	Week 5 mice	wt	LC/MS/MS Ion-trap	D-2-hydroxyglutarate dehydrogenase, mitochondrial	D2HDH_MOUSE	58556.4	0.998	2	2	2	0.0357	0.0617
Spot 4608 W	Week 5 mice	wt	LC/MS/MS Ion-trap	DnaJ homolog subfamily A member 2	DNJA2_MOUSE	45727.6	0.998	2	2	2	0.0357	0.0777
Spot 5112 M	Week 5 mice	NPC -/-	LC/MS/MS Ion-trap	Glutathione S-transferase Mu 5	GSTM5_MOUSE	26618.5	1	10	11	16	0.151	0.46
Spot 5112 M	Week 5 mice	NPC -/-	LC/MS/MS Ion-trap	Triosephosphate isomerase	TPIS_MOUSE	26694.2	1	10	15	27	0.255	0.51
Spot 5112 M	Week 5 mice	NPC -/-	LC/MS/MS Ion-trap	Hypoxanthine-guanine phosphoribosyltransferase	HPRT_MOUSE,HPRT_MUSSP	24553.2	1	2	3	3	0.0283	0.106
Spot 5112 M	Week 5 mice	NPC -/-	LC/MS/MS Ion-trap	Ras-related protein R-Ras	RRAS_MOUSE	23746.1	0.998	2	2	2	0.0189	0.106
Spot 5112 M	Week 5 mice	NPC -/-	LC/MS/MS Ion-trap	Cytochrome b-c1 complex subunit Rieske, mitochondrial	UCRI_MOUSE,UCRI_RAT	29349.2	0.998	2	3	3	0.0283	0.0584
Spot 5112 M	Week 5 mice	NPC -/-	MALDI TOF-TOF	Glutathione S-transferase Mu 5	GSTM5_MOUSE	26618.5	0.994	2	2	2	0.4	0.0893
Spot 5112 M	Week 5 mice	NPC -/-	MALDI TOF-TOF	Triosephosphate isomerase	TPIS_MOUSE	26694.2	0.998	2	2	2	0.4	0.0843
Spot 5112 W	Week 5 mice	wt	LC/MS/MS Ion-trap	Glutathione S-transferase Mu 5	GSTM5_MOUSE	26618.5	1	10	13	17	0.258	0.433
Spot 5112 W	Week 5 mice	wt	LC/MS/MS Ion-trap	Triosephosphate isomerase	TPIS_MOUSE	26694.2	1	6	12	15	0.227	0.325
Spot 5112 W	Week 5 mice	wt	LC/MS/MS Ion-trap	Hypoxanthine-guanine phosphoribosyltransferase	HPRT_MOUSE,HPRT_MUSSP	24553.2	1	3	3	3	0.0455	0.151
Spot 5112 W	Week 5 mice	wt	LC/MS/MS Ion-trap	Flavin reductase	BLVRB_MOUSE	22178.7	0.998	2	2	2	0.0303	0.121
Spot 5112 W	Week 5 mice	wt	MALDI TOF-TOF	Glutathione S-transferase Mu 5	GSTM5_MOUSE	26618.5	0.995	2	2	2	0.5	0.0893
Spot 5214 M	Week 5 mice	NPC -/-	LC/MS/MS Ion-trap	Voltage-dependent anion-selective channel protein 2	VDAC2_MOUSE	31715.6	1	3	3	4	0.103	0.153
Spot 5214 M	Week 5 mice	NPC -/-	LC/MS/MS Ion-trap	Voltage-dependent anion-selective channel protein 1	VDAC1_MOUSE	32334.7	1	3	3	3	0.0769	0.166
Spot 5214 M	Week 5 mice	NPC -/-	MALDI TOF-TOF	Delta(3,5)-Delta(2,4)-dienoyl-CoA isomerase, mitochondrial	ECH1_MOUSE	36101.1	0.99	2	2	2	0.5	0.0948
Spot 5214 W	Week 5 mice	wt	LC/MS/MS Ion-trap	Tubulin alpha-1B chain	TBA1B_MOUSE,TBA1C_MOUSE	50133.7	1	2	3	3	0.0789	0.0776
Spot 5214 W	Week 5 mice	wt	LC/MS/MS Ion-trap	Delta(3,5)-Delta(2,4)-dienoyl-CoA isomerase, mitochondrial	ECH1_MOUSE	36101.1	0.998	2	3	3	0.0789	0.0948
Spot 5214 W	Week 5 mice	wt	LC/MS/MS Ion-trap	Voltage-dependent anion-selective channel protein 2	VDAC2_MOUSE	31715.6	1	5	8	8	0.211	0.2
Spot 5214 W	Week 5 mice	wt	LC/MS/MS Ion-trap	Electron transfer flavoprotein subunit alpha, mitochondrial	ETFA_MOUSE,ETFA_RAT	34991.8	1	4	4	4	0.105	0.162
Spot 6013 M	Week 5 mice	NPC -/-	LC/MS/MS Ion-trap	Nucleoside diphosphate kinase B	NDKB_MOUSE	17345.3	1	10	16	32	0.352	0.75
Spot 6013 M	Week 5 mice	NPC -/-	LC/MS/MS Ion-trap	Cofilin-1	COF1_MOUSE	18542.2	1	3	3	4	0.044	0.217
Spot 6226 M	Week 5 mice	NPC -/-	LC/MS/MS Ion-trap	Glyceraldehyde-3-phosphate dehydrogenase	G3P_MOUSE	35792.1	1	7	7	11	0.268	0.288
Spot 6226 W	Week 5 mice	wt	LC/MS/MS Ion-trap	Glyceraldehyde-3-phosphate dehydrogenase	G3P_MOUSE	35792.1	1	6	6	7	0.189	0.279
Spot 6226 W	Week 5 mice	wt	LC/MS/MS Ion-trap	COP9 signalosome complex subunit 7a	CSN7A_MOUSE	30206.6	1	4	4	4	0.108	0.222
Spot 6301 M	Week 5 mice	NPC -/-	LC/MS/MS Ion-trap	Transaldolase	TALDO_MOUSE	37370.5	0.998	2	2	2	0.111	0.0623
Spot 6301 M	Week 5 mice	NPC -/-	LC/MS/MS Ion-trap	26S proteasome non-ATPase regulatory subunit 7	PSD7_MOUSE	36522	1	3	3	3	0.167	0.159
Spot 6301 M	Week 5 mice	NPC -/-	MALDI TOF-TOF	Transaldolase	TALDO_MOUSE	37370.5	0.899	2	2	2	0.333	0.0682
Spot 6301 M	Week 5 mice	NPC -/-	MALDI TOF-TOF	26S proteasome non-ATPase regulatory subunit 7	PSD7_MOUSE	36522	0.991	3	3	3	0.5	0.106
Spot 6301 W	Week 5 mice	wt	LC/MS/MS Ion-trap	Cytosolic acyl coenzyme A thioester hydrolase	BACH_MOUSE	42518	1	5	5	5	0.25	0.173
Spot 6301 W	Week 5 mice	wt	LC/MS/MS Ion-trap	Transaldolase	TALDO_MOUSE	37370.5	0.998	2	2	2	0.1	0.0653
Spot 6302 M	Week 5 mice	NPC -/-	LC/MS/MS Ion-trap	Heterogeneous nuclear ribonucleoprotein A/B	ROAA_MOUSE	30813.5	0.998	2	2	2	0.0323	0.0842
Spot 6302 M	Week 5 mice	NPC -/-	LC/MS/MS Ion-trap	Cytosolic acyl coenzyme A thioester hydrolase	BACH_MOUSE	42518	1	7	7	11	0.177	0.199
Spot 6302 M	Week 5 mice	NPC -/-	LC/MS/MS Ion-trap	Fructose-bisphosphate aldolase C	ALDOC_MOUSE	39377.5	0.998	2	2	2	0.0323	0.0716
Spot 6302 W	Week 5 mice	wt	LC/MS/MS Ion-trap	Cytosolic acyl coenzyme A thioester hydrolase	BACH_MOUSE	42518	1	7	7	9	0.3	0.241
Spot 7206 M	Week 5 mice	NPC -/-	LC/MS/MS Ion-trap	Enoyl-CoA hydratase, mitochondrial	ECHM_MOUSE	31457.3	1	5	7	8	0.125	0.255
Spot 7206 M	Week 5 mice	NPC -/-	LC/MS/MS Ion-trap	Lin-7 homolog A	LIN7A_MOUSE	25974	0.998	2	2	2	0.0312	0.0858
Spot 7206 M	Week 5 mice	NPC -/-	LC/MS/MS Ion-trap	Coiled-coil-helix-coiled-coil-helix domain-containing protein 3, mitochondrial	CHCH3_MOUSE	26316.4	1	6	8	12	0.188	0.264
Spot 7206 M	Week 5 mice	NPC -/-	LC/MS/MS Ion-trap	Electron transfer flavoprotein subunit beta	ETFB_MOUSE	27605.2	0.998	2	2	5	0.0781	0.0824
Spot 7206 W	Week 5 mice	wt	LC/MS/MS Ion-trap	Coiled-coil-helix-coiled-coil-helix domain-containing protein 3, mitochondrial	CHCH3_MOUSE	26316.4	1	3	4	6	0.176	0.15
Spot 7208 M	Week 5 mice	NPC -/-	LC/MS/MS Ion-trap	Glyceraldehyde-3-phosphate dehydrogenase	G3P_MOUSE	35792.1	1	4	4	4	0.167	0.18
Spot 7208 M	Week 5 mice	NPC -/-	MALDI TOF-TOF	Glyceraldehyde-3-phosphate dehydrogenase	G3P_MOUSE	35792.1	0.984	2	2	2	1	0.0841
Spot 7208 W	Week 5 mice	wt	LC/MS/MS Ion-trap	Glyceraldehyde-3-phosphate dehydrogenase	G3P_MOUSE	35792.1	0.998	2	2	2	0.0952	0.0631
Spot 8311 M	Week 5 mice	NPC -/-	LC/MS/MS Ion-trap	Glyceraldehyde-3-phosphate dehydrogenase	G3P_MOUSE	35792.1	1	8	11	26	0.283	0.333
Spot 8311 M	Week 5 mice	NPC -/-	LC/MS/MS Ion-trap	Malate dehydrogenase, mitochondrial	MDHM_MOUSE	35593.9	1	16	18	31	0.337	0.598
Spot 8311 W	Week 5 mice	wt	LC/MS/MS Ion-trap	Glyceraldehyde-3-phosphate dehydrogenase	G3P_MOUSE	35792.1	1	10	15	42	0.378	0.438
Spot 8311 W	Week 5 mice	wt	LC/MS/MS Ion-trap	Malate dehydrogenase, mitochondrial	MDHM_MOUSE	35593.9	1	14	20	34	0.306	0.482
Spot 8719 M	Week 5 mice	NPC -/-	MALDI TOF-TOF	Cytochrome b-c1 complex subunit 2, mitochondrial	QCR2_MOUSE	48218	0.996	2	2	2	0.5	0.0508
Spot 8719 M	Week 5 mice	NPC -/-	MALDI TOF-TOF	ATP synthase subunit alpha, mitochondrial	ATPA_MOUSE	59736.1	0.991	2	2	2	0.5	0.0362
Spot 8719 W	Week 5 mice	wt	MALDI TOF-TOF	ATP synthase subunit alpha, mitochondrial	ATPA_MOUSE	59736.1	0.837	1	1	1	0.25	0.0235
Spot 8802 M	Week 5 mice	NPC -/-	LC/MS/MS Ion-trap	Calcium-binding mitochondrial carrier protein Aralar1	CMC1_MOUSE	74553.8	1	10	10	10	0.135	0.189
Spot 8802 M	Week 5 mice	NPC -/-	LC/MS/MS Ion-trap	Transketolase	TKT_MOUSE,TKT_RAT	67613.9	1	4	5	5	0.0676	0.0546
Spot 8802 W	Week 5 mice	wt	LC/MS/MS Ion-trap	Calcium-binding mitochondrial carrier protein Aralar1	CMC1_MOUSE	74553.8	1	15	17	18	0.462	0.282
Spot 8802 W	Week 5 mice	wt	MALDI TOF-TOF	Calcium-binding mitochondrial carrier protein Aralar1	CMC1_MOUSE	74553.8	0.999	5	5	5	1	0.0783
Spot 9202 M	Week 5 mice	NPC -/-	MALDI TOF-TOF	Methylglutaconyl-CoA hydratase, mitochondrial	AUHM_MOUSE	33378.2	1	4	4	4	0.8	0.143
Spot 9202 W	Week 5 mice	wt	MALDI TOF-TOF	Methylglutaconyl-CoA hydratase, mitochondrial	AUHM_MOUSE	33378.2	0.985	2	2	2	0.667	0.0669

## Sheet: 1W-Peptides
NPC_Week 1 Mice Peptide report (Scaffold)
2D gel spot number	Protein Source	Biological sample category	MS/MS sample type	Protein name	Protein accession numbers	Protein molecular weight (Da)	Protein identification probability	Number of unique peptides	Number of unique spectra	Number of total spectra	Percentage of total spectra	Percentage sequence coverage	Peptide sequence	Previous amino acid	Next amino acid	Best Peptide identification probability	Best Mascot Ion score	Best Mascot Identity score	Best X! Tandem -log(e) score	Number of identified +1H spectra	Number of identified +2H spectra	Number of identified +3H spectra	Number of enzymatic termini	Calculated +1H Peptide Mass (AMU)	Peptide start index	Peptide stop index	Other Proteins
Spot 0715 mut	Week 1 mice	NPC -/-	MALDI TOF-TOF	Tubulin alpha-1A chain	TBA1A_MOUSE	50117.7	1	3	3	3	0.5	0.0843	AVFVDLEPTVIDEVR	R	T	0.95	111	29.2	7.82	1	0	0	2	1701.91	65	79
Spot 0715 mut	Week 1 mice	NPC -/-	MALDI TOF-TOF	Tubulin alpha-1A chain	TBA1A_MOUSE	50117.7	1	3	3	3	0.5	0.0843	EIIDLVLDR	K	I	0.95	46.5	29.9	3.66	1	0	0	2	1085.62	113	121
Spot 0715 mut	Week 1 mice	NPC -/-	MALDI TOF-TOF	Tubulin alpha-1A chain	TBA1A_MOUSE	50117.7	1	3	3	3	0.5	0.0843	LIGQIVSSITASLR	R	F	0.95	0	0	6.27	1	0	0	2	1457.87	230	243
Spot 0715 mut	Week 1 mice	NPC -/-	MALDI TOF-TOF	UV excision repair protein RAD23 homolog B	RD23B_MOUSE	43498.5	0.998	2	2	2	0.333	0.0649	ASFNNPDR	R	A	0.95	29.3	30	1.1	1	0	0	2	920.422	213	220
Spot 0715 mut	Week 1 mice	NPC -/-	MALDI TOF-TOF	UV excision repair protein RAD23 homolog B	RD23B_MOUSE	43498.5	0.998	2	2	2	0.333	0.0649	QIIQQNPSLLPALLQQIGR	R	E	0.95	38.2	25	2.4	1	0	0	2	2130.24	290	308
Spot 0715 wt	Week 1 mice	Wild Type	MALDI TOF-TOF	Tubulin alpha-1A chain	TBA1A_MOUSE	50117.7	1	4	4	4	1	0.113	AVFVDLEPTVIDEVR	R	T	0.95	109	29.2	7.09	1	0	0	2	1701.91	65	79
Spot 0715 wt	Week 1 mice	Wild Type	MALDI TOF-TOF	Tubulin alpha-1A chain	TBA1A_MOUSE	50117.7	1	4	4	4	1	0.113	EIIDLVLDR	K	I	0.95	71.4	29.9	4.29	1	0	0	2	1085.62	113	121
Spot 0715 wt	Week 1 mice	Wild Type	MALDI TOF-TOF	Tubulin alpha-1A chain	TBA1A_MOUSE	50117.7	1	4	4	4	1	0.113	LIGQIVSSITASLR	R	F	0.95	95.7	28.3	6.09	1	0	0	2	1457.87	230	243
Spot 0715 wt	Week 1 mice	Wild Type	MALDI TOF-TOF	Tubulin alpha-1A chain	TBA1A_MOUSE	50117.7	1	4	4	4	1	0.113	TIQFVDWCPTGFK	R	V	0.95	50.8	28.4	4.14	1	0	0	2	1598.77	340	352
Spot 1007 mut	Week 1 mice	NPC -/-	LCQ Ion-Trap	Nuclear transport factor 2	NTF2_MOUSE	14460.9	0.998	2	2	2	0.133	0.189	ADEDPIMGFHQMFLLK	K	N	0.95	14.3	33.2	3.08	0	0	1	2	1923.9	91	106
Spot 1007 mut	Week 1 mice	NPC -/-	LCQ Ion-Trap	Nuclear transport factor 2	NTF2_MOUSE	14460.9	0.998	2	2	2	0.133	0.189	ADEDPIMGFHQMFLLK	K	N	0.95	14.3	33.2	3.08	0	0	1	2	1923.9	91	106
Spot 1007 mut	Week 1 mice	NPC -/-	LCQ Ion-Trap	Nuclear transport factor 2	NTF2_MOUSE	14460.9	0.998	2	2	2	0.133	0.189	ADEDPIMGFHQMFLLK	K	N	0.95	14.3	33.2	3.08	0	0	1	2	1923.9	91	106
Spot 1007 mut	Week 1 mice	NPC -/-	LCQ Ion-Trap	Nuclear transport factor 2	NTF2_MOUSE	14460.9	0.998	2	2	2	0.133	0.189	ADEDPIMGFHQMFLLK	K	N	0.95	14.3	33.2	3.08	0	0	1	2	1923.9	91	106
Spot 1007 wt	Week 1 mice	Wild Type	LCQ Ion-Trap	Nuclear transport factor 2	NTF2_MOUSE	14460.9	1	2	2	4	0.16	0.276	IQHSITAQDHQPTPDSCIISMVVGQLK	K	A	0.95	43.5	31.5	3.85	0	0	2	2	3019.5	64	90
Spot 1007 wt	Week 1 mice	Wild Type	LCQ Ion-Trap	Nuclear transport factor 2	NTF2_MOUSE	14460.9	1	2	2	4	0.16	0.276	LSSLPFQK	K	I	0.95	30.2	35.7	3.21	0	2	0	2	919.525	56	63
Spot 1007 wt	Week 1 mice	Wild Type	LCQ Ion-Trap	Myotrophin	MTPN_MOUSE	12843.3	0.998	2	4	6	0.24	0.254	GPDGLTALEATDNQAIK	K	A	0.95	59.2	34.5	4.07	0	2	1	2	1713.87	98	114
Spot 1007 wt	Week 1 mice	Wild Type	LCQ Ion-Trap	Myotrophin	MTPN_MOUSE	12843.3	0.998	2	4	6	0.24	0.254	NGDLDEVKDYVAK	K	G	0.95	21	34.3	3.59	0	2	1	2	1465.72	12	24
Spot 1012 wt	Week 1 mice	Wild Type	LCQ Ion-Trap	Hippocalcin-like protein 1	HPCL1_MOUSE	22321.2	1	4	4	5	0.125	0.223	LLQCDPSSASQF	R	-	0.95	59	33.6	7.85	0	2	0	2	1352.62	182	193
Spot 1012 wt	Week 1 mice	Wild Type	LCQ Ion-Trap	Hippocalcin-like protein 1	HPCL1_MOUSE	22321.2	1	4	4	5	0.125	0.223	LRPEVLQDLR	K	E	0.95	27.2	32.8	3.46	0	0	1	2	1238.72	8	17
Spot 1012 wt	Week 1 mice	Wild Type	LCQ Ion-Trap	Hippocalcin-like protein 1	HPCL1_MOUSE	22321.2	1	4	4	5	0.125	0.223	LSLEEFIK	K	G	0.95	37.7	33.6	2.82	0	1	0	2	978.551	164	171
Spot 1012 wt	Week 1 mice	Wild Type	LCQ Ion-Trap	Hippocalcin-like protein 1	HPCL1_MOUSE	22321.2	1	4	4	5	0.125	0.223	TFDTNSDGTIDFR	R	E	0.95	83.6	33.3	8.41	0	1	0	2	1488.66	71	83
Spot 1012 wt	Week 1 mice	Wild Type	LCQ Ion-Trap	Tubulin alpha-1A chain	TBA1A_MOUSE	50117.7	0.998	2	2	2	0.05	0.0621	DVNAAIATIK	K	T	0.95	67.3	35.7	3.19	0	1	0	2	1015.58	327	336
Spot 1012 wt	Week 1 mice	Wild Type	LCQ Ion-Trap	Tubulin alpha-1A chain	TBA1A_MOUSE	50117.7	0.998	2	2	2	0.05	0.0621	VGINYQPPTVVPGGDLAK	K	V	0.95	22	33	3.14	0	1	0	2	1824.99	353	370
Spot 1012 wt	Week 1 mice	Wild Type	LCQ Ion-Trap	Actin, cytoplasmic 1	ACTB_MOUSE,ACTG_MOUSE	41719.8	0.998	2	2	2	0.05	0.0907	SYELPDGQVITIGNER	K	F	0.95	77.1	34.4	8.21	0	1	0	2	1790.89	239	254
Spot 1012 wt	Week 1 mice	Wild Type	LCQ Ion-Trap	Actin, cytoplasmic 1	ACTB_MOUSE,ACTG_MOUSE	41719.8	0.998	2	2	2	0.05	0.0907	VAPEEHPVLLTEAPLNPK	R	A	0.95	38.6	34.1	1.92	0	0	1	2	1954.06	96	113
Spot 1012 wt	Week 1 mice	Wild Type	LCQ Ion-Trap	Histone H2A type 1-F	H2A1F_MOUSE,H2A1H_MOUSE,H2A1K_MOUSE,H2A1_MOUSE,H2A2A_MOUSE,H2A2B_MOUSE,H2A2C_MOUSE,H2A3_MOUSE,H2AJ_MOUSE,H2AX_MOUSE	14144.1	0.998	2	3	3	0.075	0.215	AGLQFPVGR	R	V	0.95	49.5	35.9	3.62	0	1	0	2	944.531	22	30
Spot 1012 wt	Week 1 mice	Wild Type	LCQ Ion-Trap	Histone H2A type 1-F	H2A1F_MOUSE,H2A1H_MOUSE,H2A1K_MOUSE,H2A1_MOUSE,H2A2A_MOUSE,H2A2B_MOUSE,H2A2C_MOUSE,H2A3_MOUSE,H2AJ_MOUSE,H2AX_MOUSE	14144.1	0.998	2	3	3	0.075	0.215	VTIAQGGVLPNIQAVLLPK	R	K	0.95	50.8	33.3	0	0	1	1	2	1931.17	101	119
Spot 1012 wt	Week 1 mice	Wild Type	LCQ Ion-Trap	ADP-ribosylation factor 1	ARF1_MOUSE,ARF3_MOUSE	20679.6	1	3	3	3	0.075	0.26	ILMVGLDAAGK	R	T	0.95	50.9	35.6	2.39	0	1	0	2	1103.61	20	30
Spot 1012 wt	Week 1 mice	Wild Type	LCQ Ion-Trap	ADP-ribosylation factor 1	ARF1_MOUSE,ARF3_MOUSE	20679.6	1	3	3	3	0.075	0.26	LGEIVTTIPTIGFNVETVEYK	K	N	0.95	44.4	33.4	2.38	0	1	0	2	2323.24	39	59
Spot 1012 wt	Week 1 mice	Wild Type	LCQ Ion-Trap	ADP-ribosylation factor 1	ARF1_MOUSE,ARF3_MOUSE	20679.6	1	3	3	3	0.075	0.26	QDLPNAMNAAEITDK	K	L	0.95	49.3	34.4	4.6	0	1	0	2	1630.77	128	142
Spot 1626 mut	Week 1 mice	NPC -/-	LCQ Ion-Trap	Tubulin alpha-1A chain	TBA1A_MOUSE	50117.7	1	4	4	4	0.0286	0.133	DVNAAIATIK	K	T	0.95	47.9	35.6	4.28	0	1	0	2	1015.58	327	336
Spot 1626 mut	Week 1 mice	NPC -/-	LCQ Ion-Trap	Tubulin alpha-1A chain	TBA1A_MOUSE	50117.7	1	4	4	4	0.0286	0.133	IHFPLATYAPVISAEK	R	A	0.95	22.4	32.8	6.21	0	0	1	2	1756.96	265	280
Spot 1626 mut	Week 1 mice	NPC -/-	LCQ Ion-Trap	Tubulin alpha-1A chain	TBA1A_MOUSE	50117.7	1	4	4	4	0.0286	0.133	NLDIERPTYTNLNR	R	L	0.95	21.1	32.8	2.52	0	0	1	2	1718.88	216	229
Spot 1626 mut	Week 1 mice	NPC -/-	LCQ Ion-Trap	Tubulin alpha-1A chain	TBA1A_MOUSE	50117.7	1	4	4	4	0.0286	0.133	TIGGGDDSFNTFFSETGAGK	K	H	0.95	46.7	33.5	4.96	0	1	0	2	2007.89	41	60
Spot 1626 mut	Week 1 mice	NPC -/-	LCQ Ion-Trap	Tubulin beta-5 chain	TBB5_MOUSE	49652.6	1	2	3	5	0.0357	0.426	AILVDLEPGTMDSVR	R	S	0.95	64.3	34.6	7.07	0	2	2	2	1615.84	63	77	TBB2B_MOUSE
Spot 1626 mut	Week 1 mice	NPC -/-	LCQ Ion-Trap	Tubulin beta-5 chain	TBB5_MOUSE	49652.6	1	2	3	5	0.0357	0.426	ALTVPELTQQVFDAK	R	N	0.95	42.4	34.6	5.54	0	1	1	2	1659.9	283	297
Spot 1626 mut	Week 1 mice	NPC -/-	LCQ Ion-Trap	Tubulin beta-5 chain	TBB5_MOUSE	49652.6	1	2	3	5	0.0357	0.426	EIVHIQAGQCGNQIGAK	R	F	0.95	64.4	34.3	6.02	0	2	3	2	1822.92	3	19	TBB2B_MOUSE
Spot 1626 mut	Week 1 mice	NPC -/-	LCQ Ion-Trap	Tubulin beta-5 chain	TBB5_MOUSE	49652.6	1	2	3	5	0.0357	0.426	EVDEQMLNVQNK	K	N	0.95	59.2	34.8	4.1	0	4	3	2	1446.69	325	336	TBB2B_MOUSE
Spot 1626 mut	Week 1 mice	NPC -/-	LCQ Ion-Trap	Tubulin beta-5 chain	TBB5_MOUSE	49652.6	1	2	3	5	0.0357	0.426	FPGQLNADLR	R	K	0.95	47.3	35.5	3.32	0	3	0	2	1130.6	242	251	TBB2B_MOUSE
Spot 1626 mut	Week 1 mice	NPC -/-	LCQ Ion-Trap	Tubulin beta-5 chain	TBB5_MOUSE	49652.6	1	2	3	5	0.0357	0.426	FPGQLNADLRK	R	L	0.95	21.6	33.5	3.08	0	0	1	2	1258.69	242	252	TBB2B_MOUSE
Spot 1626 mut	Week 1 mice	NPC -/-	LCQ Ion-Trap	Tubulin beta-5 chain	TBB5_MOUSE	49652.6	1	2	3	5	0.0357	0.426	GHYTEGAELVDSVLDVVR	K	K	0.95	133	33.9	14.6	0	2	3	2	1958.98	104	121	TBB2B_MOUSE
Spot 1626 mut	Week 1 mice	NPC -/-	LCQ Ion-Trap	Tubulin beta-5 chain	TBB5_MOUSE	49652.6	1	2	3	5	0.0357	0.426	GRMSMKEVDEQMLNVQNK	R	N	0.95	43.6	32.4	3.47	0	0	2	2	2169.01	319	336	TBB2B_MOUSE
Spot 1626 mut	Week 1 mice	NPC -/-	LCQ Ion-Trap	Tubulin beta-5 chain	TBB5_MOUSE	49652.6	1	2	3	5	0.0357	0.426	ISEQFTAMFR	R	R	0.95	60.6	35.2	4	0	2	0	2	1245.59	381	390	TBB2B_MOUSE
Spot 1626 mut	Week 1 mice	NPC -/-	LCQ Ion-Trap	Tubulin beta-5 chain	TBB5_MOUSE	49652.6	1	2	3	5	0.0357	0.426	ISVYYNEATGGK	R	Y	0.95	53.1	35	4.59	0	3	0	2	1301.64	47	58
Spot 1626 mut	Week 1 mice	NPC -/-	LCQ Ion-Trap	Tubulin beta-5 chain	TBB5_MOUSE	49652.6	1	2	3	5	0.0357	0.426	KLAVNMVPFPR	R	L	0.95	30.5	35.1	3.37	0	1	0	2	1271.73	252	262	TBB2B_MOUSE
Spot 1626 mut	Week 1 mice	NPC -/-	LCQ Ion-Trap	Tubulin beta-5 chain	TBB5_MOUSE	49652.6	1	2	3	5	0.0357	0.426	LAVNMVPFPR	K	L	0.95	38.5	35.2	5.02	0	1	0	2	1143.63	253	262	TBB2B_MOUSE
Spot 1626 mut	Week 1 mice	NPC -/-	LCQ Ion-Trap	Tubulin beta-5 chain	TBB5_MOUSE	49652.6	1	2	3	5	0.0357	0.426	LHFFMPGFAPLTSR	R	G	0.95	40.9	34.6	5.4	0	1	7	2	1620.84	263	276	TBB2B_MOUSE
Spot 1626 mut	Week 1 mice	NPC -/-	LCQ Ion-Trap	Tubulin beta-5 chain	TBB5_MOUSE	49652.6	1	2	3	5	0.0357	0.426	NSSYFVEWIPNNVK	K	T	0.95	46.7	34.5	5.03	0	1	1	2	1696.83	337	350	TBB2B_MOUSE
Spot 1626 mut	Week 1 mice	NPC -/-	LCQ Ion-Trap	Tubulin beta-5 chain	TBB5_MOUSE	49652.6	1	2	3	5	0.0357	0.426	SGPFGQIFRPDNFVFGQSGAGNNWAK	R	G	0.95	26.9	31	9.51	0	0	1	2	2798.34	78	103	TBB2B_MOUSE
Spot 1626 mut	Week 1 mice	NPC -/-	LCQ Ion-Trap	Tubulin beta-5 chain	TBB5_MOUSE	49652.6	1	2	3	5	0.0357	0.426	TAVCDIPPR	K	G	0.95	38.2	34.1	3.82	0	1	0	2	1028.52	351	359	TBB2B_MOUSE
Spot 1626 mut	Week 1 mice	NPC -/-	LCQ Ion-Trap	Protein disulfide-isomerase A6	PDIA6_MOUSE	48083.4	1	3	5	5	0.0357	0.0977	GESPVDYDGGR	K	T	0.95	37.5	34.8	3.34	0	1	0	2	1151.5	246	256
Spot 1626 mut	Week 1 mice	NPC -/-	LCQ Ion-Trap	Protein disulfide-isomerase A6	PDIA6_MOUSE	48083.4	1	3	5	5	0.0357	0.0977	GSTAPVGGGSFPTITPR	R	E	0.95	42.9	33.6	5.48	0	1	1	2	1601.83	393	409
Spot 1626 mut	Week 1 mice	NPC -/-	LCQ Ion-Trap	Protein disulfide-isomerase A6	PDIA6_MOUSE	48083.4	1	3	5	5	0.0357	0.0977	LAAVDATVNQVLASR	K	Y	0.95	88.7	33.5	8.23	0	1	1	2	1527.85	217	231
Spot 1626 mut	Week 1 mice	NPC -/-	LCQ Ion-Trap	Dynactin subunit 2	DCTN2_MOUSE	44099.4	1	4	5	6	0.0429	0.129	LLGPDAAINLADPDGALAK	K	R	0.95	77.4	32.6	8.57	0	1	1	2	1834.99	157	175
Spot 1626 mut	Week 1 mice	NPC -/-	LCQ Ion-Trap	Dynactin subunit 2	DCTN2_MOUSE	44099.4	1	4	5	6	0.0429	0.129	LTELEATVR	R	C	0.95	40.3	34	3.68	0	1	0	2	1031.57	232	240
Spot 1626 mut	Week 1 mice	NPC -/-	LCQ Ion-Trap	Dynactin subunit 2	DCTN2_MOUSE	44099.4	1	4	5	6	0.0429	0.129	VSALDLAVLDQVEAR	K	L	0.95	53.2	34.1	7.54	0	1	0	2	1598.87	269	283
Spot 1626 mut	Week 1 mice	NPC -/-	LCQ Ion-Trap	Dynactin subunit 2	DCTN2_MOUSE	44099.4	1	4	5	6	0.0429	0.129	YADLPGIAR	K	N	0.95	38.9	35.9	4.42	0	2	0	2	975.526	6	14
Spot 1626 mut	Week 1 mice	NPC -/-	LCQ Ion-Trap	ATP synthase subunit beta, mitochondrial	ATPB_MOUSE	56283.2	1	17	24	46	0.329	0.429	AHGGYSVFAGVGER	K	T	0.95	66.2	33.1	8	0	2	2	2	1406.68	226	239
Spot 1626 mut	Week 1 mice	NPC -/-	LCQ Ion-Trap	ATP synthase subunit beta, mitochondrial	ATPB_MOUSE	56283.2	1	17	24	46	0.329	0.429	AIAELGIYPAVDPLDSTSR	R	I	0.95	52.2	34	6.11	0	1	1	2	1988.03	388	406
Spot 1626 mut	Week 1 mice	NPC -/-	LCQ Ion-Trap	ATP synthase subunit beta, mitochondrial	ATPB_MOUSE	56283.2	1	17	24	46	0.329	0.429	EGNDLYHEMIESGVINLK	R	D	0.95	38.7	32.3	6.28	0	0	2	2	2061	242	259
Spot 1626 mut	Week 1 mice	NPC -/-	LCQ Ion-Trap	ATP synthase subunit beta, mitochondrial	ATPB_MOUSE	56283.2	1	17	24	46	0.329	0.429	FLSQPFQVAEVFTGHMGK	R	L	0.95	50.1	33.9	4.82	0	0	4	2	2039.01	463	480
Spot 1626 mut	Week 1 mice	NPC -/-	LCQ Ion-Trap	ATP synthase subunit beta, mitochondrial	ATPB_MOUSE	56283.2	1	17	24	46	0.329	0.429	FTQAGSEVSALLGR	R	I	0.95	88.3	34.6	8.92	0	1	1	2	1435.75	311	324
Spot 1626 mut	Week 1 mice	NPC -/-	LCQ Ion-Trap	ATP synthase subunit beta, mitochondrial	ATPB_MOUSE	56283.2	1	17	24	46	0.329	0.429	IGLFGGAGVGK	K	T	0.95	58.2	35.7	5.96	0	2	0	2	975.562	202	212
Spot 1626 mut	Week 1 mice	NPC -/-	LCQ Ion-Trap	ATP synthase subunit beta, mitochondrial	ATPB_MOUSE	56283.2	1	17	24	46	0.329	0.429	IMDPNIVGNEHYDVAR	R	G	0.95	49.2	32.5	8.96	0	0	3	2	1858.88	407	422
Spot 1626 mut	Week 1 mice	NPC -/-	LCQ Ion-Trap	ATP synthase subunit beta, mitochondrial	ATPB_MOUSE	56283.2	1	17	24	46	0.329	0.429	IMNVIGEPIDER	R	G	0.95	63.5	34.1	7.02	0	4	0	2	1401.7	144	155
Spot 1626 mut	Week 1 mice	NPC -/-	LCQ Ion-Trap	ATP synthase subunit beta, mitochondrial	ATPB_MOUSE	56283.2	1	17	24	46	0.329	0.429	IPSAVGYQPTLATDMGTMQER	R	I	0.95	50	33.6	6.92	0	1	2	2	2266.08	325	345
Spot 1626 mut	Week 1 mice	NPC -/-	LCQ Ion-Trap	ATP synthase subunit beta, mitochondrial	ATPB_MOUSE	56283.2	1	17	24	46	0.329	0.429	IPVGPETLGR	K	I	0.95	44.8	33.3	4.05	0	2	0	2	1038.59	134	143
Spot 1626 mut	Week 1 mice	NPC -/-	LCQ Ion-Trap	ATP synthase subunit beta, mitochondrial	ATPB_MOUSE	56283.2	1	17	24	46	0.329	0.429	LVLEVAQHLGESTVR	R	T	0.95	64.4	32.7	6.14	0	1	1	2	1650.92	95	109
Spot 1626 mut	Week 1 mice	NPC -/-	LCQ Ion-Trap	ATP synthase subunit beta, mitochondrial	ATPB_MOUSE	56283.2	1	17	24	46	0.329	0.429	TIAMDGTEGLVR	R	G	0.95	58.4	33.4	7.36	0	5	0	2	1278.64	110	121
Spot 1626 mut	Week 1 mice	NPC -/-	LCQ Ion-Trap	ATP synthase subunit beta, mitochondrial	ATPB_MOUSE	56283.2	1	17	24	46	0.329	0.429	TREGNDLYHEMIESGVINLK	R	D	0.95	44.4	31.9	9.66	0	0	1	2	2318.14	240	259
Spot 1626 mut	Week 1 mice	NPC -/-	LCQ Ion-Trap	ATP synthase subunit beta, mitochondrial	ATPB_MOUSE	56283.2	1	17	24	46	0.329	0.429	TVLIMELINNVAK	K	A	0.95	66.9	33.3	7.6	0	4	1	2	1457.84	213	225
Spot 1626 mut	Week 1 mice	NPC -/-	LCQ Ion-Trap	ATP synthase subunit beta, mitochondrial	ATPB_MOUSE	56283.2	1	17	24	46	0.329	0.429	VALTGLTVAEYFR	R	D	0.95	58.9	34.5	8.23	0	2	1	2	1439.79	282	294
Spot 1626 mut	Week 1 mice	NPC -/-	LCQ Ion-Trap	ATP synthase subunit beta, mitochondrial	ATPB_MOUSE	56283.2	1	17	24	46	0.329	0.429	VLDSGAPIKIPVGPETLGR	K	I	0.95	36.8	32.2	9.38	0	0	1	2	1919.1	125	143
Spot 1626 mut	Week 1 mice	NPC -/-	LCQ Ion-Trap	ATP synthase subunit beta, mitochondrial	ATPB_MOUSE	56283.2	1	17	24	46	0.329	0.429	VVDLLAPYAK	K	G	0.95	36.9	34.1	3.06	1	0	0	2	1088.64	189	198
Spot 1626 mut	Week 1 mice	NPC -/-	LCQ Ion-Trap	Tubulin beta-2B chain	TBB2B_MOUSE	49935.1	1	18	24	50	0.357	0.49	AILVDLEPGTMDSVR	R	S	0.95	64.3	34.6	7.07	0	2	2	2	1615.84	63	77	TBB5_MOUSE
Spot 1626 mut	Week 1 mice	NPC -/-	LCQ Ion-Trap	Tubulin beta-2B chain	TBB2B_MOUSE	49935.1	1	18	24	50	0.357	0.49	ALTVPELTQQMFDSK	R	N	0.95	39.3	34.5	6.31	0	0	1	2	1707.86	283	297
Spot 1626 mut	Week 1 mice	NPC -/-	LCQ Ion-Trap	Tubulin beta-2B chain	TBB2B_MOUSE	49935.1	1	18	24	50	0.357	0.49	EIVHIQAGQCGNQIGAK	R	F	0.95	64.4	34.3	6.02	0	2	3	2	1822.92	3	19	TBB5_MOUSE
Spot 1626 mut	Week 1 mice	NPC -/-	LCQ Ion-Trap	Tubulin beta-2B chain	TBB2B_MOUSE	49935.1	1	18	24	50	0.357	0.49	EVDEQMLNVQNK	K	N	0.95	59.2	34.8	4.1	0	4	3	2	1446.69	325	336	TBB5_MOUSE
Spot 1626 mut	Week 1 mice	NPC -/-	LCQ Ion-Trap	Tubulin beta-2B chain	TBB2B_MOUSE	49935.1	1	18	24	50	0.357	0.49	FPGQLNADLR	R	K	0.95	47.3	35.5	3.32	0	3	0	2	1130.6	242	251	TBB5_MOUSE
Spot 1626 mut	Week 1 mice	NPC -/-	LCQ Ion-Trap	Tubulin beta-2B chain	TBB2B_MOUSE	49935.1	1	18	24	50	0.357	0.49	FPGQLNADLRK	R	L	0.95	21.6	33.5	3.08	0	0	1	2	1258.69	242	252	TBB5_MOUSE
Spot 1626 mut	Week 1 mice	NPC -/-	LCQ Ion-Trap	Tubulin beta-2B chain	TBB2B_MOUSE	49935.1	1	18	24	50	0.357	0.49	GHYTEGAELVDSVLDVVR	K	K	0.95	133	33.9	14.6	0	2	3	2	1958.98	104	121	TBB5_MOUSE
Spot 1626 mut	Week 1 mice	NPC -/-	LCQ Ion-Trap	Tubulin beta-2B chain	TBB2B_MOUSE	49935.1	1	18	24	50	0.357	0.49	GRMSMKEVDEQMLNVQNK	R	N	0.95	43.6	32.4	3.47	0	0	2	2	2169.01	319	336	TBB5_MOUSE
Spot 1626 mut	Week 1 mice	NPC -/-	LCQ Ion-Trap	Tubulin beta-2B chain	TBB2B_MOUSE	49935.1	1	18	24	50	0.357	0.49	IMNTFSVMPSPK	R	V	0.95	50.5	33.4	4.12	0	2	0	2	1367.67	163	174
Spot 1626 mut	Week 1 mice	NPC -/-	LCQ Ion-Trap	Tubulin beta-2B chain	TBB2B_MOUSE	49935.1	1	18	24	50	0.357	0.49	INVYYNEATGNK	R	Y	0.95	57.8	33.3	8.23	0	3	0	2	1385.67	47	58
Spot 1626 mut	Week 1 mice	NPC -/-	LCQ Ion-Trap	Tubulin beta-2B chain	TBB2B_MOUSE	49935.1	1	18	24	50	0.357	0.49	ISEQFTAMFR	R	R	0.95	60.6	35.2	4	0	2	0	2	1245.59	381	390	TBB5_MOUSE
Spot 1626 mut	Week 1 mice	NPC -/-	LCQ Ion-Trap	Tubulin beta-2B chain	TBB2B_MOUSE	49935.1	1	18	24	50	0.357	0.49	KLAVNMVPFPR	R	L	0.95	30.5	35.1	3.37	0	1	0	2	1271.73	252	262	TBB5_MOUSE
Spot 1626 mut	Week 1 mice	NPC -/-	LCQ Ion-Trap	Tubulin beta-2B chain	TBB2B_MOUSE	49935.1	1	18	24	50	0.357	0.49	LAVNMVPFPR	K	L	0.95	38.5	35.2	5.02	0	1	0	2	1143.63	253	262	TBB5_MOUSE
Spot 1626 mut	Week 1 mice	NPC -/-	LCQ Ion-Trap	Tubulin beta-2B chain	TBB2B_MOUSE	49935.1	1	18	24	50	0.357	0.49	LHFFMPGFAPLTSR	R	G	0.95	40.9	34.6	5.4	0	1	7	2	1620.84	263	276	TBB5_MOUSE
Spot 1626 mut	Week 1 mice	NPC -/-	LCQ Ion-Trap	Tubulin beta-2B chain	TBB2B_MOUSE	49935.1	1	18	24	50	0.357	0.49	MSATFIGNSTAIQELFK	K	R	0.95	55.9	34.2	5.74	0	1	0	2	1873.94	363	379
Spot 1626 mut	Week 1 mice	NPC -/-	LCQ Ion-Trap	Tubulin beta-2B chain	TBB2B_MOUSE	49935.1	1	18	24	50	0.357	0.49	NSSYFVEWIPNNVK	K	T	0.95	46.7	34.5	5.03	0	1	1	2	1696.83	337	350	TBB5_MOUSE
Spot 1626 mut	Week 1 mice	NPC -/-	LCQ Ion-Trap	Tubulin beta-2B chain	TBB2B_MOUSE	49935.1	1	18	24	50	0.357	0.49	SGPFGQIFRPDNFVFGQSGAGNNWAK	R	G	0.95	26.9	31	9.51	0	0	1	2	2798.34	78	103	TBB5_MOUSE
Spot 1626 mut	Week 1 mice	NPC -/-	LCQ Ion-Trap	Tubulin beta-2B chain	TBB2B_MOUSE	49935.1	1	18	24	50	0.357	0.49	TAVCDIPPR	K	G	0.95	38.2	34.1	3.82	0	1	0	2	1028.52	351	359	TBB5_MOUSE
Spot 1626 wt	Week 1 mice	Wild Type	LCQ Ion-Trap	Tubulin alpha-1A chain	TBA1A_MOUSE	50117.7	1	3	3	3	0.016	0.0865	AVFVDLEPTVIDEVR	R	T	0.95	58.2	34.5	7.92	0	1	0	2	1701.91	65	79
Spot 1626 wt	Week 1 mice	Wild Type	LCQ Ion-Trap	Tubulin alpha-1A chain	TBA1A_MOUSE	50117.7	1	3	3	3	0.016	0.0865	DVNAAIATIK	K	T	0.95	45.3	33.9	4.26	0	1	0	2	1015.58	327	336
Spot 1626 wt	Week 1 mice	Wild Type	LCQ Ion-Trap	Tubulin alpha-1A chain	TBA1A_MOUSE	50117.7	1	3	3	3	0.016	0.0865	LIGQIVSSITASLR	R	F	0.95	41.3	34.8	5.44	0	0	1	2	1457.87	230	243
Spot 1626 wt	Week 1 mice	Wild Type	LCQ Ion-Trap	Protein disulfide-isomerase A6	PDIA6_MOUSE	48083.4	1	7	7	7	0.0372	0.257	ALDLFSDNAPPPELLEIINEDIAK	R	K	0.95	51.2	31.3	7.49	0	0	1	2	2637.37	265	288
Spot 1626 wt	Week 1 mice	Wild Type	LCQ Ion-Trap	Protein disulfide-isomerase A6	PDIA6_MOUSE	48083.4	1	7	7	7	0.0372	0.257	DGELPVEDDIDLSDVELDDLEKDEL	K	-	0.95	22.9	31.1	4.55	0	1	0	2	2830.29	416	440
Spot 1626 wt	Week 1 mice	Wild Type	LCQ Ion-Trap	Protein disulfide-isomerase A6	PDIA6_MOUSE	48083.4	1	7	7	7	0.0372	0.257	GESPVDYDGGR	K	T	0.95	38.8	34.1	2.66	0	1	0	2	1151.5	246	256
Spot 1626 wt	Week 1 mice	Wild Type	LCQ Ion-Trap	Protein disulfide-isomerase A6	PDIA6_MOUSE	48083.4	1	7	7	7	0.0372	0.257	GSFSEQGINEFLR	K	E	0.95	45.1	32.8	7.51	0	1	0	2	1483.72	374	386
Spot 1626 wt	Week 1 mice	Wild Type	LCQ Ion-Trap	Protein disulfide-isomerase A6	PDIA6_MOUSE	48083.4	1	7	7	7	0.0372	0.257	GSTAPVGGGSFPTITPR	R	E	0.95	46	34.6	7	0	1	0	2	1601.83	393	409
Spot 1626 wt	Week 1 mice	Wild Type	LCQ Ion-Trap	Protein disulfide-isomerase A6	PDIA6_MOUSE	48083.4	1	7	7	7	0.0372	0.257	NSYLEVLLK	R	L	0.95	25.5	35.1	4.02	0	1	0	2	1078.61	314	322
Spot 1626 wt	Week 1 mice	Wild Type	LCQ Ion-Trap	Protein disulfide-isomerase A6	PDIA6_MOUSE	48083.4	1	7	7	7	0.0372	0.257	TGEAIVDAALSALR	R	Q	0.95	110	33.9	11.9	0	1	0	2	1386.76	119	132
Spot 1626 wt	Week 1 mice	Wild Type	LCQ Ion-Trap	Tubulin beta-2B chain	TBB2B_MOUSE	49935.1	1	13	16	33	0.176	0.427	AILVDLEPGTMDSVR	R	S	0.95	65.9	34.6	9.12	0	1	0	2	1615.84	63	77	TBB5_MOUSE
Spot 1626 wt	Week 1 mice	Wild Type	LCQ Ion-Trap	Tubulin beta-2B chain	TBB2B_MOUSE	49935.1	1	13	16	33	0.176	0.427	EIVHIQAGQCGNQIGAK	R	F	0.95	79.5	32.6	4.74	0	3	1	2	1822.92	3	19	TBB5_MOUSE
Spot 1626 wt	Week 1 mice	Wild Type	LCQ Ion-Trap	Tubulin beta-2B chain	TBB2B_MOUSE	49935.1	1	13	16	33	0.176	0.427	ESESCDCLQGFQLTHSLGGGTGSGMGTLLISK	K	I	0.95	33.8	30.6	0	0	0	1	2	3327.53	123	154
Spot 1626 wt	Week 1 mice	Wild Type	LCQ Ion-Trap	Tubulin beta-2B chain	TBB2B_MOUSE	49935.1	1	13	16	33	0.176	0.427	EVDEQMLNVQNK	K	N	0.95	63.9	33.2	4.11	0	4	3	2	1446.69	325	336	TBB5_MOUSE
Spot 1626 wt	Week 1 mice	Wild Type	LCQ Ion-Trap	Tubulin beta-2B chain	TBB2B_MOUSE	49935.1	1	13	16	33	0.176	0.427	FPGQLNADLR	R	K	0.95	36.1	33.8	4.19	0	1	0	2	1130.6	242	251	TBB5_MOUSE
Spot 1626 wt	Week 1 mice	Wild Type	LCQ Ion-Trap	Tubulin beta-2B chain	TBB2B_MOUSE	49935.1	1	13	16	33	0.176	0.427	FPGQLNADLRK	R	L	0.95	36.8	33.6	5.17	0	0	3	2	1258.69	242	252	TBB5_MOUSE
Spot 1626 wt	Week 1 mice	Wild Type	LCQ Ion-Trap	Tubulin beta-2B chain	TBB2B_MOUSE	49935.1	1	13	16	33	0.176	0.427	GHYTEGAELVDSVLDVVR	K	K	0.95	98.5	33.6	12.3	0	2	3	2	1958.98	104	121	TBB5_MOUSE
Spot 1626 wt	Week 1 mice	Wild Type	LCQ Ion-Trap	Tubulin beta-2B chain	TBB2B_MOUSE	49935.1	1	13	16	33	0.176	0.427	GRMSMKEVDEQMLNVQNK	R	N	0.95	40.6	33.5	0	0	0	2	2	2169.01	319	336	TBB5_MOUSE
Spot 1626 wt	Week 1 mice	Wild Type	LCQ Ion-Trap	Tubulin beta-2B chain	TBB2B_MOUSE	49935.1	1	13	16	33	0.176	0.427	INVYYNEATGNK	R	Y	0.95	48.7	34.8	3.13	0	2	0	2	1385.67	47	58
Spot 1626 wt	Week 1 mice	Wild Type	LCQ Ion-Trap	Tubulin beta-2B chain	TBB2B_MOUSE	49935.1	1	13	16	33	0.176	0.427	LAVNMVPFPR	K	L	0.95	35.9	35.5	3.55	0	2	0	2	1143.63	253	262	TBB5_MOUSE
Spot 1626 wt	Week 1 mice	Wild Type	LCQ Ion-Trap	Tubulin beta-2B chain	TBB2B_MOUSE	49935.1	1	13	16	33	0.176	0.427	LHFFMPGFAPLTSR	R	G	0.95	47.4	33.3	6.51	0	0	3	2	1636.83	263	276	TBB5_MOUSE
Spot 1626 wt	Week 1 mice	Wild Type	LCQ Ion-Trap	Tubulin beta-2B chain	TBB2B_MOUSE	49935.1	1	13	16	33	0.176	0.427	MSATFIGNSTAIQELFK	K	R	0.95	30.9	33.6	3.55	0	1	0	2	1857.94	363	379
Spot 1626 wt	Week 1 mice	Wild Type	LCQ Ion-Trap	Tubulin beta-2B chain	TBB2B_MOUSE	49935.1	1	13	16	33	0.176	0.427	SGPFGQIFRPDNFVFGQSGAGNNWAK	R	G	0.95	58.5	31	10.9	0	0	1	2	2798.34	78	103	TBB5_MOUSE
Spot 1626 wt	Week 1 mice	Wild Type	LCQ Ion-Trap	Dynactin subunit 2	DCTN2_MOUSE	44099.4	1	4	4	5	0.0266	0.117	LLGPDAAINLADPDGALAK	K	R	0.95	42.2	34	10	0	1	0	2	1834.99	157	175
Spot 1626 wt	Week 1 mice	Wild Type	LCQ Ion-Trap	Dynactin subunit 2	DCTN2_MOUSE	44099.4	1	4	4	5	0.0266	0.117	LTELEATVR	R	C	0.95	54.3	34.6	4.19	0	1	0	2	1031.57	232	240
Spot 1626 wt	Week 1 mice	Wild Type	LCQ Ion-Trap	Dynactin subunit 2	DCTN2_MOUSE	44099.4	1	4	4	5	0.0266	0.117	VHQLYETIQR	K	W	0.95	47.3	34.9	3.51	0	1	0	2	1286.69	310	319
Spot 1626 wt	Week 1 mice	Wild Type	LCQ Ion-Trap	Dynactin subunit 2	DCTN2_MOUSE	44099.4	1	4	4	5	0.0266	0.117	YADLPGIAR	K	N	0.95	26.8	35.9	3.8	0	2	0	2	975.526	6	14
Spot 1626 wt	Week 1 mice	Wild Type	LCQ Ion-Trap	ATP synthase subunit beta, mitochondrial	ATPB_MOUSE	56283.2	1	24	41	92	0.489	0.66	ADKLAEEHGS	K	-	0.95	36.5	33.6	2.92	0	1	0	2	1056.5	520	529
Spot 1626 wt	Week 1 mice	Wild Type	LCQ Ion-Trap	ATP synthase subunit beta, mitochondrial	ATPB_MOUSE	56283.2	1	24	41	92	0.489	0.66	AHGGYSVFAGVGER	K	T	0.95	61.9	33.1	8.09	1	2	3	2	1406.68	226	239
Spot 1626 wt	Week 1 mice	Wild Type	LCQ Ion-Trap	ATP synthase subunit beta, mitochondrial	ATPB_MOUSE	56283.2	1	24	41	92	0.489	0.66	AIAELGIYPAVDPLDSTSR	R	I	0.95	65.4	33.8	9.6	0	3	1	2	1988.03	388	406
Spot 1626 wt	Week 1 mice	Wild Type	LCQ Ion-Trap	ATP synthase subunit beta, mitochondrial	ATPB_MOUSE	56283.2	1	24	41	92	0.489	0.66	DQEGQDVLLFIDNIFR	R	F	0.95	61.7	32.8	6.85	0	3	3	2	1921.97	295	310
Spot 1626 wt	Week 1 mice	Wild Type	LCQ Ion-Trap	ATP synthase subunit beta, mitochondrial	ATPB_MOUSE	56283.2	1	24	41	92	0.489	0.66	EGNDLYHEMIESGVINLK	R	D	0.95	52.7	32.5	6.85	0	0	1	2	2061	242	259
Spot 1626 wt	Week 1 mice	Wild Type	LCQ Ion-Trap	ATP synthase subunit beta, mitochondrial	ATPB_MOUSE	56283.2	1	24	41	92	0.489	0.66	FLSQPFQVAEVFTGHMGK	R	L	0.95	41	34	5.68	0	0	4	2	2023.01	463	480
Spot 1626 wt	Week 1 mice	Wild Type	LCQ Ion-Trap	ATP synthase subunit beta, mitochondrial	ATPB_MOUSE	56283.2	1	24	41	92	0.489	0.66	FTQAGSEVSALLGR	R	I	0.95	102	33.1	8.21	0	2	2	2	1435.75	311	324
Spot 1626 wt	Week 1 mice	Wild Type	LCQ Ion-Trap	ATP synthase subunit beta, mitochondrial	ATPB_MOUSE	56283.2	1	24	41	92	0.489	0.66	GFQQILAGEYDHLPEQAFYMVGPIEEAVAK	K	A	0.95	74	31.7	5.72	0	1	2	2	3366.64	490	519
Spot 1626 wt	Week 1 mice	Wild Type	LCQ Ion-Trap	ATP synthase subunit beta, mitochondrial	ATPB_MOUSE	56283.2	1	24	41	92	0.489	0.66	IGLFGGAGVGK	K	T	0.95	42.2	34.1	6.62	2	2	0	2	975.562	202	212
Spot 1626 wt	Week 1 mice	Wild Type	LCQ Ion-Trap	ATP synthase subunit beta, mitochondrial	ATPB_MOUSE	56283.2	1	24	41	92	0.489	0.66	IMDPNIVGNEHYDVAR	R	G	0.95	35.4	33.7	4.44	0	0	2	2	1858.88	407	422
Spot 1626 wt	Week 1 mice	Wild Type	LCQ Ion-Trap	ATP synthase subunit beta, mitochondrial	ATPB_MOUSE	56283.2	1	24	41	92	0.489	0.66	IMNVIGEPIDER	R	G	0.95	61.3	35	3.07	0	4	1	2	1385.71	144	155
Spot 1626 wt	Week 1 mice	Wild Type	LCQ Ion-Trap	ATP synthase subunit beta, mitochondrial	ATPB_MOUSE	56283.2	1	24	41	92	0.489	0.66	IPSAVGYQPTLATDMGTMQER	R	I	0.95	41.9	33.5	5.74	0	0	2	2	2266.08	325	345
Spot 1626 wt	Week 1 mice	Wild Type	LCQ Ion-Trap	ATP synthase subunit beta, mitochondrial	ATPB_MOUSE	56283.2	1	24	41	92	0.489	0.66	IPVGPETLGR	K	I	0.95	27.4	33.8	4.54	2	1	0	2	1038.59	134	143
Spot 1626 wt	Week 1 mice	Wild Type	LCQ Ion-Trap	ATP synthase subunit beta, mitochondrial	ATPB_MOUSE	56283.2	1	24	41	92	0.489	0.66	LVLEVAQHLGESTVR	R	T	0.95	65.7	33.9	8.96	0	2	2	2	1650.92	95	109
Spot 1626 wt	Week 1 mice	Wild Type	LCQ Ion-Trap	ATP synthase subunit beta, mitochondrial	ATPB_MOUSE	56283.2	1	24	41	92	0.489	0.66	QFAPIHAEAPEFIEMSVEQEILVTGIK	K	V	0.95	57.9	32	8.24	0	0	3	2	3026.55	162	188
Spot 1626 wt	Week 1 mice	Wild Type	LCQ Ion-Trap	ATP synthase subunit beta, mitochondrial	ATPB_MOUSE	56283.2	1	24	41	92	0.489	0.66	SLQDIIAILGMDELSEEDKLTVSR	K	A	0.95	68.3	31.4	9.4	0	2	2	2	2691.38	433	456
Spot 1626 wt	Week 1 mice	Wild Type	LCQ Ion-Trap	ATP synthase subunit beta, mitochondrial	ATPB_MOUSE	56283.2	1	24	41	92	0.489	0.66	TIAMDGTEGLVR	R	G	0.95	61.9	33.9	6.72	0	5	0	2	1278.64	110	121
Spot 1626 wt	Week 1 mice	Wild Type	LCQ Ion-Trap	ATP synthase subunit beta, mitochondrial	ATPB_MOUSE	56283.2	1	24	41	92	0.489	0.66	TREGNDLYHEMIESGVINLK	R	D	0.95	71.9	31.8	11	0	0	3	2	2318.14	240	259
Spot 1626 wt	Week 1 mice	Wild Type	LCQ Ion-Trap	ATP synthase subunit beta, mitochondrial	ATPB_MOUSE	56283.2	1	24	41	92	0.489	0.66	TVLIMELINNVAK	K	A	0.95	73.5	33.7	6.82	1	7	2	2	1473.83	213	225
Spot 1626 wt	Week 1 mice	Wild Type	LCQ Ion-Trap	ATP synthase subunit beta, mitochondrial	ATPB_MOUSE	56283.2	1	24	41	92	0.489	0.66	VALTGLTVAEYFR	R	D	0.95	94.8	34.5	8.11	0	2	2	2	1439.79	282	294
Spot 1626 wt	Week 1 mice	Wild Type	LCQ Ion-Trap	ATP synthase subunit beta, mitochondrial	ATPB_MOUSE	56283.2	1	24	41	92	0.489	0.66	VALVYGQMNEPPGAR	K	A	0.95	69.4	34.4	7	0	3	5	2	1617.81	265	279
Spot 1626 wt	Week 1 mice	Wild Type	LCQ Ion-Trap	ATP synthase subunit beta, mitochondrial	ATPB_MOUSE	56283.2	1	24	41	92	0.489	0.66	VLDSGAPIK	K	I	0.95	55	35	4.2	2	1	0	2	899.52	125	133
Spot 1626 wt	Week 1 mice	Wild Type	LCQ Ion-Trap	ATP synthase subunit beta, mitochondrial	ATPB_MOUSE	56283.2	1	24	41	92	0.489	0.66	VLDSGAPIKIPVGPETLGR	K	I	0.95	56.3	32.2	11	0	0	1	2	1919.1	125	143
Spot 1626 wt	Week 1 mice	Wild Type	LCQ Ion-Trap	ATP synthase subunit beta, mitochondrial	ATPB_MOUSE	56283.2	1	24	41	92	0.489	0.66	VVDLLAPYAK	K	G	0.95	43.3	35.6	4.34	1	1	0	2	1088.64	189	198
Spot 2006 wt	Week 1 mice	Wild Type	LCQ Ion-Trap	Enhancer of rudimentary homolog	ERH_MOUSE	12241.3	0.999	2	3	5	0.2	0.308	ADTQTYQPYNKDWIK	R	E	0.95	22.4	33	3.77	1	0	0	2	1870.9	74	88
Spot 2006 wt	Week 1 mice	Wild Type	LCQ Ion-Trap	Enhancer of rudimentary homolog	ERH_MOUSE	12241.3	0.999	2	3	5	0.2	0.308	TYADYESVNECMEGVCK	R	M	0.95	65	32.8	8.06	0	2	2	2	2070.81	18	34
Spot 2108 mut	Week 1 mice	NPC -/-	LCQ Ion-Trap	Tubulin alpha-1A chain	TBA1A_MOUSE	50117.7	0.998	2	2	2	0.087	0.0532	AVFVDLEPTVIDEVR	R	T	0.95	33.4	34.5	3.82	0	1	0	2	1701.91	65	79
Spot 2108 mut	Week 1 mice	NPC -/-	LCQ Ion-Trap	Tubulin alpha-1A chain	TBA1A_MOUSE	50117.7	0.998	2	2	2	0.087	0.0532	EIIDLVLDR	K	I	0.95	43.3	33.4	3.59	0	1	0	2	1085.62	113	121
Spot 2108 mut	Week 1 mice	NPC -/-	LCQ Ion-Trap	Actin, cytoplasmic 1	ACTB_MOUSE,ACTG_MOUSE	41719.8	0.998	2	2	2	0.087	0.064	DLTDYLMK	R	I	0.95	21.2	33.5	3.07	0	1	0	2	1014.48	184	191
Spot 2108 mut	Week 1 mice	NPC -/-	LCQ Ion-Trap	Actin, cytoplasmic 1	ACTB_MOUSE,ACTG_MOUSE	41719.8	0.998	2	2	2	0.087	0.064	SYELPDGQVITIGNER	K	F	0.95	24.7	32.6	3.27	0	1	0	2	1790.89	239	254
Spot 2108 mut	Week 1 mice	NPC -/-	LCQ Ion-Trap	6-phosphogluconolactonase	6PGL_MOUSE	27237.3	1	5	5	6	0.261	0.226	DLPAAAAPAGPASFAR	R	W	0.95	33.7	32.9	5.35	0	1	0	2	1482.77	57	72
Spot 2108 mut	Week 1 mice	NPC -/-	LCQ Ion-Trap	6-phosphogluconolactonase	6PGL_MOUSE	27237.3	1	5	5	6	0.261	0.226	EGTLPAALVQPR	K	T	0.95	58.9	33.5	4.35	0	2	0	2	1251.71	220	231
Spot 2108 mut	Week 1 mice	NPC -/-	LCQ Ion-Trap	6-phosphogluconolactonase	6PGL_MOUSE	27237.3	1	5	5	6	0.261	0.226	FALGLSGGSLVSMLAR	R	D	0.95	79	32.6	8.17	0	1	0	2	1594.86	41	56
Spot 2108 mut	Week 1 mice	NPC -/-	LCQ Ion-Trap	6-phosphogluconolactonase	6PGL_MOUSE	27237.3	1	5	5	6	0.261	0.226	ILEDKEGTLPAALVQPR	R	T	0.95	37.8	33.7	3.35	0	0	1	2	1850.04	215	231
Spot 2108 mut	Week 1 mice	NPC -/-	LCQ Ion-Trap	6-phosphogluconolactonase	6PGL_MOUSE	27237.3	1	5	5	6	0.261	0.226	WTLGFCDER	R	L	0.95	44.8	34.2	3.59	0	1	0	2	1183.52	73	81
Spot 2108 wt	Week 1 mice	Wild Type	LCQ Ion-Trap	Glial fibrillary acidic protein	GFAP_MOUSE	49883	0.998	2	2	2	0.0556	0.0512	LADVYQAELR	K	E	0.95	49.4	35.3	5.35	0	1	0	2	1177.62	109	118
Spot 2108 wt	Week 1 mice	Wild Type	LCQ Ion-Trap	Glial fibrillary acidic protein	GFAP_MOUSE	49883	0.998	2	2	2	0.0556	0.0512	LRLDQLTANSAR	R	L	0.95	52.4	35.1	6.07	0	1	0	2	1357.75	122	133
Spot 2108 wt	Week 1 mice	Wild Type	LCQ Ion-Trap	Actin, cytoplasmic 1	ACTB_MOUSE,ACTG_MOUSE	41719.8	1	8	9	12	0.333	0.355	DLTDYLMK	R	I	0.95	33.7	35	3.02	1	2	0	2	1014.48	184	191
Spot 2108 wt	Week 1 mice	Wild Type	LCQ Ion-Trap	Actin, cytoplasmic 1	ACTB_MOUSE,ACTG_MOUSE	41719.8	1	8	9	12	0.333	0.355	EITALAPSTMK	K	I	0.95	55.2	33.7	4.11	0	3	0	2	1177.61	316	326
Spot 2108 wt	Week 1 mice	Wild Type	LCQ Ion-Trap	Actin, cytoplasmic 1	ACTB_MOUSE,ACTG_MOUSE	41719.8	1	8	9	12	0.333	0.355	GYSFTTTAER	R	E	0.95	51.3	33.6	4.46	0	1	0	2	1132.53	197	206
Spot 2108 wt	Week 1 mice	Wild Type	LCQ Ion-Trap	Actin, cytoplasmic 1	ACTB_MOUSE,ACTG_MOUSE	41719.8	1	8	9	12	0.333	0.355	KDLYANTVLSGGTTMYPGIADR	R	M	0.95	24.5	31.8	3.7	0	0	1	2	2359.16	291	312
Spot 2108 wt	Week 1 mice	Wild Type	LCQ Ion-Trap	Actin, cytoplasmic 1	ACTB_MOUSE,ACTG_MOUSE	41719.8	1	8	9	12	0.333	0.355	LCYVALDFEQEMATAASSSSLEK	K	S	0.95	36.9	32.9	5.25	0	0	1	2	2550.17	216	238
Spot 2108 wt	Week 1 mice	Wild Type	LCQ Ion-Trap	Actin, cytoplasmic 1	ACTB_MOUSE,ACTG_MOUSE	41719.8	1	8	9	12	0.333	0.355	QEYDESGPSIVHR	K	K	0.95	24	34.4	2.28	0	0	1	2	1516.7	360	372
Spot 2108 wt	Week 1 mice	Wild Type	LCQ Ion-Trap	Actin, cytoplasmic 1	ACTB_MOUSE,ACTG_MOUSE	41719.8	1	8	9	12	0.333	0.355	SYELPDGQVITIGNER	K	F	0.95	67.2	34.1	5.68	0	1	0	2	1790.89	239	254
Spot 2108 wt	Week 1 mice	Wild Type	LCQ Ion-Trap	Actin, cytoplasmic 1	ACTB_MOUSE,ACTG_MOUSE	41719.8	1	8	9	12	0.333	0.355	TTGIVMDSGDGVTHTVPIYEGYALPHAILR	R	L	0.95	30.5	31.7	5.82	0	0	1	2	3199.61	148	177
Spot 2108 wt	Week 1 mice	Wild Type	MALDI TOF-TOF	Actin, cytoplasmic 1	ACTB_MOUSE,ACTG_MOUSE	41719.8	0.998	2	2	2	0.667	0.0613	GYSFTTTAER	R	E	0.95	68	29.5	3	1	0	0	2	1132.53	197	206
Spot 2108 wt	Week 1 mice	Wild Type	MALDI TOF-TOF	Actin, cytoplasmic 1	ACTB_MOUSE,ACTG_MOUSE	41719.8	0.998	2	2	2	0.667	0.0613	QEYDESGPSIVHR	K	K	0.95	92	27.5	5.68	1	0	0	2	1516.7	360	372
Spot 2315 mut	Week 1 mice	NPC -/-	MALDI TOF-TOF	Pyruvate dehydrogenase E1 component subunit beta, mitochondrial	ODPB_MOUSE	38919	1	4	4	5	0.833	0.164	EAINQGMDEELERDEK	R	V	0.95	28.5	26.8	1.72	1	0	0	2	1905.85	37	52
Spot 2315 mut	Week 1 mice	NPC -/-	MALDI TOF-TOF	Pyruvate dehydrogenase E1 component subunit beta, mitochondrial	ODPB_MOUSE	38919	1	4	4	5	0.833	0.164	EGIECEVINLR	K	T	0.95	89.4	30.1	6.1	1	0	0	2	1331.66	259	269
Spot 2315 mut	Week 1 mice	NPC -/-	MALDI TOF-TOF	Pyruvate dehydrogenase E1 component subunit beta, mitochondrial	ODPB_MOUSE	38919	1	4	4	5	0.833	0.164	IMEGPAFNFLDAPAVR	R	V	0.95	59.8	29.6	1.92	2	0	0	2	1747.88	309	324
Spot 2315 mut	Week 1 mice	NPC -/-	MALDI TOF-TOF	Pyruvate dehydrogenase E1 component subunit beta, mitochondrial	ODPB_MOUSE	38919	1	4	4	5	0.833	0.164	VFLLGEEVAQYDGAYK	K	V	0.95	38.7	29.3	3.72	1	0	0	2	1801.9	53	68
Spot 2315 wt	Week 1 mice	Wild Type	MALDI TOF-TOF	Pyruvate dehydrogenase E1 component subunit beta, mitochondrial	ODPB_MOUSE	38919	1	3	3	4	0.667	0.12	EGIECEVINLR	K	T	0.95	113	29.6	6.07	1	0	0	2	1331.66	259	269
Spot 2315 wt	Week 1 mice	Wild Type	MALDI TOF-TOF	Pyruvate dehydrogenase E1 component subunit beta, mitochondrial	ODPB_MOUSE	38919	1	3	3	4	0.667	0.12	IMEGPAFNFLDAPAVR	R	V	0.95	87.1	29.2	5	2	0	0	2	1747.88	309	324
Spot 2315 wt	Week 1 mice	Wild Type	MALDI TOF-TOF	Pyruvate dehydrogenase E1 component subunit beta, mitochondrial	ODPB_MOUSE	38919	1	3	3	4	0.667	0.12	TYYMSAGLQPVPIVFR	K	G	0.95	19.4	29	2.19	1	0	0	2	1857.96	130	145
Spot 2328 wt	Week 1 mice	Wild Type	MALDI TOF-TOF	Inorganic pyrophosphatase	IPYR_MOUSE	32649.6	1	3	3	3	0.6	0.111	AAPFTLEYR	R	V	0.95	73.8	29.4	3.42	1	0	0	2	1067.55	10	18
Spot 2328 wt	Week 1 mice	Wild Type	MALDI TOF-TOF	Inorganic pyrophosphatase	IPYR_MOUSE	32649.6	1	3	3	3	0.6	0.111	LKPGYLEATVDWFR	R	R	0.95	81.3	29.1	5.77	1	0	0	2	1694.89	178	191
Spot 2328 wt	Week 1 mice	Wild Type	MALDI TOF-TOF	Inorganic pyrophosphatase	IPYR_MOUSE	32649.6	1	3	3	3	0.6	0.111	YVANLFPYK	R	G	0.95	51	30.6	2.92	1	0	0	2	1114.59	80	88
Spot 2428 wt	Week 1 mice	Wild Type	MALDI TOF-TOF	Guanine nucleotide-binding protein G(q) subunit alpha	GNAQ_MOUSE	41466.7	1	4	4	4	1	0.156	IIHGSGYSDEDKR	R	G	0.95	96.2	29	6.85	1	0	0	2	1476.71	55	67
Spot 2428 wt	Week 1 mice	Wild Type	MALDI TOF-TOF	Guanine nucleotide-binding protein G(q) subunit alpha	GNAQ_MOUSE	41466.7	1	4	4	4	1	0.156	SLWNDPGIQECYDR	K	R	0.95	68.6	25.5	4.25	1	0	0	2	1752.76	128	141
Spot 2428 wt	Week 1 mice	Wild Type	MALDI TOF-TOF	Guanine nucleotide-binding protein G(q) subunit alpha	GNAQ_MOUSE	41466.7	1	4	4	4	1	0.156	VADPSYLPTQQDVLR	R	V	0.95	99.7	29.1	6.68	1	0	0	2	1701.88	161	175
Spot 2428 wt	Week 1 mice	Wild Type	MALDI TOF-TOF	Guanine nucleotide-binding protein G(q) subunit alpha	GNAQ_MOUSE	41466.7	1	4	4	4	1	0.156	VSAFENPYVDAIK	K	S	0.95	36.2	29.2	2.52	1	0	0	2	1452.74	115	127
Spot 2619 wt	Week 1 mice	Wild Type	MALDI TOF-TOF	FK506-binding protein 4	FKBP4_MOUSE	51555.1	1	3	3	3	0.5	0.0852	FQIPPHAELR	R	Y	0.95	69.1	30	6.25	1	0	0	2	1207.66	235	244
Spot 2619 wt	Week 1 mice	Wild Type	MALDI TOF-TOF	FK506-binding protein 4	FKBP4_MOUSE	51555.1	1	3	3	3	0.5	0.0852	RGEAHLAVNDFDLAR	R	A	0.95	53.9	28.8	5.44	1	0	0	2	1683.86	359	373
Spot 2619 wt	Week 1 mice	Wild Type	MALDI TOF-TOF	FK506-binding protein 4	FKBP4_MOUSE	51555.1	1	3	3	3	0.5	0.0852	VFVHYTGWLLDGTK	R	F	0.95	60.3	29.5	5.37	1	0	0	2	1635.85	53	66
Spot 3215 mut	Week 1 mice	NPC -/-	LCQ Ion-Trap	Elongation factor Ts, mitochondrial	EFTS_MOUSE	35316.4	1	6	7	7	0.292	0.358	ALETCGGDLK	K	Q	0.95	24.1	33.7	1.28	1	0	0	2	1063.51	66	75
Spot 3215 mut	Week 1 mice	NPC -/-	LCQ Ion-Trap	Elongation factor Ts, mitochondrial	EFTS_MOUSE	35316.4	1	6	7	7	0.292	0.358	EGSLKDQLALAIGK	R	L	0.95	20.8	34.8	3.21	0	0	1	2	1442.82	178	191
Spot 3215 mut	Week 1 mice	NPC -/-	LCQ Ion-Trap	Elongation factor Ts, mitochondrial	EFTS_MOUSE	35316.4	1	6	7	7	0.292	0.358	GFLNSSELSELAAGPDR	K	E	0.95	59.5	32.9	7.59	0	1	0	2	1762.86	161	177
Spot 3215 mut	Week 1 mice	NPC -/-	LCQ Ion-Trap	Elongation factor Ts, mitochondrial	EFTS_MOUSE	35316.4	1	6	7	7	0.292	0.358	LGQHVVGMAPLSVGSLDDEPGGETETR	R	M	0.95	58.4	32.7	9.07	0	0	1	2	2767.32	255	281
Spot 3215 mut	Week 1 mice	NPC -/-	LCQ Ion-Trap	Elongation factor Ts, mitochondrial	EFTS_MOUSE	35316.4	1	6	7	7	0.292	0.358	VPSGFYVGSYVHGVTQSPSLQNLVLGK	K	Y	0.95	31.1	32.6	7.57	0	0	1	2	2833.49	206	232
Spot 3215 mut	Week 1 mice	NPC -/-	LCQ Ion-Trap	Elongation factor Ts, mitochondrial	EFTS_MOUSE	35316.4	1	6	7	7	0.292	0.358	YGALVICETPEQIANLEEVGR	K	R	0.95	53.4	32	11.3	0	1	1	2	2361.18	233	253
Spot 3215 mut	Week 1 mice	NPC -/-	LCQ Ion-Trap	2-aminoethanethiol dioxygenase	AEDO_MOUSE	28355	1	4	5	6	0.25	0.242	AEYTEASGPCVLTPHR	R	D	0.95	42.4	34.1	6.92	0	0	1	2	1787.84	160	175
Spot 3215 mut	Week 1 mice	NPC -/-	LCQ Ion-Trap	2-aminoethanethiol dioxygenase	AEDO_MOUSE	28355	1	4	5	6	0.25	0.242	GSSTGSEGPAPGFPENLSLLK	R	S	0.95	62.2	33.5	8.89	0	2	1	2	2045.02	23	43
Spot 3215 mut	Week 1 mice	NPC -/-	LCQ Ion-Trap	2-aminoethanethiol dioxygenase	AEDO_MOUSE	28355	1	4	5	6	0.25	0.242	RPPPEQQFEPPLQPLER	R	E	0.95	33.8	32.5	8.12	0	0	1	2	2058.08	132	148
Spot 3215 mut	Week 1 mice	NPC -/-	LCQ Ion-Trap	2-aminoethanethiol dioxygenase	AEDO_MOUSE	28355	1	4	5	6	0.25	0.242	VVEPIRPK	R	E	0.95	19.4	33.7	2.8	0	1	0	2	937.583	211	218
Spot 3215 mut	Week 1 mice	NPC -/-	MALDI TOF-TOF	Elongation factor Ts, mitochondrial	EFTS_MOUSE	35316.4	0.998	2	2	2	1	0.117	GFLNSSELSELAAGPDR	K	E	0.95	49.5	28.4	1.37	1	0	0	2	1762.86	161	177
Spot 3215 mut	Week 1 mice	NPC -/-	MALDI TOF-TOF	Elongation factor Ts, mitochondrial	EFTS_MOUSE	35316.4	0.998	2	2	2	1	0.117	YGALVICETPEQIANLEEVGR	K	R	0.95	69.8	28	3.02	1	0	0	2	2361.18	233	253
Spot 3215 wt	Week 1 mice	Wild Type	LCQ Ion-Trap	Cytochrome c1, heme protein, mitochondrial	CY1_MOUSE	35310.4	0.998	2	2	2	0.0357	0.123	ALAEEVEVQDGPNDDGEMFMRPGK	K	L	0.95	35.1	32.7	8.36	0	0	1	2	2666.17	147	170
Spot 3215 wt	Week 1 mice	Wild Type	LCQ Ion-Trap	Cytochrome c1, heme protein, mitochondrial	CY1_MOUSE	35310.4	0.998	2	2	2	0.0357	0.123	LSDYFPKPYPNPEAAR	K	A	0.95	22	34.3	3.82	0	0	1	2	1864.92	171	186
Spot 3215 wt	Week 1 mice	Wild Type	LCQ Ion-Trap	2-aminoethanethiol dioxygenase	AEDO_MOUSE	28355	1	5	6	13	0.232	0.281	AEDLNIAPR	R	K	0.95	38.3	32.8	3.57	0	1	0	2	998.527	51	59
Spot 3215 wt	Week 1 mice	Wild Type	LCQ Ion-Trap	2-aminoethanethiol dioxygenase	AEDO_MOUSE	28355	1	5	6	13	0.232	0.281	AEYTEASGPCVLTPHR	R	D	0.95	45.4	34	6.46	0	0	3	2	1787.84	160	175
Spot 3215 wt	Week 1 mice	Wild Type	LCQ Ion-Trap	2-aminoethanethiol dioxygenase	AEDO_MOUSE	28355	1	5	6	13	0.232	0.281	DNMASLIQR	R	I	0.95	52.5	35	3.62	0	3	0	2	1047.53	4	12
Spot 3215 wt	Week 1 mice	Wild Type	LCQ Ion-Trap	2-aminoethanethiol dioxygenase	AEDO_MOUSE	28355	1	5	6	13	0.232	0.281	GSSTGSEGPAPGFPENLSLLK	R	S	0.95	45.7	32.2	5.39	0	3	1	2	2045.02	23	43
Spot 3215 wt	Week 1 mice	Wild Type	LCQ Ion-Trap	2-aminoethanethiol dioxygenase	AEDO_MOUSE	28355	1	5	6	13	0.232	0.281	RPPPEQQFEPPLQPLER	R	E	0.95	47.5	33.9	10.8	0	0	2	2	2058.08	132	148
Spot 3215 wt	Week 1 mice	Wild Type	LCQ Ion-Trap	5'-AMP-activated protein kinase subunit beta-2	AAKB2_MOUSE	30191.5	1	3	4	4	0.0714	0.196	IMVGSTDDPSVFSLPDSK	K	L	0.95	16.9	32.4	2.04	0	1	0	2	1894.91	34	51
Spot 3215 wt	Week 1 mice	Wild Type	LCQ Ion-Trap	5'-AMP-activated protein kinase subunit beta-2	AAKB2_MOUSE	30191.5	1	3	4	4	0.0714	0.196	SHNDFVAILDLPEGEHQYK	K	F	0.95	35.2	32.9	6.57	0	0	1	2	2212.07	107	125
Spot 3215 wt	Week 1 mice	Wild Type	LCQ Ion-Trap	5'-AMP-activated protein kinase subunit beta-2	AAKB2_MOUSE	30191.5	1	3	4	4	0.0714	0.196	SPPILPPHLLQVILNK	K	D	0.95	22.1	34.3	4.05	0	1	1	2	1779.09	203	218
Spot 3215 wt	Week 1 mice	Wild Type	LCQ Ion-Trap	Elongation factor Ts, mitochondrial	EFTS_MOUSE	35316.4	1	11	13	18	0.321	0.475	DQLALAIGK	K	L	0.95	37.3	33.9	2.3	1	0	0	2	928.546	183	191
Spot 3215 wt	Week 1 mice	Wild Type	LCQ Ion-Trap	Elongation factor Ts, mitochondrial	EFTS_MOUSE	35316.4	1	11	13	18	0.321	0.475	FECGEDEQVAEAE	R	-	0.95	31.8	33.5	2.4	2	0	0	2	1512.58	312	324
Spot 3215 wt	Week 1 mice	Wild Type	LCQ Ion-Trap	Elongation factor Ts, mitochondrial	EFTS_MOUSE	35316.4	1	11	13	18	0.321	0.475	FQQLVQQVALGTMAHCQNLTDR	K	L	0.95	35.1	32.9	3.85	0	0	2	2	2574.26	133	154
Spot 3215 wt	Week 1 mice	Wild Type	LCQ Ion-Trap	Elongation factor Ts, mitochondrial	EFTS_MOUSE	35316.4	1	11	13	18	0.321	0.475	GFLNSSELSELAAGPDR	K	E	0.95	66.2	34.4	7.48	0	2	1	2	1762.86	161	177
Spot 3215 wt	Week 1 mice	Wild Type	LCQ Ion-Trap	Elongation factor Ts, mitochondrial	EFTS_MOUSE	35316.4	1	11	13	18	0.321	0.475	LGENMILK	K	R	0.95	49.5	34.4	3.52	0	2	0	2	917.513	192	199
Spot 3215 wt	Week 1 mice	Wild Type	LCQ Ion-Trap	Elongation factor Ts, mitochondrial	EFTS_MOUSE	35316.4	1	11	13	18	0.321	0.475	LGQHVVGMAPLSVGSLDDEPGGETETR	R	M	0.95	40.2	31.3	9.82	0	0	1	2	2767.32	255	281
Spot 3215 wt	Week 1 mice	Wild Type	LCQ Ion-Trap	Elongation factor Ts, mitochondrial	EFTS_MOUSE	35316.4	1	11	13	18	0.321	0.475	RLGQHVVGMAPLSVGSLDDEPGGETETR	R	M	0.95	61.6	31.2	12.7	0	0	1	2	2923.42	254	281
Spot 3215 wt	Week 1 mice	Wild Type	LCQ Ion-Trap	Elongation factor Ts, mitochondrial	EFTS_MOUSE	35316.4	1	11	13	18	0.321	0.475	TGYSFVNCK	K	K	0.95	39.4	33.8	2.08	0	1	0	2	1075.49	56	64
Spot 3215 wt	Week 1 mice	Wild Type	LCQ Ion-Trap	Elongation factor Ts, mitochondrial	EFTS_MOUSE	35316.4	1	11	13	18	0.321	0.475	VPSGFYVGSYVHGVTQSPSLQNLVLGK	K	Y	0.95	40	31.1	8.11	0	0	2	2	2833.49	206	232
Spot 3215 wt	Week 1 mice	Wild Type	LCQ Ion-Trap	Elongation factor Ts, mitochondrial	EFTS_MOUSE	35316.4	1	11	13	18	0.321	0.475	YGALVICETPEQIANLEEVGR	K	R	0.95	70.3	33.7	8.21	0	1	1	2	2361.18	233	253
Spot 3215 wt	Week 1 mice	Wild Type	LCQ Ion-Trap	Elongation factor Ts, mitochondrial	EFTS_MOUSE	35316.4	1	11	13	18	0.321	0.475	YGALVICETPEQIANLEEVGRR	K	L	0.95	26.4	33.1	7.52	0	0	1	2	2517.28	233	254
Spot 3607 mut	Week 1 mice	NPC -/-	MALDI TOF-TOF	V-type proton ATPase subunit B, brain isoform	VATB2_MOUSE	56534.3	1	5	5	5	0.833	0.127	IPIFSAAGLPHNEIAAQICR	K	Q	0.95	37.5	28.5	3.1	1	0	0	2	2178.15	189	208
Spot 3607 mut	Week 1 mice	NPC -/-	MALDI TOF-TOF	V-type proton ATPase subunit B, brain isoform	VATB2_MOUSE	56534.3	1	5	5	5	0.833	0.127	IPQSTLSEFYPR	R	D	0.95	69.7	29.5	6.28	1	0	0	2	1437.74	495	506
Spot 3607 mut	Week 1 mice	NPC -/-	MALDI TOF-TOF	V-type proton ATPase subunit B, brain isoform	VATB2_MOUSE	56534.3	1	5	5	5	0.833	0.127	NFITQGPYENR	K	T	0.95	67.7	29.3	5.7	1	0	0	2	1338.64	461	471
Spot 3607 mut	Week 1 mice	NPC -/-	MALDI TOF-TOF	V-type proton ATPase subunit B, brain isoform	VATB2_MOUSE	56534.3	1	5	5	5	0.833	0.127	NYLSQPR	R	L	0.95	35.6	30.9	1.89	1	0	0	2	877.453	38	44
Spot 3607 mut	Week 1 mice	NPC -/-	MALDI TOF-TOF	V-type proton ATPase subunit B, brain isoform	VATB2_MOUSE	56534.3	1	5	5	5	0.833	0.127	YAEIVHLTLPDGTKR	R	S	0.95	85.9	29.5	8.09	1	0	0	2	1712.93	68	82
Spot 3607 wt	Week 1 mice	Wild Type	MALDI TOF-TOF	V-type proton ATPase subunit B, brain isoform	VATB2_MOUSE	56534.3	1	3	3	3	0.6	0.0685	IPQSTLSEFYPR	R	D	0.95	92.1	29.2	7.52	1	0	0	2	1437.74	495	506
Spot 3607 wt	Week 1 mice	Wild Type	MALDI TOF-TOF	V-type proton ATPase subunit B, brain isoform	VATB2_MOUSE	56534.3	1	3	3	3	0.6	0.0685	KTSCEFTGDILR	K	T	0.95	61.6	28.7	5.34	1	0	0	2	1426.7	109	120
Spot 3607 wt	Week 1 mice	Wild Type	MALDI TOF-TOF	V-type proton ATPase subunit B, brain isoform	VATB2_MOUSE	56534.3	1	3	3	3	0.6	0.0685	NFITQGPYENR	K	T	0.95	62.9	28.8	5.17	1	0	0	2	1338.64	461	471
Spot 3613 mut	Week 1 mice	NPC -/-	LCQ Ion-Trap	ATP synthase subunit beta, mitochondrial	ATPB_MOUSE	56283.2	1	3	3	3	0.12	0.0983	AIAELGIYPAVDPLDSTSR	R	I	0.95	41.9	33.9	4.89	0	1	0	2	1988.03	388	406
Spot 3613 mut	Week 1 mice	NPC -/-	LCQ Ion-Trap	ATP synthase subunit beta, mitochondrial	ATPB_MOUSE	56283.2	1	3	3	3	0.12	0.0983	EGNDLYHEMIESGVINLK	R	D	0.95	40.8	32.3	4.37	0	0	1	2	2061	242	259
Spot 3613 mut	Week 1 mice	NPC -/-	LCQ Ion-Trap	ATP synthase subunit beta, mitochondrial	ATPB_MOUSE	56283.2	1	3	3	3	0.12	0.0983	LVLEVAQHLGESTVR	R	T	0.95	38.4	33.8	4.28	0	1	0	2	1650.92	95	109
Spot 3613 mut	Week 1 mice	NPC -/-	LCQ Ion-Trap	Septin-8	SEPT8_MOUSE	49794.7	1	8	9	10	0.4	0.254	AAMEALQSQALHATSQQPLR	K	K	0.95	35.5	32.2	5.96	0	0	1	2	2167.09	403	422
Spot 3613 mut	Week 1 mice	NPC -/-	LCQ Ion-Trap	Septin-8	SEPT8_MOUSE	49794.7	1	8	9	10	0.4	0.254	EFLSELQR	K	K	0.95	35.3	34.7	2.38	0	1	0	2	1021.53	332	339
Spot 3613 mut	Week 1 mice	NPC -/-	LCQ Ion-Trap	Septin-8	SEPT8_MOUSE	49794.7	1	8	9	10	0.4	0.254	KAAMEALQSQALHATSQQPLR	R	K	0.95	37.4	33.4	6.89	0	0	2	2	2279.19	402	422
Spot 3613 mut	Week 1 mice	NPC -/-	LCQ Ion-Trap	Septin-8	SEPT8_MOUSE	49794.7	1	8	9	10	0.4	0.254	LRPQTYDLQESNVHLK	R	L	0.95	38.8	34	9.33	0	0	1	2	1941.02	83	98
Spot 3613 mut	Week 1 mice	NPC -/-	LCQ Ion-Trap	Septin-8	SEPT8_MOUSE	49794.7	1	8	9	10	0.4	0.254	LTIVDAVGFGDQINK	K	D	0.95	66	34.1	8.85	0	1	0	2	1589.85	99	113
Spot 3613 mut	Week 1 mice	NPC -/-	LCQ Ion-Trap	Septin-8	SEPT8_MOUSE	49794.7	1	8	9	10	0.4	0.254	SLSLGGHVGFDSLPDQLVSK	R	S	0.95	63.8	33.9	9.31	0	1	1	2	2056.07	18	37
Spot 3613 mut	Week 1 mice	NPC -/-	LCQ Ion-Trap	Septin-8	SEPT8_MOUSE	49794.7	1	8	9	10	0.4	0.254	SVTQGFSFNILCVGETGIGK	K	S	0.95	70.1	34	6.77	0	1	0	2	2114.06	38	57
Spot 3613 mut	Week 1 mice	NPC -/-	LCQ Ion-Trap	Septin-8	SEPT8_MOUSE	49794.7	1	8	9	10	0.4	0.254	VNIIPIIAK	K	A	0.95	35	33.5	1.7	0	1	0	2	980.65	179	187
Spot 3613 mut	Week 1 mice	NPC -/-	LCQ Ion-Trap	Tubulin beta-2B chain	TBB2B_MOUSE	49935.1	1	3	3	3	0.12	0.0854	FPGQLNADLR	R	K	0.95	23	33.7	2.43	0	1	0	2	1130.6	242	251	TBB5_MOUSE
Spot 3613 mut	Week 1 mice	NPC -/-	LCQ Ion-Trap	Tubulin beta-2B chain	TBB2B_MOUSE	49935.1	1	3	3	3	0.12	0.0854	GHYTEGAELVDSVLDVVR	K	K	0.95	35.5	33.3	5.6	0	0	1	2	1958.98	104	121	TBB5_MOUSE
Spot 3613 mut	Week 1 mice	NPC -/-	LCQ Ion-Trap	Tubulin beta-2B chain	TBB2B_MOUSE	49935.1	1	3	3	3	0.12	0.0854	LAVNMVPFPR	K	L	0.95	29.7	35.3	3.21	0	1	0	2	1159.63	253	262	TBB5_MOUSE
Spot 3613 mut	Week 1 mice	NPC -/-	MALDI TOF-TOF	Septin-8	SEPT8_MOUSE	49794.7	0.998	2	2	2	1	0.049	ELEEETNAFNCR	R	K	0.95	59.2	24.6	2.89	1	0	0	2	1511.64	390	401
Spot 3613 mut	Week 1 mice	NPC -/-	MALDI TOF-TOF	Septin-8	SEPT8_MOUSE	49794.7	0.998	2	2	2	1	0.049	SLFDYHDTR	R	I	0.95	45.6	29	1.68	1	0	0	2	1153.53	141	149
Spot 3613 wt	Week 1 mice	Wild Type	LCQ Ion-Trap	V-type proton ATPase subunit B, brain isoform	VATB2_MOUSE	56534.3	1	6	7	7	0.171	0.184	AVVGEEALTSDDLLYLEFLQK	K	F	0.95	44.3	31.7	8.39	0	1	1	2	2353.22	437	457
Spot 3613 wt	Week 1 mice	Wild Type	LCQ Ion-Trap	V-type proton ATPase subunit B, brain isoform	VATB2_MOUSE	56534.3	1	6	7	7	0.171	0.184	AVVQVFEGTSGIDAK	K	K	0.95	48	33	4.72	0	1	0	2	1520.8	94	108
Spot 3613 wt	Week 1 mice	Wild Type	LCQ Ion-Trap	V-type proton ATPase subunit B, brain isoform	VATB2_MOUSE	56534.3	1	6	7	7	0.171	0.184	IPIFSAAGLPHNEIAAQICR	K	Q	0.95	47	33.1	6.72	0	0	1	2	2178.15	189	208
Spot 3613 wt	Week 1 mice	Wild Type	LCQ Ion-Trap	V-type proton ATPase subunit B, brain isoform	VATB2_MOUSE	56534.3	1	6	7	7	0.171	0.184	IPQSTLSEFYPR	R	D	0.95	44.1	34.3	3.22	0	1	0	2	1437.74	495	506
Spot 3613 wt	Week 1 mice	Wild Type	LCQ Ion-Trap	V-type proton ATPase subunit B, brain isoform	VATB2_MOUSE	56534.3	1	6	7	7	0.171	0.184	LALTTAEFLAYQCEK	R	H	0.95	41.3	32.7	5.41	0	0	1	2	1757.88	277	291
Spot 3613 wt	Week 1 mice	Wild Type	LCQ Ion-Trap	V-type proton ATPase subunit B, brain isoform	VATB2_MOUSE	56534.3	1	6	7	7	0.171	0.184	NFITQGPYENR	K	T	0.95	42.1	34.6	4.74	0	1	0	2	1338.64	461	471
Spot 3613 wt	Week 1 mice	Wild Type	LCQ Ion-Trap	Cytoplasmic dynein 1 light intermediate chain 2	DC1L2_MOUSE	54200.4	1	2	2	2	0.0488	0.0549	KLAAEDEQVFLMK	K	Q	0.95	54.8	32.7	5.12	0	1	0	2	1537.79	353	365
Spot 3613 wt	Week 1 mice	Wild Type	LCQ Ion-Trap	Cytoplasmic dynein 1 light intermediate chain 2	DC1L2_MOUSE	54200.4	1	2	2	2	0.0488	0.0549	QQSLLAKQPATPTR	K	T	0.95	0	0	2.64	0	0	1	2	1538.87	366	379
Spot 3613 wt	Week 1 mice	Wild Type	LCQ Ion-Trap	Septin-8	SEPT8_MOUSE	49794.7	1	12	16	21	0.512	0.422	AAMEALQSQALHATSQQPLRK	K	D	0.95	30.9	33.1	3.12	0	0	1	2	2295.19	403	423
Spot 3613 wt	Week 1 mice	Wild Type	LCQ Ion-Trap	Septin-8	SEPT8_MOUSE	49794.7	1	12	16	21	0.512	0.422	CKLEEMGFQDSDGDSQPFSLQETYEAK	R	R	0.95	36	31.8	4.27	0	0	2	2	3155.35	303	329
Spot 3613 wt	Week 1 mice	Wild Type	LCQ Ion-Trap	Septin-8	SEPT8_MOUSE	49794.7	1	12	16	21	0.512	0.422	DDSYRPIVDYIDAQFENYLQEELK	K	I	0.95	26.4	32.4	6.17	0	0	1	2	2963.39	114	137
Spot 3613 wt	Week 1 mice	Wild Type	LCQ Ion-Trap	Septin-8	SEPT8_MOUSE	49794.7	1	12	16	21	0.512	0.422	EFLSELQR	K	K	0.95	47.9	33.7	2.89	0	2	0	2	1021.53	332	339
Spot 3613 wt	Week 1 mice	Wild Type	LCQ Ion-Trap	Septin-8	SEPT8_MOUSE	49794.7	1	12	16	21	0.512	0.422	ELEEETNAFNCR	R	K	0.95	61.7	34.4	3.21	0	2	0	2	1511.64	390	401
Spot 3613 wt	Week 1 mice	Wild Type	LCQ Ion-Trap	Septin-8	SEPT8_MOUSE	49794.7	1	12	16	21	0.512	0.422	KAAMEALQSQALHATSQQPLR	R	K	0.95	57.4	33.2	8.04	0	0	1	2	2279.19	402	422
Spot 3613 wt	Week 1 mice	Wild Type	LCQ Ion-Trap	Septin-8	SEPT8_MOUSE	49794.7	1	12	16	21	0.512	0.422	LRPQTYDLQESNVHLK	R	L	0.95	41.2	32.2	7.62	0	0	2	2	1941.02	83	98
Spot 3613 wt	Week 1 mice	Wild Type	LCQ Ion-Trap	Septin-8	SEPT8_MOUSE	49794.7	1	12	16	21	0.512	0.422	LTIVDAVGFGDQINK	K	D	0.95	80.8	34.7	8.74	0	1	1	2	1589.85	99	113
Spot 3613 wt	Week 1 mice	Wild Type	LCQ Ion-Trap	Septin-8	SEPT8_MOUSE	49794.7	1	12	16	21	0.512	0.422	SLDLVTMK	K	K	0.95	33.7	33.7	3.59	1	1	0	2	906.497	166	173
Spot 3613 wt	Week 1 mice	Wild Type	LCQ Ion-Trap	Septin-8	SEPT8_MOUSE	49794.7	1	12	16	21	0.512	0.422	SLSLGGHVGFDSLPDQLVSK	R	S	0.95	52.8	32.5	6.33	0	1	1	2	2056.07	18	37
Spot 3613 wt	Week 1 mice	Wild Type	LCQ Ion-Trap	Septin-8	SEPT8_MOUSE	49794.7	1	12	16	21	0.512	0.422	SVTQGFSFNILCVGETGIGK	K	S	0.95	63	34	4.59	0	2	1	2	2114.06	38	57
Spot 3613 wt	Week 1 mice	Wild Type	LCQ Ion-Trap	Septin-8	SEPT8_MOUSE	49794.7	1	12	16	21	0.512	0.422	VNIIPIIAK	K	A	0.95	34.2	34.6	4.43	0	1	0	2	980.65	179	187
Spot 3613 wt	Week 1 mice	Wild Type	LCQ Ion-Trap	Tubulin beta-2B chain	TBB2B_MOUSE	49935.1	1	4	4	4	0.0976	0.139	EIVHIQAGQCGNQIGAK	R	F	0.95	49.2	32.7	9.07	0	0	1	2	1822.92	3	19	TBB5_MOUSE
Spot 3613 wt	Week 1 mice	Wild Type	LCQ Ion-Trap	Tubulin beta-2B chain	TBB2B_MOUSE	49935.1	1	4	4	4	0.0976	0.139	FPGQLNADLR	R	K	0.95	34.8	35.5	2.32	0	1	0	2	1130.6	242	251	TBB5_MOUSE
Spot 3613 wt	Week 1 mice	Wild Type	LCQ Ion-Trap	Tubulin beta-2B chain	TBB2B_MOUSE	49935.1	1	4	4	4	0.0976	0.139	LAVNMVPFPR	K	L	0.95	47.8	35.4	5.64	0	1	0	2	1159.63	253	262	TBB5_MOUSE
Spot 3613 wt	Week 1 mice	Wild Type	LCQ Ion-Trap	Tubulin beta-2B chain	TBB2B_MOUSE	49935.1	1	4	4	4	0.0976	0.139	LTTPTYGDLNHLVSATMSGVTTCLR	K	F	0.95	20.9	31.3	2.72	0	0	1	2	2708.34	217	241	TBB5_MOUSE
Spot 3706 mut	Week 1 mice	NPC -/-	LCQ Ion-Trap	Dihydropyrimidinase-related protein 3	DPYL3_MOUSE	61918.9	1	9	10	10	0.217	0.258	AITVASQTNCPLYVTK	R	V	0.95	59.1	34.3	0	0	1	0	2	1765.92	239	254
Spot 3706 mut	Week 1 mice	NPC -/-	LCQ Ion-Trap	Dihydropyrimidinase-related protein 3	DPYL3_MOUSE	61918.9	1	9	10	10	0.217	0.258	GAPLVVICQGK	R	I	0.95	56.3	34.7	6.07	0	1	0	2	1141.64	441	451
Spot 3706 mut	Week 1 mice	NPC -/-	LCQ Ion-Trap	Dihydropyrimidinase-related protein 3	DPYL3_MOUSE	61918.9	1	9	10	10	0.217	0.258	GNVVFGEPITASLGIDGTHYWSK	K	N	0.95	25.3	33.3	2.17	0	0	1	2	2448.22	271	293
Spot 3706 mut	Week 1 mice	NPC -/-	LCQ Ion-Trap	Dihydropyrimidinase-related protein 3	DPYL3_MOUSE	61918.9	1	9	10	10	0.217	0.258	IAVGSDSDLVIWDPDALK	R	I	0.95	43.9	32.5	5.8	0	1	1	2	1913.99	401	418
Spot 3706 mut	Week 1 mice	NPC -/-	LCQ Ion-Trap	Dihydropyrimidinase-related protein 3	DPYL3_MOUSE	61918.9	1	9	10	10	0.217	0.258	IFNLYPR	K	K	0.95	38.5	35	2.92	0	1	0	2	922.514	391	397
Spot 3706 mut	Week 1 mice	NPC -/-	LCQ Ion-Trap	Dihydropyrimidinase-related protein 3	DPYL3_MOUSE	61918.9	1	9	10	10	0.217	0.258	IMLEDGNLHVTQGAGR	K	F	0.95	16.4	32.8	4.24	0	0	1	2	1726.85	452	467
Spot 3706 mut	Week 1 mice	NPC -/-	LCQ Ion-Trap	Dihydropyrimidinase-related protein 3	DPYL3_MOUSE	61918.9	1	9	10	10	0.217	0.258	IVNDDQSFYADIYMEDGLIK	R	Q	0.95	34.4	33.2	6.82	0	1	0	2	2349.1	24	43	DPYL2_MOUSE
Spot 3706 mut	Week 1 mice	NPC -/-	LCQ Ion-Trap	Dihydropyrimidinase-related protein 3	DPYL3_MOUSE	61918.9	1	9	10	10	0.217	0.258	NHQSVAEYNIFEGMELR	K	G	0.95	7.68	32.9	4.62	0	0	1	2	2052.94	424	440
Spot 3706 mut	Week 1 mice	NPC -/-	LCQ Ion-Trap	Dihydropyrimidinase-related protein 3	DPYL3_MOUSE	61918.9	1	9	10	10	0.217	0.258	NLHQSGFSLSGTQVDEGVR	R	S	0.95	49.2	33.6	7.96	0	0	1	2	2030.99	532	550
Spot 3706 mut	Week 1 mice	NPC -/-	LCQ Ion-Trap	V-type proton ATPase subunit B, brain isoform	VATB2_MOUSE	56534.3	0.998	2	2	2	0.0435	0.0802	AVVGEEALTSDDLLYLEFLQK	K	F	0.95	67.4	33.3	8.21	0	1	0	2	2353.22	437	457
Spot 3706 mut	Week 1 mice	NPC -/-	LCQ Ion-Trap	V-type proton ATPase subunit B, brain isoform	VATB2_MOUSE	56534.3	0.998	2	2	2	0.0435	0.0802	IPIFSAAGLPHNEIAAQICR	K	Q	0.95	35.3	33.6	4.48	0	0	1	2	2178.15	189	208
Spot 3706 mut	Week 1 mice	NPC -/-	LCQ Ion-Trap	T-complex protein 1 subunit epsilon	TCPE_MOUSE	59607.6	1	7	8	9	0.196	0.183	ESNPALGIDCLHK	K	G	0.95	24.9	33	3.62	0	0	2	2	1453.71	484	496
Spot 3706 mut	Week 1 mice	NPC -/-	LCQ Ion-Trap	T-complex protein 1 subunit epsilon	TCPE_MOUSE	59607.6	1	7	8	9	0.196	0.183	GSNDMQYQHVIETLIGK	K	K	0.95	24.9	32.5	4.62	0	0	1	2	1932.95	497	513
Spot 3706 mut	Week 1 mice	NPC -/-	LCQ Ion-Trap	T-complex protein 1 subunit epsilon	TCPE_MOUSE	59607.6	1	7	8	9	0.196	0.183	LDVMSVEDYK	K	A	0.95	39.9	33.4	3.59	0	1	0	2	1214.56	266	275
Spot 3706 mut	Week 1 mice	NPC -/-	LCQ Ion-Trap	T-complex protein 1 subunit epsilon	TCPE_MOUSE	59607.6	1	7	8	9	0.196	0.183	LGFAGVVQEISFGTTK	K	D	0.95	67.2	32.7	9	0	1	0	2	1653.88	353	368
Spot 3706 mut	Week 1 mice	NPC -/-	LCQ Ion-Trap	T-complex protein 1 subunit epsilon	TCPE_MOUSE	59607.6	1	7	8	9	0.196	0.183	SLHDALCVIR	R	N	0.95	32.9	34.9	6.17	0	1	0	2	1183.63	401	410
Spot 3706 mut	Week 1 mice	NPC -/-	LCQ Ion-Trap	T-complex protein 1 subunit epsilon	TCPE_MOUSE	59607.6	1	7	8	9	0.196	0.183	VLVDINNPEPLIQTAK	K	T	0.95	40.9	32.8	4.96	0	1	1	2	1763.99	155	170
Spot 3706 mut	Week 1 mice	NPC -/-	LCQ Ion-Trap	T-complex protein 1 subunit epsilon	TCPE_MOUSE	59607.6	1	7	8	9	0.196	0.183	WVGGPEIELIAIATGGR	R	I	0.95	71.1	32.7	7.01	0	1	0	2	1738.95	324	340
Spot 3706 wt	Week 1 mice	Wild Type	LCQ Ion-Trap	Dihydropyrimidinase-related protein 3	DPYL3_MOUSE	61918.9	1	5	6	11	0.139	0.142	GAPLVVICQGK	R	I	0.95	63.2	33.7	5.3	0	2	0	2	1141.64	441	451
Spot 3706 wt	Week 1 mice	Wild Type	LCQ Ion-Trap	Dihydropyrimidinase-related protein 3	DPYL3_MOUSE	61918.9	1	5	6	11	0.139	0.142	IAVGSDSDLVIWDPDALK	R	I	0.95	45.5	33.1	3.85	0	1	0	2	1913.99	401	418
Spot 3706 wt	Week 1 mice	Wild Type	LCQ Ion-Trap	Dihydropyrimidinase-related protein 3	DPYL3_MOUSE	61918.9	1	5	6	11	0.139	0.142	IMLEDGNLHVTQGAGR	K	F	0.95	35	33	1.68	0	0	1	2	1726.85	452	467
Spot 3706 wt	Week 1 mice	Wild Type	LCQ Ion-Trap	Dihydropyrimidinase-related protein 3	DPYL3_MOUSE	61918.9	1	5	6	11	0.139	0.142	IVNDDQSFYADIYMEDGLIK	R	Q	0.95	45.4	33.5	7.35	0	2	0	2	2349.1	24	43	DPYL2_MOUSE
Spot 3706 wt	Week 1 mice	Wild Type	LCQ Ion-Trap	Dihydropyrimidinase-related protein 3	DPYL3_MOUSE	61918.9	1	5	6	11	0.139	0.142	MDENQFVAVTSTNAAK	K	I	0.95	63.7	34.3	3.31	0	3	2	2	1741.81	375	390	DPYL2_MOUSE
Spot 3706 wt	Week 1 mice	Wild Type	LCQ Ion-Trap	Pyruvate kinase isozymes M1/M2	KPYM_MOUSE	57827.6	1	3	3	3	0.038	0.0829	GDLGIEIPAEK	R	V	0.95	16.8	35	1.96	1	0	0	2	1141.61	295	305
Spot 3706 wt	Week 1 mice	Wild Type	LCQ Ion-Trap	Pyruvate kinase isozymes M1/M2	KPYM_MOUSE	57827.6	1	3	3	3	0.038	0.0829	LAPITSDPTEAAAVGAVEASFK	R	C	0.95	24.3	33.2	1.64	0	1	0	2	2145.11	401	422
Spot 3706 wt	Week 1 mice	Wild Type	LCQ Ion-Trap	Pyruvate kinase isozymes M1/M2	KPYM_MOUSE	57827.6	1	3	3	3	0.038	0.0829	LDIDSAPITAR	R	N	0.95	28	33.6	4.35	0	1	0	2	1171.63	33	43
Spot 3706 wt	Week 1 mice	Wild Type	LCQ Ion-Trap	Dihydropyrimidinase-related protein 2	DPYL2_MOUSE	62259.9	1	2	2	2	0.0253	0.108	GLYDGPVCEVSVTPK	R	T	0.95	40	33.8	3.47	0	1	0	2	1620.79	497	511
Spot 3706 wt	Week 1 mice	Wild Type	LCQ Ion-Trap	Dihydropyrimidinase-related protein 2	DPYL2_MOUSE	62259.9	1	2	2	2	0.0253	0.108	GSPLVVISQGK	R	I	0.95	57.1	34.9	1.96	0	1	0	2	1084.64	441	451
Spot 3706 wt	Week 1 mice	Wild Type	LCQ Ion-Trap	Dihydropyrimidinase-related protein 2	DPYL2_MOUSE	62259.9	1	2	2	2	0.0253	0.108	IVNDDQSFYADIYMEDGLIK	K	Q	0.95	45.4	33.5	7.35	0	2	0	2	2349.1	24	43	DPYL3_MOUSE
Spot 3706 wt	Week 1 mice	Wild Type	LCQ Ion-Trap	Dihydropyrimidinase-related protein 2	DPYL2_MOUSE	62259.9	1	2	2	2	0.0253	0.108	MDENQFVAVTSTNAAK	K	V	0.95	63.7	34.3	3.31	0	3	2	2	1741.81	375	390	DPYL3_MOUSE
Spot 3706 wt	Week 1 mice	Wild Type	LCQ Ion-Trap	Serine/threonine-protein kinase PAK 2	PAK2_MOUSE	57914	1	7	8	10	0.127	0.235	ALYLIATNGTPELQNPEK	R	L	0.95	32.3	33	5.08	0	1	0	2	1972.04	451	468
Spot 3706 wt	Week 1 mice	Wild Type	LCQ Ion-Trap	Serine/threonine-protein kinase PAK 2	PAK2_MOUSE	57914	1	7	8	10	0.127	0.235	DGFPSGTPALNTK	K	G	0.95	37.2	35	3.35	0	2	0	2	1304.65	148	160
Spot 3706 wt	Week 1 mice	Wild Type	LCQ Ion-Trap	Serine/threonine-protein kinase PAK 2	PAK2_MOUSE	57914	1	7	8	10	0.127	0.235	DPLSANHSLKPLPSVPEEK	K	K	0.95	28.1	32.9	5.06	0	0	1	2	2058.09	29	47
Spot 3706 wt	Week 1 mice	Wild Type	LCQ Ion-Trap	Serine/threonine-protein kinase PAK 2	PAK2_MOUSE	57914	1	7	8	10	0.127	0.235	IGQGASGTVFTATDVALGQEVAIK	K	Q	0.95	59.5	32.4	9.49	0	1	1	2	2333.24	255	278
Spot 3706 wt	Week 1 mice	Wild Type	LCQ Ion-Trap	Serine/threonine-protein kinase PAK 2	PAK2_MOUSE	57914	1	7	8	10	0.127	0.235	LAKPLSSLTPLILAAK	K	E	0.95	9.67	32.8	2.29	0	0	1	2	1636.04	502	517
Spot 3706 wt	Week 1 mice	Wild Type	LCQ Ion-Trap	Serine/threonine-protein kinase PAK 2	PAK2_MOUSE	57914	1	7	8	10	0.127	0.235	SDNVLLGMEGSVK	K	L	0.95	44.1	34.7	3.54	0	2	0	2	1364.67	371	383
Spot 3706 wt	Week 1 mice	Wild Type	LCQ Ion-Trap	Serine/threonine-protein kinase PAK 2	PAK2_MOUSE	57914	1	7	8	10	0.127	0.235	SVIDPIPAPVGDSNVDSGAK	R	S	0.95	38.8	33.8	3.42	0	1	0	2	1937.98	197	216
Spot 3706 wt	Week 1 mice	Wild Type	LCQ Ion-Trap	T-complex protein 1 subunit epsilon	TCPE_MOUSE	59607.6	1	7	8	11	0.139	0.194	ESNPALGIDCLHK	K	G	0.95	21	33.1	3.77	0	1	2	2	1453.71	484	496
Spot 3706 wt	Week 1 mice	Wild Type	LCQ Ion-Trap	T-complex protein 1 subunit epsilon	TCPE_MOUSE	59607.6	1	7	8	11	0.139	0.194	GSNDMQYQHVIETLIGK	K	K	0.95	24.6	32.5	3.55	0	0	1	2	1932.95	497	513
Spot 3706 wt	Week 1 mice	Wild Type	LCQ Ion-Trap	T-complex protein 1 subunit epsilon	TCPE_MOUSE	59607.6	1	7	8	11	0.139	0.194	HKLDVMSVEDYK	K	A	0.95	20.7	34.3	1.13	0	0	1	2	1463.72	264	275
Spot 3706 wt	Week 1 mice	Wild Type	LCQ Ion-Trap	T-complex protein 1 subunit epsilon	TCPE_MOUSE	59607.6	1	7	8	11	0.139	0.194	IAILTCPFEPPKPK	K	T	0.95	24.2	32.9	1.92	0	0	1	2	1610.9	248	261
Spot 3706 wt	Week 1 mice	Wild Type	LCQ Ion-Trap	T-complex protein 1 subunit epsilon	TCPE_MOUSE	59607.6	1	7	8	11	0.139	0.194	LGFAGVVQEISFGTTK	K	D	0.95	79.8	32.7	8.96	0	2	0	2	1653.88	353	368
Spot 3706 wt	Week 1 mice	Wild Type	LCQ Ion-Trap	T-complex protein 1 subunit epsilon	TCPE_MOUSE	59607.6	1	7	8	11	0.139	0.194	VLVDINNPEPLIQTAK	K	T	0.95	53	32.9	4.42	0	1	0	2	1763.99	155	170
Spot 3706 wt	Week 1 mice	Wild Type	LCQ Ion-Trap	T-complex protein 1 subunit epsilon	TCPE_MOUSE	59607.6	1	7	8	11	0.139	0.194	WVGGPEIELIAIATGGR	R	I	0.95	53.8	34.3	7.1	0	2	0	2	1738.95	324	340
Spot 3706 wt	Week 1 mice	Wild Type	LCQ Ion-Trap	Serine/threonine-protein phosphatase 2B catalytic subunit alpha isoform	PP2BA_MOUSE	58627.7	1	3	3	3	0.038	0.0749	EESESVLTLK	R	G	0.95	30.7	33.4	2.66	0	1	0	2	1134.59	415	424
Spot 3706 wt	Week 1 mice	Wild Type	LCQ Ion-Trap	Serine/threonine-protein phosphatase 2B catalytic subunit alpha isoform	PP2BA_MOUSE	58627.7	1	3	3	3	0.038	0.0749	GLTPTGMLPSGVLSGGK	K	Q	0.95	64.5	33.5	3.01	0	1	0	2	1587.84	425	441
Spot 3706 wt	Week 1 mice	Wild Type	LCQ Ion-Trap	Serine/threonine-protein phosphatase 2B catalytic subunit alpha isoform	PP2BA_MOUSE	58627.7	1	3	3	3	0.038	0.0749	LFEVGGSPANTR	K	Y	0.95	49.3	34	6.14	0	1	0	2	1247.64	101	112
Spot 3706 wt	Week 1 mice	Wild Type	MALDI TOF-TOF	T-complex protein 1 subunit epsilon	TCPE_MOUSE	59607.6	0.998	2	2	2	0.4	0.0499	SLHDALCVIR	R	N	0.95	44.2	29.6	4.11	1	0	0	2	1183.63	401	410
Spot 3706 wt	Week 1 mice	Wild Type	MALDI TOF-TOF	T-complex protein 1 subunit epsilon	TCPE_MOUSE	59607.6	0.998	2	2	2	0.4	0.0499	WVGGPEIELIAIATGGR	R	I	0.95	40.4	29.1	2.92	1	0	0	2	1738.95	324	340
Spot 4201 wt	Week 1 mice	Wild Type	LCQ Ion-Trap	Charged multivesicular body protein 2a	CHM2A_MOUSE	25117	1	4	6	6	0.462	0.162	AEATASALADADADLEER	K	L	0.95	77.5	34.4	8.15	0	1	1	2	1818.84	198	215
Spot 4201 wt	Week 1 mice	Wild Type	LCQ Ion-Trap	Charged multivesicular body protein 2a	CHM2A_MOUSE	25117	1	4	6	6	0.462	0.162	ANIQAVSLK	R	I	0.95	46	35.6	3.04	0	1	0	2	943.557	81	89
Spot 4201 wt	Week 1 mice	Wild Type	LCQ Ion-Trap	Charged multivesicular body protein 2a	CHM2A_MOUSE	25117	1	4	6	6	0.462	0.162	KAEATASALADADADLEER	K	L	0.95	100	34	11.4	0	1	1	2	1946.93	197	215
Spot 4201 wt	Week 1 mice	Wild Type	LCQ Ion-Trap	Charged multivesicular body protein 2a	CHM2A_MOUSE	25117	1	4	6	6	0.462	0.162	KTPEELLR	R	Q	0.95	21.2	33.8	2.59	0	1	0	2	985.568	9	16
Spot 4624 mut	Week 1 mice	NPC -/-	LCQ Ion-Trap	Microtubule-associated protein tau	TAU_MOUSE	76224.8	0.998	2	2	3	0.0652	0.0396	IGSLDNITHVPGGGNKK	K	I	0.95	31	34.5	1.41	0	0	1	2	1706.92	646	662
Spot 4624 mut	Week 1 mice	NPC -/-	LCQ Ion-Trap	Microtubule-associated protein tau	TAU_MOUSE	76224.8	0.998	2	2	3	0.0652	0.0396	LQTAPVPMPDLK	R	N	0.95	30.5	33.1	4.23	0	2	0	2	1325.71	535	546
Spot 4624 mut	Week 1 mice	NPC -/-	LCQ Ion-Trap	Serine/threonine-protein phosphatase 2A 55 kDa regulatory subunit B alpha isoform	2ABA_MOUSE	51675.4	1	4	4	4	0.087	0.112	LFEEPEDPSNR	K	S	0.95	35.1	33.5	4.52	0	1	0	2	1332.61	268	278
Spot 4624 mut	Week 1 mice	NPC -/-	LCQ Ion-Trap	Serine/threonine-protein phosphatase 2A 55 kDa regulatory subunit B alpha isoform	2ABA_MOUSE	51675.4	1	4	4	4	0.087	0.112	NAAQFLLSTNDK	K	T	0.95	38.1	34.4	3.51	0	1	0	2	1321.67	106	117
Spot 4624 mut	Week 1 mice	NPC -/-	LCQ Ion-Trap	Serine/threonine-protein phosphatase 2A 55 kDa regulatory subunit B alpha isoform	2ABA_MOUSE	51675.4	1	4	4	4	0.087	0.112	VPVFRPMDLMVEASPR	R	R	0.95	24.8	33.9	4.66	0	0	1	2	1875.95	154	169
Spot 4624 mut	Week 1 mice	NPC -/-	LCQ Ion-Trap	Serine/threonine-protein phosphatase 2A 55 kDa regulatory subunit B alpha isoform	2ABA_MOUSE	51675.4	1	4	4	4	0.087	0.112	VVIFQQEQENK	R	I	0.95	61	34.3	5.6	0	1	0	2	1361.71	52	62
Spot 4624 mut	Week 1 mice	NPC -/-	LCQ Ion-Trap	Synaptic vesicle membrane protein VAT-1 homolog	VAT1_MOUSE	43077.8	1	4	4	6	0.13	0.126	GVDIVMDPLGGSDTAK	K	G	0.95	76.4	32.7	8.54	0	2	0	2	1590.77	269	284
Spot 4624 mut	Week 1 mice	NPC -/-	LCQ Ion-Trap	Synaptic vesicle membrane protein VAT-1 homolog	VAT1_MOUSE	43077.8	1	4	4	6	0.13	0.126	IDSVWPFEK	R	V	0.95	32.1	33.6	2.4	0	1	0	2	1120.57	371	379
Spot 4624 mut	Week 1 mice	NPC -/-	LCQ Ion-Trap	Synaptic vesicle membrane protein VAT-1 homolog	VAT1_MOUSE	43077.8	1	4	4	6	0.13	0.126	TVENVTVFGTASASK	R	H	0.95	64.7	34.5	10.2	0	1	0	2	1510.77	224	238
Spot 4624 mut	Week 1 mice	NPC -/-	LCQ Ion-Trap	Synaptic vesicle membrane protein VAT-1 homolog	VAT1_MOUSE	43077.8	1	4	4	6	0.13	0.126	VLLVPGPEKET	K	-	0.95	41.3	33.2	3.22	0	2	0	2	1181.68	396	406
Spot 4624 mut	Week 1 mice	NPC -/-	LCQ Ion-Trap	Heterogeneous nuclear ribonucleoprotein H	HNRH1_MOUSE	49181.8	1	4	4	6	0.13	0.143	HTGPNSPDTANDGFVR	K	L	0.95	47.7	32.8	5.62	0	0	2	2	1684.77	99	114
Spot 4624 mut	Week 1 mice	NPC -/-	LCQ Ion-Trap	Heterogeneous nuclear ribonucleoprotein H	HNRH1_MOUSE	49181.8	1	4	4	6	0.13	0.143	STGEAFVQFASQEIAEK	R	A	0.95	54.9	32.5	6.77	0	1	0	2	1841.89	151	167
Spot 4624 mut	Week 1 mice	NPC -/-	LCQ Ion-Trap	Heterogeneous nuclear ribonucleoprotein H	HNRH1_MOUSE	49181.8	1	4	4	6	0.13	0.143	VHIEIGPDGR	R	V	0.95	44.7	35.4	3.64	0	2	0	2	1092.58	317	326
Spot 4624 mut	Week 1 mice	NPC -/-	LCQ Ion-Trap	Heterogeneous nuclear ribonucleoprotein H	HNRH1_MOUSE	49181.8	1	4	4	6	0.13	0.143	VTGEADVEFATHEDAVAAMSK	R	D	0.95	54	33.6	8.59	0	0	1	2	2194	327	347
Spot 4624 wt	Week 1 mice	Wild Type	LCQ Ion-Trap	Microtubule-associated protein tau	TAU_MOUSE	76224.8	1	3	4	7	0.113	0.0491	IGSLDNITHVPGGGNK	K	K	0.95	53.6	34.6	2.64	0	1	2	2	1578.82	646	661
Spot 4624 wt	Week 1 mice	Wild Type	LCQ Ion-Trap	Microtubule-associated protein tau	TAU_MOUSE	76224.8	1	3	4	7	0.113	0.0491	IGSTENLK	K	H	0.95	30.5	36.1	1.74	0	1	0	2	861.468	552	559
Spot 4624 wt	Week 1 mice	Wild Type	LCQ Ion-Trap	Microtubule-associated protein tau	TAU_MOUSE	76224.8	1	3	4	7	0.113	0.0491	LQTAPVPMPDLK	R	N	0.95	41	33	4.24	0	3	0	2	1325.71	535	546
Spot 4624 wt	Week 1 mice	Wild Type	LCQ Ion-Trap	Tubulin alpha-1A chain	TBA1A_MOUSE	50117.7	0.998	2	2	2	0.0323	0.0643	AVFVDLEPTVIDEVR	R	T	0.95	47.8	33.3	3.1	0	1	0	2	1701.91	65	79
Spot 4624 wt	Week 1 mice	Wild Type	LCQ Ion-Trap	Tubulin alpha-1A chain	TBA1A_MOUSE	50117.7	0.998	2	2	2	0.0323	0.0643	LIGQIVSSITASLR	R	F	0.95	65.8	33.2	5.35	0	1	0	2	1457.87	230	243
Spot 4624 wt	Week 1 mice	Wild Type	LCQ Ion-Trap	Serine/threonine-protein phosphatase 2A 55 kDa regulatory subunit B alpha isoform	2ABA_MOUSE	51675.4	1	6	6	7	0.113	0.157	DITLEASR	R	E	0.95	34.9	34.1	3.06	0	1	0	2	904.473	376	383
Spot 4624 wt	Week 1 mice	Wild Type	LCQ Ion-Trap	Serine/threonine-protein phosphatase 2A 55 kDa regulatory subunit B alpha isoform	2ABA_MOUSE	51675.4	1	6	6	7	0.113	0.157	KKDEISVDSLDFNK	R	K	0.95	31.8	33.4	0	0	0	1	2	1637.84	404	417
Spot 4624 wt	Week 1 mice	Wild Type	LCQ Ion-Trap	Serine/threonine-protein phosphatase 2A 55 kDa regulatory subunit B alpha isoform	2ABA_MOUSE	51675.4	1	6	6	7	0.113	0.157	LFEEPEDPSNR	K	S	0.95	42.4	34.3	3.89	0	1	0	2	1332.61	268	278
Spot 4624 wt	Week 1 mice	Wild Type	LCQ Ion-Trap	Serine/threonine-protein phosphatase 2A 55 kDa regulatory subunit B alpha isoform	2ABA_MOUSE	51675.4	1	6	6	7	0.113	0.157	NAAQFLLSTNDK	K	T	0.95	69.6	33.1	5.31	0	1	0	2	1321.67	106	117
Spot 4624 wt	Week 1 mice	Wild Type	LCQ Ion-Trap	Serine/threonine-protein phosphatase 2A 55 kDa regulatory subunit B alpha isoform	2ABA_MOUSE	51675.4	1	6	6	7	0.113	0.157	SFFSEIISSISDVK	R	F	0.95	21.3	33	1.14	0	1	0	2	1558.8	279	292
Spot 4624 wt	Week 1 mice	Wild Type	LCQ Ion-Trap	Serine/threonine-protein phosphatase 2A 55 kDa regulatory subunit B alpha isoform	2ABA_MOUSE	51675.4	1	6	6	7	0.113	0.157	VVIFQQEQENK	R	I	0.95	52.7	35	5.48	0	2	0	2	1361.71	52	62
Spot 4624 wt	Week 1 mice	Wild Type	LCQ Ion-Trap	Synaptic vesicle membrane protein VAT-1 homolog	VAT1_MOUSE	43077.8	1	6	6	6	0.0968	0.167	ACGLNFADLMGR	R	Q	0.95	26.1	32.8	3.74	0	1	0	2	1324.61	98	109
Spot 4624 wt	Week 1 mice	Wild Type	LCQ Ion-Trap	Synaptic vesicle membrane protein VAT-1 homolog	VAT1_MOUSE	43077.8	1	6	6	6	0.0968	0.167	GVDIVMDPLGGSDTAK	K	G	0.95	47.2	32.9	8.92	0	1	0	2	1590.77	269	284
Spot 4624 wt	Week 1 mice	Wild Type	LCQ Ion-Trap	Synaptic vesicle membrane protein VAT-1 homolog	VAT1_MOUSE	43077.8	1	6	6	6	0.0968	0.167	TVENVTVFGTASASK	R	H	0.95	56.3	32.8	9.15	0	1	0	2	1510.77	224	238
Spot 4624 wt	Week 1 mice	Wild Type	LCQ Ion-Trap	Synaptic vesicle membrane protein VAT-1 homolog	VAT1_MOUSE	43077.8	1	6	6	6	0.0968	0.167	VLLVPGPEK	K	E	0.95	47.3	33.8	3.85	0	1	0	2	951.587	396	404
Spot 4624 wt	Week 1 mice	Wild Type	LCQ Ion-Trap	Synaptic vesicle membrane protein VAT-1 homolog	VAT1_MOUSE	43077.8	1	6	6	6	0.0968	0.167	VLLVPGPEKET	K	-	0.95	32.8	32.8	3.82	0	1	0	2	1181.68	396	406
Spot 4624 wt	Week 1 mice	Wild Type	LCQ Ion-Trap	Synaptic vesicle membrane protein VAT-1 homolog	VAT1_MOUSE	43077.8	1	6	6	6	0.0968	0.167	VVTYGMANLLTGPK	K	R	0.95	22	34.6	1.28	0	1	0	2	1479.79	295	308
Spot 4624 wt	Week 1 mice	Wild Type	LCQ Ion-Trap	Dihydrolipoyllysine-residue succinyltransferase component of 2-oxoglutarate dehydrogenase complex, mitochondrial	ODO2_MOUSE	48976.5	1	2	2	2	0.0323	0.0419	GLVVPVIR	R	N	0.95	26.2	33.9	2.23	0	1	0	2	852.567	327	334
Spot 4624 wt	Week 1 mice	Wild Type	LCQ Ion-Trap	Dihydrolipoyllysine-residue succinyltransferase component of 2-oxoglutarate dehydrogenase complex, mitochondrial	ODO2_MOUSE	48976.5	1	2	2	2	0.0323	0.0419	VEGGTPLFTLR	K	K	0.95	27.5	33.9	2.14	0	1	0	2	1189.66	135	145
Spot 4624 wt	Week 1 mice	Wild Type	LCQ Ion-Trap	Aldehyde dehydrogenase, mitochondrial	ALDH2_MOUSE	56519.6	0.998	2	2	2	0.0323	0.052	ELGEYGLQAYTEVK	R	T	0.95	38.2	32.9	2.57	0	1	0	2	1599.79	495	508
Spot 4624 wt	Week 1 mice	Wild Type	LCQ Ion-Trap	Aldehyde dehydrogenase, mitochondrial	ALDH2_MOUSE	56519.6	0.998	2	2	2	0.0323	0.052	TEQGPQVDETQFK	R	K	0.95	20.1	33	2.57	0	1	0	2	1506.71	358	370
Spot 4624 wt	Week 1 mice	Wild Type	LCQ Ion-Trap	Serum albumin	ALBU_MOUSE	68674.9	0.998	2	2	2	0.0323	0.0461	APQVSTPTLVEAAR	K	N	0.95	40.2	32.9	2.96	0	1	0	2	1439.79	439	452
Spot 4624 wt	Week 1 mice	Wild Type	LCQ Ion-Trap	Serum albumin	ALBU_MOUSE	68674.9	0.998	2	2	2	0.0323	0.0461	LPCVEDYLSAILNR	R	V	0.95	59.8	34.1	3.28	0	1	0	2	1662.85	470	483
Spot 4624 wt	Week 1 mice	Wild Type	MALDI TOF-TOF	Serine/threonine-protein phosphatase 2A 55 kDa regulatory subunit B alpha isoform	2ABA_MOUSE	51675.4	0.998	2	2	2	0.4	0.0492	INLWHLEITDR	R	S	0.95	48.9	29.4	4.3	1	0	0	2	1409.75	200	210
Spot 4624 wt	Week 1 mice	Wild Type	MALDI TOF-TOF	Serine/threonine-protein phosphatase 2A 55 kDa regulatory subunit B alpha isoform	2ABA_MOUSE	51675.4	0.998	2	2	2	0.4	0.0492	LFEEPEDPSNR	K	S	0.95	45.5	28.2	1.74	1	0	0	2	1332.61	268	278
Spot 5208 mut	Week 1 mice	NPC -/-	LCQ Ion-Trap	Voltage-dependent anion-selective channel protein 2	VDAC2_MOUSE	31715.6	0.998	2	2	2	0.154	0.0712	LGLALELEA	K	-	0.95	45.4	35.2	1.66	1	0	0	2	928.535	287	295
Spot 5208 mut	Week 1 mice	NPC -/-	LCQ Ion-Trap	Voltage-dependent anion-selective channel protein 2	VDAC2_MOUSE	31715.6	0.998	2	2	2	0.154	0.0712	YQLDPTASISAK	K	V	0.95	22.7	34.9	4.02	0	1	0	2	1293.67	237	248
Spot 5208 mut	Week 1 mice	NPC -/-	LCQ Ion-Trap	S-formylglutathione hydrolase	ESTD_MOUSE	31302.4	1	3	3	4	0.308	0.227	MSIFGHSMGGHGALICALK	R	N	0.95	7.69	32.3	2.42	0	0	1	2	2018.96	143	161
Spot 5208 mut	Week 1 mice	NPC -/-	LCQ Ion-Trap	S-formylglutathione hydrolase	ESTD_MOUSE	31302.4	1	3	3	4	0.308	0.227	MYSYVTEELPQLINANFPVDPQR	R	M	0.95	53.8	32.3	8.14	0	0	2	2	2740.33	120	142
Spot 5208 mut	Week 1 mice	NPC -/-	LCQ Ion-Trap	S-formylglutathione hydrolase	ESTD_MOUSE	31302.4	1	3	3	4	0.308	0.227	SGYQQAASEHGLVVIAPDTSPR	K	G	0.95	39.8	33.4	7.8	0	0	1	2	2283.14	65	86
Spot 5208 mut	Week 1 mice	NPC -/-	LCQ Ion-Trap	Glucosamine-6-phosphate isomerase 1	GNPI1_MOUSE	32533.2	1	5	5	5	0.385	0.197	LVDPLYSIK	K	E	0.95	18	33.6	2.12	0	1	0	2	1047.61	265	273
Spot 5208 mut	Week 1 mice	NPC -/-	LCQ Ion-Trap	Glucosamine-6-phosphate isomerase 1	GNPI1_MOUSE	32533.2	1	5	5	5	0.385	0.197	NGDLSFQYVK	K	T	0.95	38.3	33	3.51	0	1	0	2	1170.58	58	67
Spot 5208 mut	Week 1 mice	NPC -/-	LCQ Ion-Trap	Glucosamine-6-phosphate isomerase 1	GNPI1_MOUSE	32533.2	1	5	5	5	0.385	0.197	TFNMDEYVGLPR	K	D	0.95	50.4	34.9	6.38	0	1	0	2	1457.67	68	79
Spot 5208 mut	Week 1 mice	NPC -/-	LCQ Ion-Trap	Glucosamine-6-phosphate isomerase 1	GNPI1_MOUSE	32533.2	1	5	5	5	0.385	0.197	TLAMDTILANAR	K	F	0.95	46.6	34.1	5.62	0	1	0	2	1305.68	161	172
Spot 5208 mut	Week 1 mice	NPC -/-	LCQ Ion-Trap	Glucosamine-6-phosphate isomerase 1	GNPI1_MOUSE	32533.2	1	5	5	5	0.385	0.197	TVFVCDEDATLELK	R	V	0.95	81.7	34.3	7.6	0	1	0	2	1639.79	235	248
Spot 5208 wt	Week 1 mice	Wild Type	LCQ Ion-Trap	S-formylglutathione hydrolase	ESTD_MOUSE	31302.4	1	3	3	3	0.1	0.191	FAVYLPPQAESGK	R	C	0.95	49.1	33.4	3.74	0	1	0	2	1406.73	32	44
Spot 5208 wt	Week 1 mice	Wild Type	LCQ Ion-Trap	S-formylglutathione hydrolase	ESTD_MOUSE	31302.4	1	3	3	3	0.1	0.191	MSIFGHSMGGHGALICALK	R	N	0.95	30.1	32.3	3.7	0	0	1	2	2018.96	143	161
Spot 5208 wt	Week 1 mice	Wild Type	LCQ Ion-Trap	S-formylglutathione hydrolase	ESTD_MOUSE	31302.4	1	3	3	3	0.1	0.191	SGYQQAASEHGLVVIAPDTSPR	K	G	0.95	32.8	32	8.54	0	0	1	2	2283.14	65	86
Spot 5208 wt	Week 1 mice	Wild Type	LCQ Ion-Trap	Glucosamine-6-phosphate isomerase 1	GNPI1_MOUSE	32533.2	1	4	4	5	0.167	0.187	NGDLSFQYVK	K	T	0.95	55.9	33.4	5.39	0	2	0	2	1170.58	58	67
Spot 5208 wt	Week 1 mice	Wild Type	LCQ Ion-Trap	Glucosamine-6-phosphate isomerase 1	GNPI1_MOUSE	32533.2	1	4	4	5	0.167	0.187	TLAMDTILANAR	K	F	0.95	58.8	35	4.85	0	1	0	2	1305.68	161	172
Spot 5208 wt	Week 1 mice	Wild Type	LCQ Ion-Trap	Glucosamine-6-phosphate isomerase 1	GNPI1_MOUSE	32533.2	1	4	4	5	0.167	0.187	TVFVCDEDATLELK	R	V	0.95	79.1	32.7	7.3	0	1	0	2	1639.79	235	248
Spot 5208 wt	Week 1 mice	Wild Type	LCQ Ion-Trap	Glucosamine-6-phosphate isomerase 1	GNPI1_MOUSE	32533.2	1	4	4	5	0.167	0.187	YFTLGLPTGSTPLGCYQK	K	L	0.95	51.2	32.3	4.96	0	1	0	2	2002.99	34	51
Spot 5208 wt	Week 1 mice	Wild Type	LCQ Ion-Trap	Transcription factor HIVEP2	ZEP2_MOUSE	266688	0.997	2	2	2	0.0667	0.0107	KCFLVRQASFSGSPEIAQGE	K	A	0.947	0	0	3.49	0	0	1	1	2211.09	1069	1088
Spot 5208 wt	Week 1 mice	Wild Type	LCQ Ion-Trap	Transcription factor HIVEP2	ZEP2_MOUSE	266688	0.997	2	2	2	0.0667	0.0107	RDLSPR	R	R	0.95	13.6	33.8	1.48	1	0	0	2	743.416	2111	2116
Spot 5703 mut	Week 1 mice	NPC -/-	MALDI TOF-TOF	D-3-phosphoglycerate dehydrogenase	SERA_MOUSE	56567.2	1	4	4	4	0.667	0.0807	AGTGVDNVDLEAATR	R	K	0.95	76.1	29.7	4	1	0	0	2	1488.73	76	90
Spot 5703 mut	Week 1 mice	NPC -/-	MALDI TOF-TOF	D-3-phosphoglycerate dehydrogenase	SERA_MOUSE	56567.2	1	4	4	4	0.667	0.0807	GGIVDEGALLR	R	A	0.95	48.3	30	3.52	1	0	0	2	1099.61	237	247
Spot 5703 mut	Week 1 mice	NPC -/-	MALDI TOF-TOF	D-3-phosphoglycerate dehydrogenase	SERA_MOUSE	56567.2	1	4	4	4	0.667	0.0807	GQPLLVFR	R	A	0.95	47.9	30.7	2.74	1	0	0	2	929.557	462	469
Spot 5703 mut	Week 1 mice	NPC -/-	MALDI TOF-TOF	D-3-phosphoglycerate dehydrogenase	SERA_MOUSE	56567.2	1	4	4	4	0.667	0.0807	TLGILGLGR	K	I	0.95	55.3	29.7	3.54	1	0	0	2	899.567	147	155
Spot 5703 wt	Week 1 mice	Wild Type	MALDI TOF-TOF	D-3-phosphoglycerate dehydrogenase	SERA_MOUSE	56567.2	1	5	5	5	0.833	0.116	AGTGVDNVDLEAATR	R	K	0.95	72.3	29	7.02	1	0	0	2	1488.73	76	90
Spot 5703 wt	Week 1 mice	Wild Type	MALDI TOF-TOF	D-3-phosphoglycerate dehydrogenase	SERA_MOUSE	56567.2	1	5	5	5	0.833	0.116	EELIAELQDCEGLIVR	K	S	0.95	132	29	8.37	1	0	0	2	1886.95	39	54
Spot 5703 wt	Week 1 mice	Wild Type	MALDI TOF-TOF	D-3-phosphoglycerate dehydrogenase	SERA_MOUSE	56567.2	1	5	5	5	0.833	0.116	GGIVDEGALLR	R	A	0.95	69	29.8	5.37	1	0	0	2	1099.61	237	247
Spot 5703 wt	Week 1 mice	Wild Type	MALDI TOF-TOF	D-3-phosphoglycerate dehydrogenase	SERA_MOUSE	56567.2	1	5	5	5	0.833	0.116	GQPLLVFR	R	A	0.95	50.8	30.5	3.89	1	0	0	2	929.557	462	469
Spot 5703 wt	Week 1 mice	Wild Type	MALDI TOF-TOF	D-3-phosphoglycerate dehydrogenase	SERA_MOUSE	56567.2	1	5	5	5	0.833	0.116	VLISDSLDPCCR	K	K	0.95	54.2	28.2	3.34	1	0	0	2	1434.67	9	20
Spot 5848 mut	Week 1 mice	NPC -/-	LCQ Ion-Trap	Bifunctional purine biosynthesis protein PURH	PUR9_MOUSE	64199.6	1	13	14	16	0.32	0.297	APSQLALFSVSDK	M	T	0.95	48	33.2	4.19	0	1	0	1	1362.73	2	14
Spot 5848 mut	Week 1 mice	NPC -/-	LCQ Ion-Trap	Bifunctional purine biosynthesis protein PURH	PUR9_MOUSE	64199.6	1	13	14	16	0.32	0.297	DGQVIGIGAGQQSR	K	I	0.95	70.4	33.7	6.77	0	2	0	2	1385.71	438	451
Spot 5848 mut	Week 1 mice	NPC -/-	LCQ Ion-Trap	Bifunctional purine biosynthesis protein PURH	PUR9_MOUSE	64199.6	1	13	14	16	0.32	0.297	DVSELTGFPEMLGGR	R	V	0.95	21.2	32.9	2.38	0	1	0	2	1607.77	50	64
Spot 5848 mut	Week 1 mice	NPC -/-	LCQ Ion-Trap	Bifunctional purine biosynthesis protein PURH	PUR9_MOUSE	64199.6	1	13	14	16	0.32	0.297	EVSDGIVAPGYEEEALK	R	I	0.95	24.7	32.7	2.96	0	1	0	2	1805.88	336	352
Spot 5848 mut	Week 1 mice	NPC -/-	LCQ Ion-Trap	Bifunctional purine biosynthesis protein PURH	PUR9_MOUSE	64199.6	1	13	14	16	0.32	0.297	GAVDIPAAASFK	R	H	0.95	42.5	34.6	5.68	1	1	0	2	1146.62	255	266
Spot 5848 mut	Week 1 mice	NPC -/-	LCQ Ion-Trap	Bifunctional purine biosynthesis protein PURH	PUR9_MOUSE	64199.6	1	13	14	16	0.32	0.297	GISQMPLR	K	Y	0.95	31	35.9	2.52	0	1	0	2	917.487	200	207
Spot 5848 mut	Week 1 mice	NPC -/-	LCQ Ion-Trap	Bifunctional purine biosynthesis protein PURH	PUR9_MOUSE	64199.6	1	13	14	16	0.32	0.297	HVSPAGAAVGVPLSEDEAR	K	V	0.95	20.5	32.6	4.74	0	0	1	2	1861.94	267	285
Spot 5848 mut	Week 1 mice	NPC -/-	LCQ Ion-Trap	Bifunctional purine biosynthesis protein PURH	PUR9_MOUSE	64199.6	1	13	14	16	0.32	0.297	LSGVSVSSDAFFPFR	K	D	0.95	87.2	33.1	6.05	0	1	0	2	1615.81	531	545
Spot 5848 mut	Week 1 mice	NPC -/-	LCQ Ion-Trap	Bifunctional purine biosynthesis protein PURH	PUR9_MOUSE	64199.6	1	13	14	16	0.32	0.297	SLASLGLSLVASGGTAK	R	A	0.95	28.1	34.7	6.17	0	0	1	2	1531.87	23	39
Spot 5848 mut	Week 1 mice	NPC -/-	LCQ Ion-Trap	Bifunctional purine biosynthesis protein PURH	PUR9_MOUSE	64199.6	1	13	14	16	0.32	0.297	SLFSNIVTK	K	N	0.95	46	32.9	4.8	0	1	0	2	1008.57	398	406
Spot 5848 mut	Week 1 mice	NPC -/-	LCQ Ion-Trap	Bifunctional purine biosynthesis protein PURH	PUR9_MOUSE	64199.6	1	13	14	16	0.32	0.297	TGLVEFAR	K	S	0.95	29.3	34	3.04	0	1	0	2	892.489	15	22
Spot 5848 mut	Week 1 mice	NPC -/-	LCQ Ion-Trap	Bifunctional purine biosynthesis protein PURH	PUR9_MOUSE	64199.6	1	13	14	16	0.32	0.297	VVVCNLYPFVK	R	T	0.95	34.4	32.9	5.52	0	2	0	2	1337.73	98	108
Spot 5848 mut	Week 1 mice	NPC -/-	LCQ Ion-Trap	Bifunctional purine biosynthesis protein PURH	PUR9_MOUSE	64199.6	1	13	14	16	0.32	0.297	YGMNPHQTPAQLYTLKPK	R	L	0.95	27.6	32.5	4.51	0	0	1	2	2103.07	208	225
Spot 5848 mut	Week 1 mice	NPC -/-	LCQ Ion-Trap	Dihydropyrimidinase-related protein 2	DPYL2_MOUSE	62259.9	1	3	3	3	0.06	0.101	GLYDGPVCEVSVTPK	R	T	0.95	40.2	32.9	3.89	0	1	0	2	1620.79	497	511
Spot 5848 mut	Week 1 mice	NPC -/-	LCQ Ion-Trap	Dihydropyrimidinase-related protein 2	DPYL2_MOUSE	62259.9	1	3	3	3	0.06	0.101	GSPLVVISQGK	R	I	0.95	61.6	33.3	4.09	0	1	0	2	1084.64	441	451
Spot 5848 mut	Week 1 mice	NPC -/-	LCQ Ion-Trap	Dihydropyrimidinase-related protein 2	DPYL2_MOUSE	62259.9	1	3	3	3	0.06	0.101	IVNDDQSFYADIYMEDGLIK	K	Q	0.95	39.6	32.8	6.21	0	1	0	2	2365.09	24	43	DPYL3_MOUSE
Spot 5848 mut	Week 1 mice	NPC -/-	LCQ Ion-Trap	Dihydropyrimidinase-related protein 2	DPYL2_MOUSE	62259.9	1	3	3	3	0.06	0.101	MVIPGGIDVHTR	R	F	0.95	22.1	33.4	3.77	0	0	1	2	1310.69	64	75
Spot 5848 mut	Week 1 mice	NPC -/-	LCQ Ion-Trap	Stress-induced-phosphoprotein 1	STIP1_MOUSE	62566.9	1	9	9	9	0.18	0.149	ALDLDSSCK	K	E	0.95	34.2	32.9	3.08	0	1	0	2	1008.47	454	462
Spot 5848 mut	Week 1 mice	NPC -/-	LCQ Ion-Trap	Stress-induced-phosphoprotein 1	STIP1_MOUSE	62566.9	1	9	9	9	0.18	0.149	DPQALSEHLK	K	N	0.95	42.4	33	2.68	0	1	0	2	1137.59	514	523
Spot 5848 mut	Week 1 mice	NPC -/-	LCQ Ion-Trap	Stress-induced-phosphoprotein 1	STIP1_MOUSE	62566.9	1	9	9	9	0.18	0.149	DPQALSEHLKNPVIAQK	K	I	0.95	18.1	34.1	4.25	0	0	1	2	1888.03	514	530
Spot 5848 mut	Week 1 mice	NPC -/-	LCQ Ion-Trap	Stress-induced-phosphoprotein 1	STIP1_MOUSE	62566.9	1	9	9	9	0.18	0.149	HEANNLQLK	K	E	0.95	22.7	32.9	3.74	0	1	0	2	1066.56	101	109
Spot 5848 mut	Week 1 mice	NPC -/-	LCQ Ion-Trap	Stress-induced-phosphoprotein 1	STIP1_MOUSE	62566.9	1	9	9	9	0.18	0.149	LDPQNHVLYSNR	K	S	0.95	25.6	33.5	3.8	0	0	1	2	1455.73	33	44
Spot 5848 mut	Week 1 mice	NPC -/-	LCQ Ion-Trap	Stress-induced-phosphoprotein 1	STIP1_MOUSE	62566.9	1	9	9	9	0.18	0.149	LILEQMQK	R	D	0.95	32.9	34	3.6	0	1	0	2	1018.56	506	513
Spot 5848 mut	Week 1 mice	NPC -/-	LCQ Ion-Trap	Stress-induced-phosphoprotein 1	STIP1_MOUSE	62566.9	1	9	9	9	0.18	0.149	LMDVGLIAIR	K	-	0.95	36.2	33.7	4.82	0	1	0	2	1116.64	534	543
Spot 5848 mut	Week 1 mice	NPC -/-	LCQ Ion-Trap	Stress-induced-phosphoprotein 1	STIP1_MOUSE	62566.9	1	9	9	9	0.18	0.149	SLLSDPTYR	R	E	0.95	32.7	32.9	3.2	0	1	0	2	1051.54	145	153
Spot 5848 mut	Week 1 mice	NPC -/-	LCQ Ion-Trap	Stress-induced-phosphoprotein 1	STIP1_MOUSE	62566.9	1	9	9	9	0.18	0.149	TPDVLKK	R	C	0.95	27.9	34.4	2	0	1	0	2	800.488	332	338
Spot 5848 wt	Week 1 mice	Wild Type	LCQ Ion-Trap	Dihydropyrimidinase-related protein 5	DPYL5_MOUSE	61497.9	1	4	4	4	0.133	0.0957	AEMETLVR	K	E	0.95	34.5	33.9	2.49	0	1	0	2	964.477	143	150
Spot 5848 wt	Week 1 mice	Wild Type	LCQ Ion-Trap	Dihydropyrimidinase-related protein 5	DPYL5_MOUSE	61497.9	1	4	4	4	0.133	0.0957	DLHESSFSLSGSQIDDHVPK	R	R	0.95	19.1	33.6	4.74	0	0	1	2	2198.04	527	546
Spot 5848 wt	Week 1 mice	Wild Type	LCQ Ion-Trap	Dihydropyrimidinase-related protein 5	DPYL5_MOUSE	61497.9	1	4	4	4	0.133	0.0957	IPHGVSGVQDR	K	M	0.95	21.3	33.3	1.19	0	1	0	2	1164.61	344	354
Spot 5848 wt	Week 1 mice	Wild Type	LCQ Ion-Trap	Dihydropyrimidinase-related protein 5	DPYL5_MOUSE	61497.9	1	4	4	4	0.133	0.0957	TPYLGDVAIVVHPGK	R	K	0.95	31.9	33.9	6.7	0	0	1	2	1565.87	490	504
Spot 5848 wt	Week 1 mice	Wild Type	LCQ Ion-Trap	Bifunctional purine biosynthesis protein PURH	PUR9_MOUSE	64199.6	1	10	11	11	0.367	0.279	APSQLALFSVSDK	M	T	0.95	40.9	33.1	3.68	0	1	0	1	1362.73	2	14
Spot 5848 wt	Week 1 mice	Wild Type	LCQ Ion-Trap	Bifunctional purine biosynthesis protein PURH	PUR9_MOUSE	64199.6	1	10	11	11	0.367	0.279	DGQVIGIGAGQQSR	K	I	0.95	74	33.3	7.41	0	1	0	2	1385.71	438	451
Spot 5848 wt	Week 1 mice	Wild Type	LCQ Ion-Trap	Bifunctional purine biosynthesis protein PURH	PUR9_MOUSE	64199.6	1	10	11	11	0.367	0.279	DVSELTGFPEMLGGR	R	V	0.95	34.5	34.4	2.96	0	1	0	2	1623.77	50	64
Spot 5848 wt	Week 1 mice	Wild Type	LCQ Ion-Trap	Bifunctional purine biosynthesis protein PURH	PUR9_MOUSE	64199.6	1	10	11	11	0.367	0.279	GAVDIPAAASFK	R	H	0.95	31.1	33.8	3.24	1	1	0	2	1146.62	255	266
Spot 5848 wt	Week 1 mice	Wild Type	LCQ Ion-Trap	Bifunctional purine biosynthesis protein PURH	PUR9_MOUSE	64199.6	1	10	11	11	0.367	0.279	HVSPAGAAVGVPLSEDEAR	K	V	0.95	20.3	34.3	5.36	0	0	1	2	1861.94	267	285
Spot 5848 wt	Week 1 mice	Wild Type	LCQ Ion-Trap	Bifunctional purine biosynthesis protein PURH	PUR9_MOUSE	64199.6	1	10	11	11	0.367	0.279	LSGVSVSSDAFFPFR	K	D	0.95	23.2	32.8	2.21	0	1	0	2	1615.81	531	545
Spot 5848 wt	Week 1 mice	Wild Type	LCQ Ion-Trap	Bifunctional purine biosynthesis protein PURH	PUR9_MOUSE	64199.6	1	10	11	11	0.367	0.279	SGVAYIVAPSGSTADK	R	V	0.95	40.2	34.6	2.33	0	1	0	2	1522.77	554	569
Spot 5848 wt	Week 1 mice	Wild Type	LCQ Ion-Trap	Bifunctional purine biosynthesis protein PURH	PUR9_MOUSE	64199.6	1	10	11	11	0.367	0.279	TVASPDVTVEAAVEQIDIGGVTLLR	K	A	0.95	18.9	33	2.96	0	0	1	2	2553.38	109	133
Spot 5848 wt	Week 1 mice	Wild Type	LCQ Ion-Trap	Bifunctional purine biosynthesis protein PURH	PUR9_MOUSE	64199.6	1	10	11	11	0.367	0.279	WEALFEEVPELLTEAEKK	K	E	0.95	10.3	32.3	3.3	0	0	1	2	2161.11	508	525
Spot 5848 wt	Week 1 mice	Wild Type	LCQ Ion-Trap	Bifunctional purine biosynthesis protein PURH	PUR9_MOUSE	64199.6	1	10	11	11	0.367	0.279	YGMNPHQTPAQLYTLKPK	R	L	0.95	30	33.3	3.55	0	0	1	2	2103.07	208	225
Spot 5848 wt	Week 1 mice	Wild Type	LCQ Ion-Trap	Stress-induced-phosphoprotein 1	STIP1_MOUSE	62566.9	1	3	3	3	0.1	0.0497	LILEQMQK	R	D	0.95	35.3	33.9	1.96	0	1	0	2	1018.56	506	513
Spot 5848 wt	Week 1 mice	Wild Type	LCQ Ion-Trap	Stress-induced-phosphoprotein 1	STIP1_MOUSE	62566.9	1	3	3	3	0.1	0.0497	LLEFQLALK	K	D	0.95	45.6	33.9	4.2	0	1	0	2	1074.66	407	415
Spot 5848 wt	Week 1 mice	Wild Type	LCQ Ion-Trap	Stress-induced-phosphoprotein 1	STIP1_MOUSE	62566.9	1	3	3	3	0.1	0.0497	LMDVGLIAIR	K	-	0.95	50.4	33.7	5.47	0	1	0	2	1116.64	534	543
Spot 5848 wt	Week 1 mice	Wild Type	MALDI TOF-TOF	Bifunctional purine biosynthesis protein PURH	PUR9_MOUSE	64199.6	0.998	2	2	2	0.5	0.0473	LSGVSVSSDAFFPFR	K	D	0.95	51	29.1	2.82	1	0	0	2	1615.81	531	545
Spot 5848 wt	Week 1 mice	Wild Type	MALDI TOF-TOF	Bifunctional purine biosynthesis protein PURH	PUR9_MOUSE	64199.6	0.998	2	2	2	0.5	0.0473	TLHPAVHAGILAR	K	N	0.95	28.3	29	1.51	1	0	0	2	1355.79	67	79
Spot 5907 mut	Week 1 mice	NPC -/-	LCQ Ion-Trap	Serotransferrin	TRFE_MOUSE	76706.2	1	9	9	9	0.2	0.212	AVSSFFSGSCVPCADPVAFPK	K	L	0.95	64.3	32.3	7.16	0	1	0	2	2230.03	168	188
Spot 5907 mut	Week 1 mice	NPC -/-	LCQ Ion-Trap	Serotransferrin	TRFE_MOUSE	76706.2	1	9	9	9	0.2	0.212	DFASCHLAQAPNHVVVSR	K	K	0.95	16.6	32.4	4.13	0	0	1	2	2007.98	593	610
Spot 5907 mut	Week 1 mice	NPC -/-	LCQ Ion-Trap	Serotransferrin	TRFE_MOUSE	76706.2	1	9	9	9	0.2	0.212	FDEFFSQGCAPGYEK	K	N	0.95	64	32.8	6.06	0	1	0	2	1781.75	498	512
Spot 5907 mut	Week 1 mice	NPC -/-	LCQ Ion-Trap	Serotransferrin	TRFE_MOUSE	76706.2	1	9	9	9	0.2	0.212	FSSPLGKDLLFKDSAFGLLR	L	V	0.95	0	0	3.55	0	0	1	1	2211.22	304	323
Spot 5907 mut	Week 1 mice	NPC -/-	LCQ Ion-Trap	Serotransferrin	TRFE_MOUSE	76706.2	1	9	9	9	0.2	0.212	GTDFQLNQLEGK	K	K	0.95	30.9	34.9	2.36	0	1	0	2	1349.67	123	134
Spot 5907 mut	Week 1 mice	NPC -/-	LCQ Ion-Trap	Serotransferrin	TRFE_MOUSE	76706.2	1	9	9	9	0.2	0.212	HTTIFEVLPEK	K	A	0.95	50.7	34.1	4.47	0	1	0	2	1313.71	226	236
Spot 5907 mut	Week 1 mice	NPC -/-	LCQ Ion-Trap	Serotransferrin	TRFE_MOUSE	76706.2	1	9	9	9	0.2	0.212	LCQLCPGCGCSSTQPFFGYVGAFK	K	C	0.95	23.1	31.2	5.66	0	0	1	2	2741.2	189	212
Spot 5907 mut	Week 1 mice	NPC -/-	LCQ Ion-Trap	Serotransferrin	TRFE_MOUSE	76706.2	1	9	9	9	0.2	0.212	QEDFELLCPDGTR	K	K	0.95	21	34.5	3	0	1	0	2	1579.71	576	588
Spot 5907 mut	Week 1 mice	NPC -/-	LCQ Ion-Trap	Serotransferrin	TRFE_MOUSE	76706.2	1	9	9	9	0.2	0.212	SAGWVIPIGLLFCK	R	L	0.95	29	34.7	2.66	0	1	0	2	1560.86	144	157
Spot 5907 mut	Week 1 mice	NPC -/-	MALDI TOF-TOF	Serotransferrin	TRFE_MOUSE	76706.2	0.998	2	2	2	0.667	0.0359	KPVDQYEDCYLAR	R	I	0.95	42.8	26.8	3.04	1	0	0	2	1656.77	252	264
Spot 5907 mut	Week 1 mice	NPC -/-	MALDI TOF-TOF	Serotransferrin	TRFE_MOUSE	76706.2	0.998	2	2	2	0.667	0.0359	LYLGHNYVTAIR	R	N	0.95	49.7	29.8	2.89	1	0	0	2	1419.77	332	343
Spot 5907 wt	Week 1 mice	Wild Type	LCQ Ion-Trap	Serotransferrin	TRFE_MOUSE	76706.2	1	11	12	13	0.289	0.172	ASDTSITWNNLK	K	G	0.95	36.4	33.4	2.42	0	1	0	2	1349.67	456	467
Spot 5907 wt	Week 1 mice	Wild Type	LCQ Ion-Trap	Serotransferrin	TRFE_MOUSE	76706.2	1	11	12	13	0.289	0.172	DFASCHLAQAPNHVVVSR	K	K	0.95	26	32.3	4.29	0	0	1	2	2007.98	593	610
Spot 5907 wt	Week 1 mice	Wild Type	LCQ Ion-Trap	Serotransferrin	TRFE_MOUSE	76706.2	1	11	12	13	0.289	0.172	DSAFGLLR	K	V	0.95	35.3	35.3	2.74	0	1	0	2	878.473	316	323
Spot 5907 wt	Week 1 mice	Wild Type	LCQ Ion-Trap	Serotransferrin	TRFE_MOUSE	76706.2	1	11	12	13	0.289	0.172	GTDFQLNQLEGK	K	K	0.95	31.2	34.6	2.26	0	1	0	2	1349.67	123	134
Spot 5907 wt	Week 1 mice	Wild Type	LCQ Ion-Trap	Serotransferrin	TRFE_MOUSE	76706.2	1	11	12	13	0.289	0.172	HQTVLDNTEGKNPAEWAK	K	N	0.95	40.5	32.7	3.82	0	1	2	2	2038	555	572
Spot 5907 wt	Week 1 mice	Wild Type	LCQ Ion-Trap	Serotransferrin	TRFE_MOUSE	76706.2	1	11	12	13	0.289	0.172	HTTIFEVLPEK	K	A	0.95	46.2	33.5	5.07	0	1	0	2	1313.71	226	236
Spot 5907 wt	Week 1 mice	Wild Type	LCQ Ion-Trap	Serotransferrin	TRFE_MOUSE	76706.2	1	11	12	13	0.289	0.172	KGTDFQLNQLEGK	K	K	0.95	34.3	34.8	6.15	0	1	0	2	1477.76	122	134
Spot 5907 wt	Week 1 mice	Wild Type	LCQ Ion-Trap	Serotransferrin	TRFE_MOUSE	76706.2	1	11	12	13	0.289	0.172	KGTDFQLNQLEGKK	K	S	0.95	11.9	32.9	3.05	0	0	1	2	1605.86	122	135
Spot 5907 wt	Week 1 mice	Wild Type	LCQ Ion-Trap	Serotransferrin	TRFE_MOUSE	76706.2	1	11	12	13	0.289	0.172	NLKQEDFELLCPDGTR	K	K	0.95	25.2	32.4	4.02	0	0	1	2	1934.93	573	588
Spot 5907 wt	Week 1 mice	Wild Type	LCQ Ion-Trap	Serotransferrin	TRFE_MOUSE	76706.2	1	11	12	13	0.289	0.172	TAGWNIPMGMLYNR	R	I	0.95	36.7	32.9	3.96	0	0	1	2	1655.77	479	492
Spot 5907 wt	Week 1 mice	Wild Type	LCQ Ion-Trap	Serotransferrin	TRFE_MOUSE	76706.2	1	11	12	13	0.289	0.172	TVLPPDGPR	K	L	0.946	20.3	34.5	1.28	0	1	0	2	951.526	47	55
Spot 5907 wt	Week 1 mice	Wild Type	LCQ Ion-Trap	Far upstream element-binding protein 2	FUBP2_MOUSE	76791.2	1	7	7	8	0.178	0.14	DAFADAVQR	K	A	0.95	51.6	33.6	4.07	0	1	0	2	992.48	73	81
Spot 5907 wt	Week 1 mice	Wild Type	LCQ Ion-Trap	Far upstream element-binding protein 2	FUBP2_MOUSE	76791.2	1	7	7	8	0.178	0.14	IGQQPQQPGAPPQQDYTK	K	A	0.95	12.2	33.5	3.72	0	0	1	2	1980.98	630	647
Spot 5907 wt	Week 1 mice	Wild Type	LCQ Ion-Trap	Far upstream element-binding protein 2	FUBP2_MOUSE	76791.2	1	7	7	8	0.178	0.14	LASQGDSIGSQLGPIHPPPR	K	T	0.95	57.9	34	6.85	0	0	1	2	2027.07	124	143
Spot 5907 wt	Week 1 mice	Wild Type	LCQ Ion-Trap	Far upstream element-binding protein 2	FUBP2_MOUSE	76791.2	1	7	7	8	0.178	0.14	MILIQDGSQNTNVDKPLR	K	I	0.95	35.5	34	3	0	0	1	2	2058.07	268	285
Spot 5907 wt	Week 1 mice	Wild Type	LCQ Ion-Trap	Far upstream element-binding protein 2	FUBP2_MOUSE	76791.2	1	7	7	8	0.178	0.14	MMLDDIVSR	K	G	0.95	41.7	34.5	3.66	0	1	0	2	1111.51	207	215
Spot 5907 wt	Week 1 mice	Wild Type	LCQ Ion-Trap	Far upstream element-binding protein 2	FUBP2_MOUSE	76791.2	1	7	7	8	0.178	0.14	TSMTEEYRVPDGMVGLIIGR	R	G	0.95	33.9	33.4	3.59	0	0	1	2	2256.1	144	163
Spot 5907 wt	Week 1 mice	Wild Type	LCQ Ion-Trap	Far upstream element-binding protein 2	FUBP2_MOUSE	76791.2	1	7	7	8	0.178	0.14	VGGGIDVPVPR	R	H	0.95	54.1	34.9	4.62	0	2	0	2	1065.61	322	332
Spot 5907 wt	Week 1 mice	Wild Type	LCQ Ion-Trap	Dynamin-like 120 kDa protein, mitochondrial	OPA1_MOUSE	111324	1	2	2	2	0.0444	0.0229	TSVLEMIAQAR	K	I	0.95	48	33.5	4.92	0	1	0	2	1234.65	302	312
Spot 5907 wt	Week 1 mice	Wild Type	LCQ Ion-Trap	Dynamin-like 120 kDa protein, mitochondrial	OPA1_MOUSE	111324	1	2	2	2	0.0444	0.0229	VVVVGDQSAGK	R	T	0.95	30.4	34	3.13	0	1	0	2	1058.58	291	301
Spot 5907 wt	Week 1 mice	Wild Type	LCQ Ion-Trap	Dynamin-1-like protein	DNM1L_MOUSE	82642.2	1	3	3	3	0.0667	0.0836	ALQGASQIIAEIR	K	E	0.95	32.8	34.7	3.06	0	1	0	2	1369.78	725	737
Spot 5907 wt	Week 1 mice	Wild Type	LCQ Ion-Trap	Dynamin-1-like protein	DNM1L_MOUSE	82642.2	1	3	3	3	0.0667	0.0836	FISNPNSIILAVTAANTDMATSEALK	R	I	0.95	50.1	31.4	7.89	0	0	1	2	2708.38	179	204
Spot 5907 wt	Week 1 mice	Wild Type	LCQ Ion-Trap	Dynamin-1-like protein	DNM1L_MOUSE	82642.2	1	3	3	3	0.0667	0.0836	VPSALAPASQEPPPAASAEADGK	K	L	0.95	19.6	33.6	2.1	0	0	1	2	2161.08	542	564
Spot 6102 mut	Week 1 mice	NPC -/-	LCQ Ion-Trap	Glutathione S-transferase A4	GSTA4_MOUSE	25547.2	1	7	9	12	0.324	0.423	AILSYLAAK	R	Y	0.95	54.3	34	4.82	0	2	0	2	949.572	70	78
Spot 6102 mut	Week 1 mice	NPC -/-	LCQ Ion-Trap	Glutathione S-transferase A4	GSTA4_MOUSE	25547.2	1	7	9	12	0.324	0.423	DGHLLFGQVPLVEIDGMMLTQTR	K	A	0.95	21.8	32.2	5.44	0	0	1	2	2602.3	47	69
Spot 6102 mut	Week 1 mice	NPC -/-	LCQ Ion-Trap	Glutathione S-transferase A4	GSTA4_MOUSE	25547.2	1	7	9	12	0.324	0.423	EKEESYDLILSR	K	A	0.95	63.2	32.8	3.08	0	1	3	2	1481.75	116	127
Spot 6102 mut	Week 1 mice	NPC -/-	LCQ Ion-Trap	Glutathione S-transferase A4	GSTA4_MOUSE	25547.2	1	7	9	12	0.324	0.423	FLQPGSQR	K	K	0.95	28.7	34.3	1.13	0	1	0	2	932.495	197	204
Spot 6102 mut	Week 1 mice	NPC -/-	LCQ Ion-Trap	Glutathione S-transferase A4	GSTA4_MOUSE	25547.2	1	7	9	12	0.324	0.423	IDMYADGTQDLMMMIAVAPFK	R	T	0.95	32.4	31.9	4.48	0	1	0	2	2425.08	92	112
Spot 6102 mut	Week 1 mice	NPC -/-	LCQ Ion-Trap	Glutathione S-transferase A4	GSTA4_MOUSE	25547.2	1	7	9	12	0.324	0.423	ISNIPTIK	R	K	0.95	35.2	34.1	2.49	0	1	0	2	885.54	188	195
Spot 6102 mut	Week 1 mice	NPC -/-	LCQ Ion-Trap	Glutathione S-transferase A4	GSTA4_MOUSE	25547.2	1	7	9	12	0.324	0.423	KPPPDGPYVEVVR	R	T	0.95	23.8	32.9	4.96	0	1	1	2	1452.78	205	217
Spot 6102 mut	Week 1 mice	NPC -/-	LCQ Ion-Trap	Glutathione S-transferase P 1	GSTP1_MOUSE	23592.1	0.998	2	2	2	0.0541	0.129	FEDGDLTLYQSNAILR	K	H	0.95	19.2	32.6	1.46	0	1	0	2	1854.92	56	71
Spot 6102 mut	Week 1 mice	NPC -/-	LCQ Ion-Trap	Glutathione S-transferase P 1	GSTP1_MOUSE	23592.1	0.998	2	2	2	0.0541	0.129	PPYTIVYFPVR	M	G	0.95	53.1	33	4.89	0	1	0	1	1351.74	2	12
Spot 6102 mut	Week 1 mice	NPC -/-	MALDI TOF-TOF	Glutathione S-transferase A4	GSTA4_MOUSE	25547.2	0.998	2	2	2	0.4	0.113	EKEESYDLILSR	K	A	0.95	62.5	29.5	4.89	1	0	0	2	1481.75	116	127
Spot 6102 mut	Week 1 mice	NPC -/-	MALDI TOF-TOF	Glutathione S-transferase A4	GSTA4_MOUSE	25547.2	0.998	2	2	2	0.4	0.113	KPPPDGPYVEVVR	R	T	0.95	106	29.6	7.57	1	0	0	2	1452.78	205	217
Spot 6102 wt	Week 1 mice	Wild Type	LCQ Ion-Trap	Glutathione S-transferase A4	GSTA4_MOUSE	25547.2	1	3	3	3	0.158	0.126	EKEESYDLILSR	K	A	0.95	67.7	32.8	5.08	0	1	0	2	1481.75	116	127
Spot 6102 wt	Week 1 mice	Wild Type	LCQ Ion-Trap	Glutathione S-transferase A4	GSTA4_MOUSE	25547.2	1	3	3	3	0.158	0.126	FLQPGSQR	K	K	0.95	30	35.8	1.1	0	1	0	2	932.495	197	204
Spot 6102 wt	Week 1 mice	Wild Type	LCQ Ion-Trap	Glutathione S-transferase A4	GSTA4_MOUSE	25547.2	1	3	3	3	0.158	0.126	ISNIPTIK	R	K	0.95	35.2	33.8	3.01	0	1	0	2	885.54	188	195
Spot 6102 wt	Week 1 mice	Wild Type	MALDI TOF-TOF	Glutathione S-transferase A4	GSTA4_MOUSE	25547.2	0.998	2	2	2	0.5	0.113	EKEESYDLILSR	K	A	0.95	62.1	29.1	3.17	1	0	0	2	1481.75	116	127
Spot 6102 wt	Week 1 mice	Wild Type	MALDI TOF-TOF	Glutathione S-transferase A4	GSTA4_MOUSE	25547.2	0.998	2	2	2	0.5	0.113	KPPPDGPYVEVVR	R	T	0.95	64.4	29.3	4.17	1	0	0	2	1452.78	205	217
Spot 6205 mut	Week 1 mice	NPC -/-	LCQ Ion-Trap	Dihydropteridine reductase	DHPR_MOUSE	25552.2	0.999	2	2	3	0.0556	0.133	AALDGTPGMIGYGMAK	K	G	0.95	39.8	33	2.82	0	2	0	2	1568.75	136	151
Spot 6205 mut	Week 1 mice	NPC -/-	LCQ Ion-Trap	Dihydropteridine reductase	DHPR_MOUSE	25552.2	0.999	2	2	3	0.0556	0.133	RPNSGSLIQVVTTDGK	K	T	0.95	48.2	32.9	4.92	0	1	0	2	1671.9	218	233
Spot 6205 mut	Week 1 mice	NPC -/-	LCQ Ion-Trap	Carbonic anhydrase 2	CAH2_MOUSE	29015	1	6	7	11	0.204	0.258	AVQQPDGLAVLGIFLK	K	I	0.95	68	32.9	7.54	0	1	1	2	1668.97	133	148
Spot 6205 mut	Week 1 mice	NPC -/-	LCQ Ion-Trap	Carbonic anhydrase 2	CAH2_MOUSE	29015	1	6	7	11	0.204	0.258	DFPIANGDR	K	Q	0.95	16.3	34.2	3.46	0	1	0	2	1004.48	19	27
Spot 6205 mut	Week 1 mice	NPC -/-	LCQ Ion-Trap	Carbonic anhydrase 2	CAH2_MOUSE	29015	1	6	7	11	0.204	0.258	EPITVSSEQMSHFR	R	T	0.95	34.1	32.9	1.64	0	2	0	2	1663.77	213	226
Spot 6205 mut	Week 1 mice	NPC -/-	LCQ Ion-Trap	Carbonic anhydrase 2	CAH2_MOUSE	29015	1	6	7	11	0.204	0.258	GGPLSDSYR	K	L	0.95	39.1	34.9	3.38	0	2	0	2	951.453	81	89
Spot 6205 mut	Week 1 mice	NPC -/-	LCQ Ion-Trap	Carbonic anhydrase 2	CAH2_MOUSE	29015	1	6	7	11	0.204	0.258	IGPASQGLQK	K	V	0.95	48.2	33.3	3.1	0	2	0	2	998.563	149	158
Spot 6205 mut	Week 1 mice	NPC -/-	LCQ Ion-Trap	Carbonic anhydrase 2	CAH2_MOUSE	29015	1	6	7	11	0.204	0.258	VLEALHSIK	K	T	0.95	57.2	33	4.8	0	2	0	2	1009.6	159	167
Spot 6205 mut	Week 1 mice	NPC -/-	LCQ Ion-Trap	Phosphoglycerate mutase 1	PGAM1_MOUSE	28814.8	0.998	2	2	2	0.037	0.102	HYGGLTGLNK	R	A	0.95	43.2	34.3	2.77	0	1	0	2	1059.56	91	100
Spot 6205 mut	Week 1 mice	NPC -/-	LCQ Ion-Trap	Phosphoglycerate mutase 1	PGAM1_MOUSE	28814.8	0.998	2	2	2	0.037	0.102	YADLTEDQLPSCESLK	R	D	0.95	42.7	32.4	3.27	0	1	0	2	1868.86	142	157
Spot 6205 wt	Week 1 mice	Wild Type	LCQ Ion-Trap	Carbonic anhydrase 2	CAH2_MOUSE	29015	1	7	9	11	0.229	0.408	AVQQPDGLAVLGIFLK	K	I	0.95	69.6	32.9	8.28	0	2	1	2	1668.97	133	148
Spot 6205 wt	Week 1 mice	Wild Type	LCQ Ion-Trap	Carbonic anhydrase 2	CAH2_MOUSE	29015	1	7	9	11	0.229	0.408	EPITVSSEQMSHFR	R	T	0.95	50.3	33	2.34	0	1	1	2	1647.78	213	226
Spot 6205 wt	Week 1 mice	Wild Type	LCQ Ion-Trap	Carbonic anhydrase 2	CAH2_MOUSE	29015	1	7	9	11	0.229	0.408	GGPLSDSYR	K	L	0.95	45.3	33.9	3.96	0	1	0	2	951.453	81	89
Spot 6205 wt	Week 1 mice	Wild Type	LCQ Ion-Trap	Carbonic anhydrase 2	CAH2_MOUSE	29015	1	7	9	11	0.229	0.408	IGPASQGLQK	K	V	0.95	49.7	33.4	5.51	0	2	0	2	998.563	149	158
Spot 6205 wt	Week 1 mice	Wild Type	LCQ Ion-Trap	Carbonic anhydrase 2	CAH2_MOUSE	29015	1	7	9	11	0.229	0.408	SIVNNGHSFNVEFDDSQDNAVLK	K	G	0.95	36.3	31.4	4.55	0	1	0	2	2549.19	58	80
Spot 6205 wt	Week 1 mice	Wild Type	LCQ Ion-Trap	Carbonic anhydrase 2	CAH2_MOUSE	29015	1	7	9	11	0.229	0.408	TLNFNEEGDAEEAMVDNWRPAQPLK	R	N	0.95	24.2	31.2	5.77	0	0	1	2	2890.33	227	251
Spot 6205 wt	Week 1 mice	Wild Type	LCQ Ion-Trap	Carbonic anhydrase 2	CAH2_MOUSE	29015	1	7	9	11	0.229	0.408	VLEALHSIK	K	T	0.95	50.6	32.9	4.19	0	1	0	2	1009.6	159	167
Spot 6205 wt	Week 1 mice	Wild Type	LCQ Ion-Trap	Dihydropteridine reductase	DHPR_MOUSE	25552.2	1	5	6	7	0.146	0.303	EGGLLTLAGAK	K	A	0.95	51.4	34.1	3.36	0	2	0	2	1029.59	125	135
Spot 6205 wt	Week 1 mice	Wild Type	LCQ Ion-Trap	Dihydropteridine reductase	DHPR_MOUSE	25552.2	1	5	6	7	0.146	0.303	GAVHQLCQSLAGK	K	N	0.95	39.2	33	3.89	0	1	0	2	1368.71	152	164
Spot 6205 wt	Week 1 mice	Wild Type	LCQ Ion-Trap	Dihydropteridine reductase	DHPR_MOUSE	25552.2	1	5	6	7	0.146	0.303	MTDSFTEQADQVTADVGK	K	L	0.95	30	32.2	1.85	0	0	1	2	1958.87	53	70
Spot 6205 wt	Week 1 mice	Wild Type	LCQ Ion-Trap	Dihydropteridine reductase	DHPR_MOUSE	25552.2	1	5	6	7	0.146	0.303	QSMWTSTISSHLATK	K	H	0.95	40.4	32.8	4.08	0	1	1	2	1677.83	107	121
Spot 6205 wt	Week 1 mice	Wild Type	LCQ Ion-Trap	Dihydropteridine reductase	DHPR_MOUSE	25552.2	1	5	6	7	0.146	0.303	RPNSGSLIQVVTTDGK	K	T	0.95	27.8	33	1.96	0	1	0	2	1671.9	218	233
Spot 7032 mut	Week 1 mice	NPC -/-	MALDI TOF-TOF	Hemoglobin subunit beta-1	HBB1_MOUSE	15822.2	1	7	7	7	0.875	0.503	AAVSCLWGK	K	V	0.95	72.6	30.4	4.64	1	0	0	2	991.503	10	18
Spot 7032 mut	Week 1 mice	NPC -/-	MALDI TOF-TOF	Hemoglobin subunit beta-1	HBB1_MOUSE	15822.2	1	7	7	7	0.875	0.503	KVITAFNDGLNHLDSLK	K	G	0.95	99.8	28.6	6.06	1	0	0	2	1885.02	67	83
Spot 7032 mut	Week 1 mice	NPC -/-	MALDI TOF-TOF	Hemoglobin subunit beta-1	HBB1_MOUSE	15822.2	1	7	7	7	0.875	0.503	LHVDPENFR	K	L	0.95	65.9	29.2	4.55	1	0	0	2	1126.56	97	105
Spot 7032 mut	Week 1 mice	NPC -/-	MALDI TOF-TOF	Hemoglobin subunit beta-1	HBB1_MOUSE	15822.2	1	7	7	7	0.875	0.503	LLGNMIVIVLGHHLGK	R	D	0.95	69.1	26.5	6.8	1	0	0	2	1714.02	106	121
Spot 7032 mut	Week 1 mice	NPC -/-	MALDI TOF-TOF	Hemoglobin subunit beta-1	HBB1_MOUSE	15822.2	1	7	7	7	0.875	0.503	LLVVYPWTQR	R	Y	0.95	61.1	29.8	3.72	1	0	0	2	1274.73	32	41
Spot 7032 mut	Week 1 mice	NPC -/-	MALDI TOF-TOF	Hemoglobin subunit beta-1	HBB1_MOUSE	15822.2	1	7	7	7	0.875	0.503	VITAFNDGLNHLDSLK	K	G	0.95	96.7	29.3	5.54	1	0	0	2	1756.92	68	83
Spot 7032 mut	Week 1 mice	NPC -/-	MALDI TOF-TOF	Hemoglobin subunit beta-1	HBB1_MOUSE	15822.2	1	7	7	7	0.875	0.503	VNSDEVGGEALGR	K	L	0.95	64.1	29.2	7.72	1	0	0	2	1302.63	19	31
Spot 7032 wt	Week 1 mice	Wild Type	MALDI TOF-TOF	Hemoglobin subunit beta-1	HBB1_MOUSE	15822.2	1	8	8	8	0.889	0.714	AAVSCLWGK	K	V	0.95	44.3	30.4	4.03	1	0	0	2	991.503	10	18
Spot 7032 wt	Week 1 mice	Wild Type	MALDI TOF-TOF	Hemoglobin subunit beta-1	HBB1_MOUSE	15822.2	1	8	8	8	0.889	0.714	GTFASLSELHCDK	K	L	0.95	91.8	28.1	8.01	1	0	0	2	1464.68	84	96
Spot 7032 wt	Week 1 mice	Wild Type	MALDI TOF-TOF	Hemoglobin subunit beta-1	HBB1_MOUSE	15822.2	1	8	8	8	0.889	0.714	LHVDPENFR	K	L	0.95	51.5	29.3	4.57	1	0	0	2	1126.56	97	105
Spot 7032 wt	Week 1 mice	Wild Type	MALDI TOF-TOF	Hemoglobin subunit beta-1	HBB1_MOUSE	15822.2	1	8	8	8	0.889	0.714	LLGNMIVIVLGHHLGK	R	D	0.95	62.8	27.3	7.47	1	0	0	2	1730.01	106	121
Spot 7032 wt	Week 1 mice	Wild Type	MALDI TOF-TOF	Hemoglobin subunit beta-1	HBB1_MOUSE	15822.2	1	8	8	8	0.889	0.714	LLVVYPWTQR	R	Y	0.95	63.5	29.8	3.7	1	0	0	2	1274.73	32	41
Spot 7032 wt	Week 1 mice	Wild Type	MALDI TOF-TOF	Hemoglobin subunit beta-1	HBB1_MOUSE	15822.2	1	8	8	8	0.889	0.714	VITAFNDGLNHLDSLK	K	G	0.95	117	29.3	9.7	1	0	0	2	1756.92	68	83
Spot 7032 wt	Week 1 mice	Wild Type	MALDI TOF-TOF	Hemoglobin subunit beta-1	HBB1_MOUSE	15822.2	1	8	8	8	0.889	0.714	VNSDEVGGEALGR	K	L	0.95	96.2	28.9	7.7	1	0	0	2	1302.63	19	31
Spot 7032 wt	Week 1 mice	Wild Type	MALDI TOF-TOF	Hemoglobin subunit beta-1	HBB1_MOUSE	15822.2	1	8	8	8	0.889	0.714	YFDSFGDLSSASAIMGNAK	R	V	0.95	110	26	9.24	1	0	0	2	1996.9	42	60
Spot 7102 mut	Week 1 mice	NPC -/-	LCQ Ion-Trap	Glutathione S-transferase P 1	GSTP1_MOUSE	23592.1	1	5	6	8	0.471	0.362	ALPGHLKPFETLLSQNQGGK	K	A	0.95	16.9	33.3	5.19	0	0	1	2	2135.16	122	141
Spot 7102 mut	Week 1 mice	NPC -/-	LCQ Ion-Trap	Glutathione S-transferase P 1	GSTP1_MOUSE	23592.1	1	5	6	8	0.471	0.362	EAAQMDMVNDGVEDLR	R	G	0.95	64.7	33.4	5.3	0	2	0	2	1824.77	86	101
Spot 7102 mut	Week 1 mice	NPC -/-	LCQ Ion-Trap	Glutathione S-transferase P 1	GSTP1_MOUSE	23592.1	1	5	6	8	0.471	0.362	FEDGDLTLYQSNAILR	K	H	0.95	54	32.6	6.72	0	1	1	2	1854.92	56	71
Spot 7102 mut	Week 1 mice	NPC -/-	LCQ Ion-Trap	Glutathione S-transferase P 1	GSTP1_MOUSE	23592.1	1	5	6	8	0.471	0.362	PPYTIVYFPVR	M	G	0.95	57.3	33.1	4.8	0	2	0	1	1351.74	2	12
Spot 7102 mut	Week 1 mice	NPC -/-	LCQ Ion-Trap	Glutathione S-transferase P 1	GSTP1_MOUSE	23592.1	1	5	6	8	0.471	0.362	YVTLIYTNYENGK	K	N	0.95	40.6	32.9	6.66	0	1	0	2	1577.78	104	116
Spot 7102 mut	Week 1 mice	NPC -/-	MALDI TOF-TOF	Glutathione S-transferase P 1	GSTP1_MOUSE	23592.1	0.998	2	2	2	1	0.129	FEDGDLTLYQSNAILR	K	H	0.95	66	29.2	3.68	1	0	0	2	1854.92	56	71
Spot 7102 mut	Week 1 mice	NPC -/-	MALDI TOF-TOF	Glutathione S-transferase P 1	GSTP1_MOUSE	23592.1	0.998	2	2	2	1	0.129	PPYTIVYFPVR	M	G	0.95	63.5	29.8	5.06	1	0	0	1	1351.74	2	12
Spot 7102 wt	Week 1 mice	Wild Type	LCQ Ion-Trap	Glutathione S-transferase P 1	GSTP1_MOUSE	23592.1	1	6	7	7	0.389	0.376	ALPGHLKPFETLLSQNQGGK	K	A	0.95	14.3	34	6.02	0	0	1	2	2135.16	122	141
Spot 7102 wt	Week 1 mice	Wild Type	LCQ Ion-Trap	Glutathione S-transferase P 1	GSTP1_MOUSE	23592.1	1	6	7	7	0.389	0.376	CEAMRMLLADQGQSWK	R	E	0.95	36	34	3.55	0	0	1	2	1939.88	15	30
Spot 7102 wt	Week 1 mice	Wild Type	LCQ Ion-Trap	Glutathione S-transferase P 1	GSTP1_MOUSE	23592.1	1	6	7	7	0.389	0.376	EAAQMDMVNDGVEDLR	R	G	0.95	48.3	33.5	6.38	0	1	0	2	1824.77	86	101
Spot 7102 wt	Week 1 mice	Wild Type	LCQ Ion-Trap	Glutathione S-transferase P 1	GSTP1_MOUSE	23592.1	1	6	7	7	0.389	0.376	FEDGDLTLYQSNAILR	K	H	0.95	47.4	34.1	3.96	0	1	1	2	1854.92	56	71
Spot 7102 wt	Week 1 mice	Wild Type	LCQ Ion-Trap	Glutathione S-transferase P 1	GSTP1_MOUSE	23592.1	1	6	7	7	0.389	0.376	MLLADQGQSWK	R	E	0.95	60.8	33.4	7.55	0	1	0	2	1292.63	20	30
Spot 7102 wt	Week 1 mice	Wild Type	LCQ Ion-Trap	Glutathione S-transferase P 1	GSTP1_MOUSE	23592.1	1	6	7	7	0.389	0.376	PPYTIVYFPVR	M	G	0.95	46.6	33	4.25	0	1	0	1	1351.74	2	12
Spot 7102 wt	Week 1 mice	Wild Type	MALDI TOF-TOF	Glutathione S-transferase P 1	GSTP1_MOUSE	23592.1	0.999	2	2	2	0.667	0.129	FEDGDLTLYQSNAILR	K	H	0.95	78.2	28.5	5.27	1	0	0	2	1854.92	56	71
Spot 7102 wt	Week 1 mice	Wild Type	MALDI TOF-TOF	Glutathione S-transferase P 1	GSTP1_MOUSE	23592.1	0.999	2	2	2	0.667	0.129	PPYTIVYFPVR	M	G	0.95	48.5	29.7	6.27	1	0	0	1	1351.74	2	12
Spot 7115 wt	Week 1 mice	Wild Type	LCQ Ion-Trap	GTP-binding nuclear protein Ran	RAN_MOUSE	24405.1	1	4	4	5	0.119	0.208	FNVWDTAGQEK	K	F	0.95	59.9	34.7	6.12	0	1	0	2	1294.61	61	71
Spot 7115 wt	Week 1 mice	Wild Type	LCQ Ion-Trap	GTP-binding nuclear protein Ran	RAN_MOUSE	24405.1	1	4	4	5	0.119	0.208	LVLVGDGGTGK	K	T	0.95	49.2	35.8	2.05	0	2	0	2	1015.58	13	23
Spot 7115 wt	Week 1 mice	Wild Type	LCQ Ion-Trap	GTP-binding nuclear protein Ran	RAN_MOUSE	24405.1	1	4	4	5	0.119	0.208	NLQYYDISAK	K	S	0.95	38.7	35.1	4.85	0	1	0	2	1214.61	143	152
Spot 7115 wt	Week 1 mice	Wild Type	LCQ Ion-Trap	GTP-binding nuclear protein Ran	RAN_MOUSE	24405.1	1	4	4	5	0.119	0.208	VCENIPIVLCGNK	R	V	0.95	36.8	33.2	6.27	0	1	0	2	1515.77	111	123
Spot 7115 wt	Week 1 mice	Wild Type	LCQ Ion-Trap	Hemoglobin subunit beta-1	HBB1_MOUSE	15822.2	0.998	2	2	2	0.0476	0.15	DFTPAAQAAFQK	K	V	0.95	40.9	33.6	6.04	0	1	0	2	1294.64	122	133
Spot 7115 wt	Week 1 mice	Wild Type	LCQ Ion-Trap	Hemoglobin subunit beta-1	HBB1_MOUSE	15822.2	0.998	2	2	2	0.0476	0.15	LLVVYPWTQR	R	Y	0.95	25.2	35.2	3.12	0	1	0	2	1274.73	32	41
Spot 7115 wt	Week 1 mice	Wild Type	LCQ Ion-Trap	Proteasome subunit beta type-1	PSB1_MOUSE	26355	1	6	7	8	0.19	0.383	AGGSASAMLQPLLDNQVGFK	K	N	0.95	17.1	32.3	4.8	0	0	1	2	2004.02	164	183
Spot 7115 wt	Week 1 mice	Wild Type	LCQ Ion-Trap	Proteasome subunit beta type-1	PSB1_MOUSE	26355	1	6	7	8	0.19	0.383	AMTTGAIAAMLSTILYSR	K	R	0.95	39.1	34	5.85	0	0	1	2	1902.97	109	126
Spot 7115 wt	Week 1 mice	Wild Type	LCQ Ion-Trap	Proteasome subunit beta type-1	PSB1_MOUSE	26355	1	6	7	8	0.19	0.383	DVFISAAER	K	D	0.95	40.2	35.1	4.92	0	2	0	2	1007.52	204	212
Spot 7115 wt	Week 1 mice	Wild Type	LCQ Ion-Trap	Proteasome subunit beta type-1	PSB1_MOUSE	26355	1	6	7	8	0.19	0.383	GAVYSFDPVGSYQR	K	D	0.95	67.1	33	7.82	0	1	0	2	1545.73	146	159
Spot 7115 wt	Week 1 mice	Wild Type	LCQ Ion-Trap	Proteasome subunit beta type-1	PSB1_MOUSE	26355	1	6	7	8	0.19	0.383	NMQNVEHVPLTLDR	K	A	0.95	32.2	34.5	5.43	0	1	1	2	1681.83	184	197
Spot 7115 wt	Week 1 mice	Wild Type	LCQ Ion-Trap	Proteasome subunit beta type-1	PSB1_MOUSE	26355	1	6	7	8	0.19	0.383	TVIGCSGFHGDCLTLTK	K	I	0.95	19	32.9	3.17	0	0	1	2	1865.89	77	93
Spot 7115 wt	Week 1 mice	Wild Type	LCQ Ion-Trap	Proteasome subunit alpha type-2	PSA2_MOUSE	25908	1	3	3	4	0.0952	0.209	GYSFSLTTFSPSGK	R	L	0.95	36.5	33.4	3.12	0	1	0	2	1478.72	5	18
Spot 7115 wt	Week 1 mice	Wild Type	LCQ Ion-Trap	Proteasome subunit alpha type-2	PSA2_MOUSE	25908	1	3	3	4	0.0952	0.209	HIGLVYSGMGPDYR	K	V	0.95	37.7	33.3	6.68	0	0	1	2	1580.75	71	84
Spot 7115 wt	Week 1 mice	Wild Type	LCQ Ion-Trap	Proteasome subunit alpha type-2	PSA2_MOUSE	25908	1	3	3	4	0.0952	0.209	LVQIEYALAAVAGGAPSVGIK	K	A	0.95	58.8	34.1	8.19	0	0	2	2	2027.15	19	39
Spot 7115 wt	Week 1 mice	Wild Type	MALDI TOF-TOF	GTP-binding nuclear protein Ran	RAN_MOUSE	24405.1	0.998	2	2	2	0.286	0.0972	NVPNWHR	K	D	0.95	29.8	30	1.7	1	0	0	2	922.464	100	106
Spot 7115 wt	Week 1 mice	Wild Type	MALDI TOF-TOF	GTP-binding nuclear protein Ran	RAN_MOUSE	24405.1	0.998	2	2	2	0.286	0.0972	SNYNFEKPFLWLAR	K	K	0.95	27	28.9	2	1	0	0	2	1784.91	153	166
Spot 7115 wt	Week 1 mice	Wild Type	MALDI TOF-TOF	Proteasome subunit beta type-1	PSB1_MOUSE	26355	0.998	2	2	2	0.286	0.1	GAVYSFDPVGSYQR	K	D	0.95	50.9	28.1	4.4	1	0	0	2	1545.73	146	159
Spot 7115 wt	Week 1 mice	Wild Type	MALDI TOF-TOF	Proteasome subunit beta type-1	PSB1_MOUSE	26355	0.998	2	2	2	0.286	0.1	LSEGFSIHTR	R	D	0.95	49.1	30.4	2.89	1	0	0	2	1146.59	56	65
Spot 7204 mut	Week 1 mice	NPC -/-	LCQ Ion-Trap	Cell division protein kinase 5	CDK5_MOUSE	33271.8	1	10	10	11	0.297	0.438	DLKPQNLLINR	R	N	0.95	18.2	32.7	2.82	0	0	1	2	1323.77	126	136
Spot 7204 mut	Week 1 mice	NPC -/-	LCQ Ion-Trap	Cell division protein kinase 5	CDK5_MOUSE	33271.8	1	10	10	11	0.297	0.438	DLLQNLLK	R	C	0.95	35.8	33.8	3.08	0	1	0	2	956.578	261	268
Spot 7204 mut	Week 1 mice	NPC -/-	LCQ Ion-Trap	Cell division protein kinase 5	CDK5_MOUSE	33271.8	1	10	10	11	0.297	0.438	GLGFCHSR	K	N	0.95	23.6	34	1.64	0	1	0	2	933.436	113	120
Spot 7204 mut	Week 1 mice	NPC -/-	LCQ Ion-Trap	Cell division protein kinase 5	CDK5_MOUSE	33271.8	1	10	10	11	0.297	0.438	IGEGTYGTVFK	K	A	0.95	59.3	34.2	6.05	0	1	0	2	1171.6	10	20
Spot 7204 mut	Week 1 mice	NPC -/-	LCQ Ion-Trap	Cell division protein kinase 5	CDK5_MOUSE	33271.8	1	10	10	11	0.297	0.438	ISAEEALQHPY	R	F	0.95	0	0	6.17	0	1	0	1	1257.61	275	285
Spot 7204 mut	Week 1 mice	NPC -/-	LCQ Ion-Trap	Cell division protein kinase 5	CDK5_MOUSE	33271.8	1	10	10	11	0.297	0.438	LLGTPTEEQWPAMTK	R	L	0.95	33.9	34.5	4.52	0	2	0	2	1701.85	218	232
Spot 7204 mut	Week 1 mice	NPC -/-	LCQ Ion-Trap	Cell division protein kinase 5	CDK5_MOUSE	33271.8	1	10	10	11	0.297	0.438	LPDYKPYPMYPATTSLVNVVPK	K	L	0.95	32.5	32.7	9.12	0	0	1	2	2509.3	233	254
Spot 7204 mut	Week 1 mice	NPC -/-	LCQ Ion-Trap	Cell division protein kinase 5	CDK5_MOUSE	33271.8	1	10	10	11	0.297	0.438	NRETHEIVALK	K	R	0.95	35	32.9	4.04	0	0	1	2	1309.72	23	33
Spot 7204 mut	Week 1 mice	NPC -/-	LCQ Ion-Trap	Cell division protein kinase 5	CDK5_MOUSE	33271.8	1	10	10	11	0.297	0.438	VRLDDDDEGVPSSALR	R	E	0.95	44.7	32.6	6.47	0	1	0	2	1743.85	35	50
Spot 7204 mut	Week 1 mice	NPC -/-	LCQ Ion-Trap	Cell division protein kinase 5	CDK5_MOUSE	33271.8	1	10	10	11	0.297	0.438	YFDSCNGDLDPEIVK	K	S	0.95	17.7	34.5	6.52	0	1	0	2	1771.78	90	104
Spot 7204 wt	Week 1 mice	Wild Type	LCQ Ion-Trap	Cell division protein kinase 5	CDK5_MOUSE	33271.8	1	8	9	9	0.429	0.346	DLKPQNLLINR	R	N	0.95	27.1	34.5	1.68	0	1	0	2	1323.77	126	136
Spot 7204 wt	Week 1 mice	Wild Type	LCQ Ion-Trap	Cell division protein kinase 5	CDK5_MOUSE	33271.8	1	8	9	9	0.429	0.346	DLLQNLLK	R	C	0.95	28.8	35	3.09	0	1	0	2	956.578	261	268
Spot 7204 wt	Week 1 mice	Wild Type	LCQ Ion-Trap	Cell division protein kinase 5	CDK5_MOUSE	33271.8	1	8	9	9	0.429	0.346	ISAEEALQHPY	R	F	0.95	0	0	6.23	0	1	0	1	1257.61	275	285
Spot 7204 wt	Week 1 mice	Wild Type	LCQ Ion-Trap	Cell division protein kinase 5	CDK5_MOUSE	33271.8	1	8	9	9	0.429	0.346	LLGTPTEEQWPAMTK	R	L	0.95	36.9	33.3	2.66	0	1	0	2	1717.85	218	232
Spot 7204 wt	Week 1 mice	Wild Type	LCQ Ion-Trap	Cell division protein kinase 5	CDK5_MOUSE	33271.8	1	8	9	9	0.429	0.346	LPDYKPYPMYPATTSLVNVVPK	K	L	0.95	29.6	32.8	8.72	0	1	1	2	2509.3	233	254
Spot 7204 wt	Week 1 mice	Wild Type	LCQ Ion-Trap	Cell division protein kinase 5	CDK5_MOUSE	33271.8	1	8	9	9	0.429	0.346	LTLVFEFCDQDLK	K	K	0.95	55.1	32.8	5.44	0	1	0	2	1627.8	76	88
Spot 7204 wt	Week 1 mice	Wild Type	LCQ Ion-Trap	Cell division protein kinase 5	CDK5_MOUSE	33271.8	1	8	9	9	0.429	0.346	PLFPGNDVDDQLK	R	R	0.95	0	0	5.34	0	1	0	1	1457.73	201	213
Spot 7204 wt	Week 1 mice	Wild Type	LCQ Ion-Trap	Cell division protein kinase 5	CDK5_MOUSE	33271.8	1	8	9	9	0.429	0.346	SFLFQLLK	K	G	0.95	27.9	32.7	2.85	0	1	0	2	995.592	105	112
Spot 7204 wt	Week 1 mice	Wild Type	MALDI TOF-TOF	Cell division protein kinase 5	CDK5_MOUSE	33271.8	0.998	2	2	2	0.5	0.0856	DLKPQNLLINR	R	N	0.95	47.8	28.4	2.3	1	0	0	2	1323.77	126	136
Spot 7204 wt	Week 1 mice	Wild Type	MALDI TOF-TOF	Cell division protein kinase 5	CDK5_MOUSE	33271.8	0.998	2	2	2	0.5	0.0856	LDDDDEGVPSSALR	R	E	0.95	35.7	27.3	2.37	1	0	0	2	1488.68	37	50
Spot 7341 mut	Week 1 mice	NPC -/-	MALDI TOF-TOF	Heterogeneous nuclear ribonucleoproteins A2/B1	ROA2_MOUSE	37385.3	1	9	9	9	1	0.252	DYFEEYGK	R	I	0.95	39.9	29.1	2.92	1	0	0	2	1050.44	130	137
Spot 7341 mut	Week 1 mice	NPC -/-	MALDI TOF-TOF	Heterogeneous nuclear ribonucleoproteins A2/B1	ROA2_MOUSE	37385.3	1	9	9	9	1	0.252	EKEQFR	R	K	0.95	50.9	30.4	0	1	0	0	2	836.426	16	21
Spot 7341 mut	Week 1 mice	NPC -/-	MALDI TOF-TOF	Heterogeneous nuclear ribonucleoproteins A2/B1	ROA2_MOUSE	37385.3	1	9	9	9	1	0.252	GFGFVTFDDHDPVDK	R	I	0.95	95.3	27.5	7.33	1	0	0	2	1695.77	154	168
Spot 7341 mut	Week 1 mice	NPC -/-	MALDI TOF-TOF	Heterogeneous nuclear ribonucleoproteins A2/B1	ROA2_MOUSE	37385.3	1	9	9	9	1	0.252	GGGGNFGPGPGSNFR	R	G	0.95	92.8	29.4	4.62	1	0	0	2	1377.63	214	228
Spot 7341 mut	Week 1 mice	NPC -/-	MALDI TOF-TOF	Heterogeneous nuclear ribonucleoproteins A2/B1	ROA2_MOUSE	37385.3	1	9	9	9	1	0.252	GGNFGFGDSR	R	G	0.95	70.5	28	1.82	1	0	0	2	1013.44	204	213
Spot 7341 mut	Week 1 mice	NPC -/-	MALDI TOF-TOF	Heterogeneous nuclear ribonucleoproteins A2/B1	ROA2_MOUSE	37385.3	1	9	9	9	1	0.252	IDTIEIITDR	K	Q	0.95	67.3	30.6	5.01	1	0	0	2	1188.65	138	147
Spot 7341 mut	Week 1 mice	NPC -/-	MALDI TOF-TOF	Heterogeneous nuclear ribonucleoproteins A2/B1	ROA2_MOUSE	37385.3	1	9	9	9	1	0.252	KLFVGGIKEDTEEHHLR	K	D	0.95	60.1	29.1	3.64	1	0	0	2	2008.06	113	129
Spot 7341 mut	Week 1 mice	NPC -/-	MALDI TOF-TOF	Heterogeneous nuclear ribonucleoproteins A2/B1	ROA2_MOUSE	37385.3	1	9	9	9	1	0.252	LFVGGIKEDTEEHHLR	K	D	0.95	51.5	29.2	6.07	1	0	0	2	1879.97	114	129
Spot 7341 mut	Week 1 mice	NPC -/-	MALDI TOF-TOF	Heterogeneous nuclear ribonucleoproteins A2/B1	ROA2_MOUSE	37385.3	1	9	9	9	1	0.252	NYYEQWGK	R	L	0.95	32.8	29.6	3.48	1	0	0	2	1087.48	39	46
Spot 7341 wt	Week 1 mice	Wild Type	MALDI TOF-TOF	Heterogeneous nuclear ribonucleoproteins A2/B1	ROA2_MOUSE	37385.3	1	7	7	7	0.875	0.232	DYFEEYGK	R	I	0.95	45.2	27.5	2.96	1	0	0	2	1050.44	130	137
Spot 7341 wt	Week 1 mice	Wild Type	MALDI TOF-TOF	Heterogeneous nuclear ribonucleoproteins A2/B1	ROA2_MOUSE	37385.3	1	7	7	7	0.875	0.232	GFGFVTFDDHDPVDK	R	I	0.95	90	27.1	9.27	1	0	0	2	1695.77	154	168
Spot 7341 wt	Week 1 mice	Wild Type	MALDI TOF-TOF	Heterogeneous nuclear ribonucleoproteins A2/B1	ROA2_MOUSE	37385.3	1	7	7	7	0.875	0.232	GGGGNFGPGPGSNFR	R	G	0.95	66.6	28.8	5.96	1	0	0	2	1377.63	214	228
Spot 7341 wt	Week 1 mice	Wild Type	MALDI TOF-TOF	Heterogeneous nuclear ribonucleoproteins A2/B1	ROA2_MOUSE	37385.3	1	7	7	7	0.875	0.232	GGNFGFGDSR	R	G	0.95	41.1	26.8	1.82	1	0	0	2	1013.44	204	213
Spot 7341 wt	Week 1 mice	Wild Type	MALDI TOF-TOF	Heterogeneous nuclear ribonucleoproteins A2/B1	ROA2_MOUSE	37385.3	1	7	7	7	0.875	0.232	IDTIEIITDR	K	Q	0.95	68.9	30.5	4.16	1	0	0	2	1188.65	138	147
Spot 7341 wt	Week 1 mice	Wild Type	MALDI TOF-TOF	Heterogeneous nuclear ribonucleoproteins A2/B1	ROA2_MOUSE	37385.3	1	7	7	7	0.875	0.232	LFIGGLSFETTEESLR	K	N	0.95	101	29	7.92	1	0	0	2	1798.92	23	38
Spot 7341 wt	Week 1 mice	Wild Type	MALDI TOF-TOF	Heterogeneous nuclear ribonucleoproteins A2/B1	ROA2_MOUSE	37385.3	1	7	7	7	0.875	0.232	NYYEQWGK	R	L	0.95	34.6	28.1	3.46	1	0	0	2	1087.48	39	46
Spot 7710 mut	Week 1 mice	NPC -/-	MALDI TOF-TOF	Pyruvate kinase isozymes M1/M2	KPYM_MOUSE	57827.6	1	7	7	7	0.778	0.175	DAVLNAWAEDVDLR	K	V	0.95	78.9	30	6.12	1	0	0	2	1586.78	476	489
Spot 7710 mut	Week 1 mice	NPC -/-	MALDI TOF-TOF	Pyruvate kinase isozymes M1/M2	KPYM_MOUSE	57827.6	1	7	7	7	0.778	0.175	GDYPLEAVR	K	M	0.95	31.9	30.8	3.12	1	0	0	2	1019.52	368	376
Spot 7710 mut	Week 1 mice	NPC -/-	MALDI TOF-TOF	Pyruvate kinase isozymes M1/M2	KPYM_MOUSE	57827.6	1	7	7	7	0.778	0.175	IENHEGVR	K	R	0.95	52.5	29.4	3.06	1	0	0	2	953.48	271	278
Spot 7710 mut	Week 1 mice	NPC -/-	MALDI TOF-TOF	Pyruvate kinase isozymes M1/M2	KPYM_MOUSE	57827.6	1	7	7	7	0.778	0.175	LAPITSDPTEAAAVGAVEASFK	R	C	0.95	73	28.8	4.48	1	0	0	2	2145.11	401	422
Spot 7710 mut	Week 1 mice	NPC -/-	MALDI TOF-TOF	Pyruvate kinase isozymes M1/M2	KPYM_MOUSE	57827.6	1	7	7	7	0.778	0.175	LDIDSAPITAR	R	N	0.95	65.2	30.5	4.59	1	0	0	2	1171.63	33	43
Spot 7710 mut	Week 1 mice	NPC -/-	MALDI TOF-TOF	Pyruvate kinase isozymes M1/M2	KPYM_MOUSE	57827.6	1	7	7	7	0.778	0.175	LNFSHGTHEYHAETIK	R	N	0.95	77.7	28.8	6.08	1	0	0	2	1883.9	74	89
Spot 7710 mut	Week 1 mice	NPC -/-	MALDI TOF-TOF	Pyruvate kinase isozymes M1/M2	KPYM_MOUSE	57827.6	1	7	7	7	0.778	0.175	NTGIICTIGPASR	R	S	0.95	68.3	30.3	5.46	1	0	0	2	1359.71	44	56
Spot 7710 wt	Week 1 mice	Wild Type	MALDI TOF-TOF	Pyruvate kinase isozymes M1/M2	KPYM_MOUSE	57827.6	1	7	7	7	0.778	0.171	DAVLNAWAEDVDLR	K	V	0.95	92	29.4	8.25	1	0	0	2	1586.78	476	489
Spot 7710 wt	Week 1 mice	Wild Type	MALDI TOF-TOF	Pyruvate kinase isozymes M1/M2	KPYM_MOUSE	57827.6	1	7	7	7	0.778	0.171	EAEAAIYHLQLFEELR	R	R	0.95	72.2	28.9	9.06	1	0	0	2	1931.99	384	399
Spot 7710 wt	Week 1 mice	Wild Type	MALDI TOF-TOF	Pyruvate kinase isozymes M1/M2	KPYM_MOUSE	57827.6	1	7	7	7	0.778	0.171	IENHEGVR	K	R	0.95	46.4	29.2	3.04	1	0	0	2	953.48	271	278
Spot 7710 wt	Week 1 mice	Wild Type	MALDI TOF-TOF	Pyruvate kinase isozymes M1/M2	KPYM_MOUSE	57827.6	1	7	7	7	0.778	0.171	IYVDDGLISLQVK	K	E	0.95	41.3	29.2	4.92	1	0	0	2	1462.82	174	186
Spot 7710 wt	Week 1 mice	Wild Type	MALDI TOF-TOF	Pyruvate kinase isozymes M1/M2	KPYM_MOUSE	57827.6	1	7	7	7	0.778	0.171	LDIDSAPITAR	R	N	0.95	50.9	30.3	5.08	1	0	0	2	1171.63	33	43
Spot 7710 wt	Week 1 mice	Wild Type	MALDI TOF-TOF	Pyruvate kinase isozymes M1/M2	KPYM_MOUSE	57827.6	1	7	7	7	0.778	0.171	LNFSHGTHEYHAETIK	R	N	0.95	69	28.3	8.18	1	0	0	2	1883.9	74	89
Spot 7710 wt	Week 1 mice	Wild Type	MALDI TOF-TOF	Pyruvate kinase isozymes M1/M2	KPYM_MOUSE	57827.6	1	7	7	7	0.778	0.171	NTGIICTIGPASR	R	S	0.95	60.6	30.1	5.46	1	0	0	2	1359.71	44	56
Spot 8535 mut	Week 1 mice	NPC -/-	MALDI TOF-TOF	Isocitrate dehydrogenase [NADP], mitochondrial	IDHP_MOUSE	50889.2	0.998	2	2	2	0.25	0.0487	TIEAEAAHGTVTR	K	H	0.95	58.3	29.9	2.32	1	0	0	2	1355.69	341	353
Spot 8535 mut	Week 1 mice	NPC -/-	MALDI TOF-TOF	Isocitrate dehydrogenase [NADP], mitochondrial	IDHP_MOUSE	50889.2	0.998	2	2	2	0.25	0.0487	YFDLGLPNR	K	D	0.95	63.1	29.5	3.6	1	0	0	2	1094.56	81	89
Spot 8535 wt	Week 1 mice	Wild Type	MALDI TOF-TOF	Isocitrate dehydrogenase [NADP], mitochondrial	IDHP_MOUSE	50889.2	1	4	4	4	0.8	0.108	LILPHVDVQLK	K	Y	0.95	10.3	28.9	1.64	1	0	0	2	1274.78	70	80
Spot 8535 wt	Week 1 mice	Wild Type	MALDI TOF-TOF	Isocitrate dehydrogenase [NADP], mitochondrial	IDHP_MOUSE	50889.2	1	4	4	4	0.8	0.108	LNEHFLNTTDFLDTIK	K	S	0.95	38.2	28.7	4.3	1	0	0	2	1920.97	427	442
Spot 8535 wt	Week 1 mice	Wild Type	MALDI TOF-TOF	Isocitrate dehydrogenase [NADP], mitochondrial	IDHP_MOUSE	50889.2	1	4	4	4	0.8	0.108	LVPGWTKPITIGR	R	H	0.95	68.9	27.2	3.28	1	0	0	2	1437.86	160	172
Spot 8535 wt	Week 1 mice	Wild Type	MALDI TOF-TOF	Isocitrate dehydrogenase [NADP], mitochondrial	IDHP_MOUSE	50889.2	1	4	4	4	0.8	0.108	NILGGTVFR	R	E	0.95	45.1	30.7	2.42	1	0	0	2	976.558	141	149

## Sheet: 3W-Peptides
NPC Week 3 Mice Peptide report (Scaffold)
2D gel spot number	Protein Source	Biological sample category	MS/MS sample type	Protein name	Protein accession numbers	Protein molecular weight (Da)	Protein identification probability	Number of unique peptides	Number of unique spectra	Number of total spectra	Percentage of total spectra	Percentage sequence coverage	Peptide sequence	Previous amino acid	Next amino acid	Best Peptide identification probability	Best Mascot Ion score	Best Mascot Identity score	Best X! Tandem -log(e) score	Number of identified +1H spectra	Number of identified +2H spectra	Number of identified +3H spectra	Number of enzymatic termini	Calculated +1H Peptide Mass (AMU)	Peptide start index	Peptide stop index	Other Proteins
Spot 015M	Week 3 mice	NPC -/-	LCQ Ion-Trap	Histone H2B type 1-C/E/G	H2B1B_MOUSE,H2B1C_MOUSE,H2B1F_MOUSE,H2B1H_MOUSE,H2B1K_MOUSE,H2B1M_MOUSE,H2B1P_MOUSE,H2B2B_MOUSE	13934.7	1	2	2	5	0.0195	0.19	AMGIMNSFVNDIFER	K	I	0.95	0	0	5.1	0	4	0	2	1775.81	59	73
Spot 015M	Week 3 mice	NPC -/-	LCQ Ion-Trap	Histone H2B type 1-C/E/G	H2B1B_MOUSE,H2B1C_MOUSE,H2B1F_MOUSE,H2B1H_MOUSE,H2B1K_MOUSE,H2B1M_MOUSE,H2B1P_MOUSE,H2B2B_MOUSE	13934.7	1	2	2	5	0.0195	0.19	LLLPGELAK	R	H	0.95	24.4	34.1	2.24	0	1	0	2	953.603	101	109
Spot 015M	Week 3 mice	NPC -/-	MALDI TOF-TOF	Histone H2B type 1-C/E/G	H2B1B_MOUSE,H2B1C_MOUSE,H2B1F_MOUSE,H2B1H_MOUSE,H2B1K_MOUSE,H2B1M_MOUSE,H2B1P_MOUSE,H2B2B_MOUSE	13934.7	0.998	2	2	2	0.4	0.135	KESYSVYVYK	R	V	0.95	38.1	29.8	2.43	1	0	0	2	1265.64	35	44
Spot 015M	Week 3 mice	NPC -/-	MALDI TOF-TOF	Histone H2B type 1-C/E/G	H2B1B_MOUSE,H2B1C_MOUSE,H2B1F_MOUSE,H2B1H_MOUSE,H2B1K_MOUSE,H2B1M_MOUSE,H2B1P_MOUSE,H2B2B_MOUSE	13934.7	0.998	2	2	2	0.4	0.135	LAHYNKR	R	S	0.95	41.9	30.7	2.23	1	0	0	2	901.5	81	87
Spot 015W	Week 3 mice	Wild Type	LCQ Ion-Trap	Myelin basic protein	MBP_MOUSE	27150	0.998	2	2	2	0.0059	0.088	DTGILDSIGR	R	F	0.95	61.3	33.8	2.46	0	1	0	2	1046.55	166	175
Spot 015W	Week 3 mice	Wild Type	LCQ Ion-Trap	Myelin basic protein	MBP_MOUSE	27150	0.998	2	2	2	0.0059	0.088	TQDENPVVHFFK	R	N	0.95	26.1	33.5	2.89	0	0	1	2	1460.72	211	222
Spot 015W	Week 3 mice	Wild Type	LCQ Ion-Trap	Histone H2B type 1-C/E/G	H2B1B_MOUSE,H2B1C_MOUSE,H2B1F_MOUSE,H2B1H_MOUSE,H2B1K_MOUSE,H2B1M_MOUSE,H2B1P_MOUSE,H2B2B_MOUSE	13934.7	1	2	3	11	0.0324	0.19	AMGIMNSFVNDIFER	K	I	0.95	98.2	32.8	6.05	0	6	0	2	1759.81	59	73
Spot 015W	Week 3 mice	Wild Type	LCQ Ion-Trap	Histone H2B type 1-C/E/G	H2B1B_MOUSE,H2B1C_MOUSE,H2B1F_MOUSE,H2B1H_MOUSE,H2B1K_MOUSE,H2B1M_MOUSE,H2B1P_MOUSE,H2B2B_MOUSE	13934.7	1	2	3	11	0.0324	0.19	LLLPGELAK	R	H	0.95	52.5	32.5	2.8	2	3	0	2	953.603	101	109
Spot 015W	Week 3 mice	Wild Type	MALDI TOF-TOF	Histone H2B type 1-C/E/G	H2B1B_MOUSE,H2B1C_MOUSE,H2B1F_MOUSE,H2B1H_MOUSE,H2B1K_MOUSE,H2B1M_MOUSE,H2B1P_MOUSE,H2B2B_MOUSE	13934.7	1	5	5	5	1	0.278	EIQTAVR	R	L	0.95	24	31.2	2.89	1	0	0	2	816.457	94	100
Spot 015W	Week 3 mice	Wild Type	MALDI TOF-TOF	Histone H2B type 1-C/E/G	H2B1B_MOUSE,H2B1C_MOUSE,H2B1F_MOUSE,H2B1H_MOUSE,H2B1K_MOUSE,H2B1M_MOUSE,H2B1P_MOUSE,H2B2B_MOUSE	13934.7	1	5	5	5	1	0.278	ESYSVYVYK	K	V	0.95	34.1	30	2.32	1	0	0	2	1137.55	36	44
Spot 015W	Week 3 mice	Wild Type	MALDI TOF-TOF	Histone H2B type 1-C/E/G	H2B1B_MOUSE,H2B1C_MOUSE,H2B1F_MOUSE,H2B1H_MOUSE,H2B1K_MOUSE,H2B1M_MOUSE,H2B1P_MOUSE,H2B2B_MOUSE	13934.7	1	5	5	5	1	0.278	KESYSVYVYK	R	V	0.95	61.6	29.8	3.49	1	0	0	2	1265.64	35	44
Spot 015W	Week 3 mice	Wild Type	MALDI TOF-TOF	Histone H2B type 1-C/E/G	H2B1B_MOUSE,H2B1C_MOUSE,H2B1F_MOUSE,H2B1H_MOUSE,H2B1K_MOUSE,H2B1M_MOUSE,H2B1P_MOUSE,H2B2B_MOUSE	13934.7	1	5	5	5	1	0.278	LAHYNKR	R	S	0.95	32.8	30.7	2.23	1	0	0	2	901.5	81	87
Spot 015W	Week 3 mice	Wild Type	MALDI TOF-TOF	Histone H2B type 1-C/E/G	H2B1B_MOUSE,H2B1C_MOUSE,H2B1F_MOUSE,H2B1H_MOUSE,H2B1K_MOUSE,H2B1M_MOUSE,H2B1P_MOUSE,H2B2B_MOUSE	13934.7	1	5	5	5	1	0.278	QVHPDTGISSK	K	A	0.95	30.3	29.5	2.4	1	0	0	2	1168.6	48	58
Spot 1010M	Week 3 mice	NPC -/-	LCQ Ion-Trap	Histone H2A.V	H2AV_MOUSE,H2AZ_MOUSE	13491.2	0.998	2	2	2	0.00697	0.148	AGLQFPVGR	R	I	0.95	58	35.6	3.59	0	1	0	2	944.531	24	32
Spot 1010M	Week 3 mice	NPC -/-	LCQ Ion-Trap	Histone H2A.V	H2AV_MOUSE,H2AZ_MOUSE	13491.2	0.998	2	2	2	0.00697	0.148	GDEELDSLIK	R	A	0.95	62.7	35.4	4.26	0	1	0	2	1118.56	93	102
Spot 1010M	Week 3 mice	NPC -/-	LCQ Ion-Trap	Fatty acid-binding protein, brain	FABP7_MOUSE	14874.7	1	4	5	11	0.0383	0.485	LTDSQNFDEYMK	K	A	0.95	75.3	33.2	7.4	0	3	0	2	1490.65	11	22
Spot 1010M	Week 3 mice	NPC -/-	LCQ Ion-Trap	Fatty acid-binding protein, brain	FABP7_MOUSE	14874.7	1	4	5	11	0.0383	0.485	MVVTLTFGDIVAVR	K	C	0.95	70.9	32.9	8.31	0	3	0	2	1536.85	114	127
Spot 1010M	Week 3 mice	NPC -/-	LCQ Ion-Trap	Fatty acid-binding protein, brain	FABP7_MOUSE	14874.7	1	4	5	11	0.0383	0.485	NTEINFQLGEEFEETSIDDR	K	N	0.95	52.7	31.7	3.26	0	1	0	2	2386.07	60	79
Spot 1010M	Week 3 mice	NPC -/-	LCQ Ion-Trap	Fatty acid-binding protein, brain	FABP7_MOUSE	14874.7	1	4	5	11	0.0383	0.485	QVGNVTKPTVIISQEGGK	R	V	0.95	40.9	34.1	4.14	0	1	3	2	1855.03	32	49
Spot 1010M	Week 3 mice	NPC -/-	MALDI TOF-TOF	Fatty acid-binding protein, brain	FABP7_MOUSE	14874.7	1	3	3	3	0.75	0.326	ALGVGFATR	K	Q	0.95	56.2	30.7	3.92	1	0	0	2	891.505	23	31
Spot 1010M	Week 3 mice	NPC -/-	MALDI TOF-TOF	Fatty acid-binding protein, brain	FABP7_MOUSE	14874.7	1	3	3	3	0.75	0.326	MVVTLTFGDIVAVR	K	C	0.95	79.1	28.9	6.21	1	0	0	2	1520.85	114	127
Spot 1010M	Week 3 mice	NPC -/-	MALDI TOF-TOF	Fatty acid-binding protein, brain	FABP7_MOUSE	14874.7	1	3	3	3	0.75	0.326	NTEINFQLGEEFEETSIDDR	K	N	0.95	109	26	10.8	1	0	0	2	2386.07	60	79
Spot 1010W	Week 3 mice	Wild Type	LCQ Ion-Trap	Histone H2A.V	H2AV_MOUSE,H2AZ_MOUSE	13491.2	0.998	2	2	2	0.0109	0.125	AGLQFPVGR	R	I	0.95	38.8	34.6	2.48	0	1	0	2	944.531	24	32
Spot 1010W	Week 3 mice	Wild Type	LCQ Ion-Trap	Histone H2A.V	H2AV_MOUSE,H2AZ_MOUSE	13491.2	0.998	2	2	2	0.0109	0.125	HLQLAIR	R	G	0.95	34.8	33.4	3.68	0	1	0	2	850.526	86	92
Spot 1010W	Week 3 mice	Wild Type	LCQ Ion-Trap	Fatty acid-binding protein, brain	FABP7_MOUSE	14874.7	1	4	4	4	0.0219	0.485	LTDSQNFDEYMK	K	A	0.95	51.3	33	4.68	0	1	0	2	1490.65	11	22
Spot 1010W	Week 3 mice	Wild Type	LCQ Ion-Trap	Fatty acid-binding protein, brain	FABP7_MOUSE	14874.7	1	4	4	4	0.0219	0.485	MVVTLTFGDIVAVR	K	C	0.95	43.8	33.2	3.51	0	1	0	2	1536.85	114	127
Spot 1010W	Week 3 mice	Wild Type	LCQ Ion-Trap	Fatty acid-binding protein, brain	FABP7_MOUSE	14874.7	1	4	4	4	0.0219	0.485	NTEINFQLGEEFEETSIDDR	K	N	0.95	50.9	31.6	6.92	0	1	0	2	2386.07	60	79
Spot 1010W	Week 3 mice	Wild Type	LCQ Ion-Trap	Fatty acid-binding protein, brain	FABP7_MOUSE	14874.7	1	4	4	4	0.0219	0.485	QVGNVTKPTVIISQEGGK	R	V	0.95	0	0	5.08	0	1	0	2	1838	32	49
Spot 1010W	Week 3 mice	Wild Type	MALDI TOF-TOF	Histone H2A.V	H2AV_MOUSE,H2AZ_MOUSE	13491.2	0.998	2	2	2	0.4	0.125	AGLQFPVGR	R	I	0.95	46.9	30.7	3.37	1	0	0	2	944.531	24	32
Spot 1010W	Week 3 mice	Wild Type	MALDI TOF-TOF	Histone H2A.V	H2AV_MOUSE,H2AZ_MOUSE	13491.2	0.998	2	2	2	0.4	0.125	HLQLAIR	R	G	0.95	38	30.7	3.72	1	0	0	2	850.526	86	92
Spot 2003M	Week 3 mice	NPC -/-	MALDI TOF-TOF	V-type proton ATPase subunit F	VATF_MOUSE	13353	1	4	4	4	0.8	0.261	DTTINEIEDTFR	K	Q	0.95	101	28.6	6.92	1	0	0	2	1453.68	42	53
Spot 2003M	Week 3 mice	NPC -/-	MALDI TOF-TOF	V-type proton ATPase subunit F	VATF_MOUSE	13353	1	4	4	4	0.8	0.261	HALDAHQR	R	S	0.95	55.7	30.7	3.96	1	0	0	2	947.481	76	83
Spot 2003M	Week 3 mice	NPC -/-	MALDI TOF-TOF	V-type proton ATPase subunit F	VATF_MOUSE	13353	1	4	4	4	0.8	0.261	HPNFLVVEK	R	D	0.95	51.7	29.8	4.41	1	0	0	2	1082.6	33	41
Spot 2003M	Week 3 mice	NPC -/-	MALDI TOF-TOF	V-type proton ATPase subunit F	VATF_MOUSE	13353	1	4	4	4	0.8	0.261	NRHPNFLVVEK	K	D	0.95	40.8	29.3	2.2	1	0	0	2	1352.74	31	41
Spot 2003W	Week 3 mice	Wild Type	MALDI TOF-TOF	V-type proton ATPase subunit F	VATF_MOUSE	13353	1	4	4	4	0.8	0.261	DTTINEIEDTFR	K	Q	0.95	115	28.6	6.36	1	0	0	2	1453.68	42	53
Spot 2003W	Week 3 mice	Wild Type	MALDI TOF-TOF	V-type proton ATPase subunit F	VATF_MOUSE	13353	1	4	4	4	0.8	0.261	HALDAHQR	R	S	0.95	38	30.7	2.24	1	0	0	2	947.481	76	83
Spot 2003W	Week 3 mice	Wild Type	MALDI TOF-TOF	V-type proton ATPase subunit F	VATF_MOUSE	13353	1	4	4	4	0.8	0.261	HPNFLVVEK	R	D	0.95	34.8	29.8	3.22	1	0	0	2	1082.6	33	41
Spot 2003W	Week 3 mice	Wild Type	MALDI TOF-TOF	V-type proton ATPase subunit F	VATF_MOUSE	13353	1	4	4	4	0.8	0.261	NRHPNFLVVEK	K	D	0.95	32.8	29.3	2.15	1	0	0	2	1352.74	31	41
Spot 2312M	Week 3 mice	NPC -/-	LCQ Ion-Trap	Actin, cytoplasmic 1	ACTB_MOUSE,ACTG_MOUSE	41719.8	1	2	2	2	0.00602	0.072	EITALAPSTMK	K	I	0.95	37.4	33.5	1.19	0	1	0	2	1177.61	316	326
Spot 2312M	Week 3 mice	NPC -/-	LCQ Ion-Trap	Actin, cytoplasmic 1	ACTB_MOUSE,ACTG_MOUSE	41719.8	1	2	2	2	0.00602	0.072	SYELPDGQVITIGNER	K	F	0.95	46	32.6	10.4	0	1	0	2	1790.89	239	254
Spot 2312M	Week 3 mice	NPC -/-	LCQ Ion-Trap	Eukaryotic translation initiation factor 3 subunit I	EIF3I_MOUSE	36442.9	1	6	6	7	0.0211	0.215	HVLTGSADNSCR	K	L	0.95	0	0	4.44	0	1	0	2	1316.6	66	77
Spot 2312M	Week 3 mice	NPC -/-	LCQ Ion-Trap	Eukaryotic translation initiation factor 3 subunit I	EIF3I_MOUSE	36442.9	1	6	6	7	0.0211	0.215	LFDSTTLEHQK	K	T	0.95	32.6	33.1	2.08	0	0	1	2	1318.66	214	224
Spot 2312M	Week 3 mice	NPC -/-	LCQ Ion-Trap	Eukaryotic translation initiation factor 3 subunit I	EIF3I_MOUSE	36442.9	1	6	6	7	0.0211	0.215	QINDIQLSR	R	D	0.95	52.6	33.9	0	0	1	0	2	1086.59	190	198
Spot 2312M	Week 3 mice	NPC -/-	LCQ Ion-Trap	Eukaryotic translation initiation factor 3 subunit I	EIF3I_MOUSE	36442.9	1	6	6	7	0.0211	0.215	SGEVLVNVK	K	E	0.95	53.8	34.4	3.07	0	2	0	2	944.541	177	185
Spot 2312M	Week 3 mice	NPC -/-	LCQ Ion-Trap	Eukaryotic translation initiation factor 3 subunit I	EIF3I_MOUSE	36442.9	1	6	6	7	0.0211	0.215	SYSSGGEDGYVR	K	I	0.95	35.8	33.5	0	0	1	0	2	1276.54	299	310
Spot 2312M	Week 3 mice	NPC -/-	LCQ Ion-Trap	Eukaryotic translation initiation factor 3 subunit I	EIF3I_MOUSE	36442.9	1	6	6	7	0.0211	0.215	TCGFDFGGNIIMFSTDK	R	Q	0.95	41.2	32.5	8.74	0	1	0	2	1909.85	98	114
Spot 2312M	Week 3 mice	NPC -/-	LCQ Ion-Trap	Tubulin alpha-1A chain	TBA1A_MOUSE	50117.7	1	5	6	6	0.0181	0.146	AVFVDLEPTVIDEVR	R	T	0.95	0	0	4.89	0	1	1	2	1701.91	65	79
Spot 2312M	Week 3 mice	NPC -/-	LCQ Ion-Trap	Tubulin alpha-1A chain	TBA1A_MOUSE	50117.7	1	5	6	6	0.0181	0.146	EIIDLVLDR	K	I	0.95	45.1	35.2	2.06	0	1	0	2	1085.62	113	121
Spot 2312M	Week 3 mice	NPC -/-	LCQ Ion-Trap	Tubulin alpha-1A chain	TBA1A_MOUSE	50117.7	1	5	6	6	0.0181	0.146	IHFPLATYAPVISAEK	R	A	0.95	13.5	32.8	1.8	0	0	1	2	1756.96	265	280
Spot 2312M	Week 3 mice	NPC -/-	LCQ Ion-Trap	Tubulin alpha-1A chain	TBA1A_MOUSE	50117.7	1	5	6	6	0.0181	0.146	LIGQIVSSITASLR	R	F	0.95	58.5	33.9	4.29	0	1	0	2	1457.87	230	243
Spot 2312M	Week 3 mice	NPC -/-	LCQ Ion-Trap	Tubulin alpha-1A chain	TBA1A_MOUSE	50117.7	1	5	6	6	0.0181	0.146	QLFHPEQLITGK	R	E	0.95	0	0	3.41	0	1	0	2	1393.75	85	96
Spot 2312M	Week 3 mice	NPC -/-	LCQ Ion-Trap	[Protein ADP-ribosylarginine] hydrolase	ADPRH_MOUSE	40051.3	1	8	8	10	0.0301	0.298	ALYSLGSKEDPVLDP	R	-	0.95	29.5	34.7	3.96	0	1	0	2	1603.82	348	362
Spot 2312M	Week 3 mice	NPC -/-	LCQ Ion-Trap	[Protein ADP-ribosylarginine] hydrolase	ADPRH_MOUSE	40051.3	1	8	8	10	0.0301	0.298	APGGACMQNAMLLQPNR	R	A	0.95	18.9	34.2	1.8	0	0	1	2	1844.86	103	119
Spot 2312M	Week 3 mice	NPC -/-	LCQ Ion-Trap	[Protein ADP-ribosylarginine] hydrolase	ADPRH_MOUSE	40051.3	1	8	8	10	0.0301	0.298	DGETIHQQLAQMGDLEAIDVAR	R	W	0.95	50.2	33.4	4.57	0	0	2	2	2426.16	34	55
Spot 2312M	Week 3 mice	NPC -/-	LCQ Ion-Trap	[Protein ADP-ribosylarginine] hydrolase	ADPRH_MOUSE	40051.3	1	8	8	10	0.0301	0.298	GILDGNSAPVFPQPFGVK	R	E	0.95	38.9	32.6	2.89	0	1	0	2	1842.98	240	257
Spot 2312M	Week 3 mice	NPC -/-	LCQ Ion-Trap	[Protein ADP-ribosylarginine] hydrolase	ADPRH_MOUSE	40051.3	1	8	8	10	0.0301	0.298	GLMEVLPEAK	K	K	0.95	50.2	35.3	4.7	0	2	0	2	1086.59	199	208
Spot 2312M	Week 3 mice	NPC -/-	LCQ Ion-Trap	[Protein ADP-ribosylarginine] hydrolase	ADPRH_MOUSE	40051.3	1	8	8	10	0.0301	0.298	GVNPANYEK	K	L	0.95	28.5	33.6	2.92	0	1	0	2	991.484	327	335
Spot 2312M	Week 3 mice	NPC -/-	LCQ Ion-Trap	[Protein ADP-ribosylarginine] hydrolase	ADPRH_MOUSE	40051.3	1	8	8	10	0.0301	0.298	LYSLLAK	R	H	0.95	36	33.4	2.72	0	1	0	2	807.497	84	90
Spot 2312M	Week 3 mice	NPC -/-	LCQ Ion-Trap	[Protein ADP-ribosylarginine] hydrolase	ADPRH_MOUSE	40051.3	1	8	8	10	0.0301	0.298	YITQSGYFVK	K	E	0.95	48.4	33.4	3.09	0	1	0	2	1205.62	210	219
Spot 2312M	Week 3 mice	NPC -/-	LCQ Ion-Trap	Alpha-enolase	ENOA_MOUSE	47123.7	0.998	2	2	2	0.00602	0.0714	AAVPSGASTGIYEALELR	R	D	0.95	31.4	33.1	4.02	0	0	1	2	1804.94	33	50
Spot 2312M	Week 3 mice	NPC -/-	LCQ Ion-Trap	Alpha-enolase	ENOA_MOUSE	47123.7	0.998	2	2	2	0.00602	0.0714	GNPTVEVDLYTAK	R	G	0.95	45.3	33	4.24	0	1	0	2	1406.72	16	28
Spot 2312M	Week 3 mice	NPC -/-	MALDI TOF-TOF	Eukaryotic translation initiation factor 3 subunit I	EIF3I_MOUSE	36442.9	1	3	3	3	0.6	0.123	FFHLAFEEEFGR	R	V	0.95	65.9	28.6	5.37	1	0	0	2	1528.72	269	280
Spot 2312M	Week 3 mice	NPC -/-	MALDI TOF-TOF	Eukaryotic translation initiation factor 3 subunit I	EIF3I_MOUSE	36442.9	1	3	3	3	0.6	0.123	GHFGPINSVAFHPDGK	K	S	0.95	36.8	29.1	4.38	1	0	0	2	1679.83	283	298
Spot 2312M	Week 3 mice	NPC -/-	MALDI TOF-TOF	Eukaryotic translation initiation factor 3 subunit I	EIF3I_MOUSE	36442.9	1	3	3	3	0.6	0.123	SYSSGGEDGYVR	K	I	0.95	36.4	28.4	1.52	1	0	0	2	1276.54	299	310
Spot 2312W	Week 3 mice	Wild Type	LCQ Ion-Trap	N(G),N(G)-dimethylarginine dimethylaminohydrolase 1	DDAH1_MOUSE	31363	1	4	4	5	0.0147	0.172	GAEILADTFK	R	D	0.95	46.3	33.2	3.85	0	1	0	2	1064.56	150	159
Spot 2312W	Week 3 mice	Wild Type	LCQ Ion-Trap	N(G),N(G)-dimethylarginine dimethylaminohydrolase 1	DDAH1_MOUSE	31363	1	4	4	5	0.0147	0.172	LKDHLLIPVSNSEMEK	K	V	0.95	36.1	32.4	5.35	0	0	2	2	1868.98	252	267
Spot 2312W	Week 3 mice	Wild Type	LCQ Ion-Trap	N(G),N(G)-dimethylarginine dimethylaminohydrolase 1	DDAH1_MOUSE	31363	1	4	4	5	0.0147	0.172	LQLNIVEMK	K	D	0.95	33	35.5	2.64	0	1	0	2	1103.61	112	120
Spot 2312W	Week 3 mice	Wild Type	LCQ Ion-Trap	N(G),N(G)-dimethylarginine dimethylaminohydrolase 1	DDAH1_MOUSE	31363	1	4	4	5	0.0147	0.172	VDGLLTCCSVFINK	K	K	0.95	39.5	34.6	3.6	0	1	0	2	1625.8	268	281
Spot 2312W	Week 3 mice	Wild Type	LCQ Ion-Trap	Eukaryotic translation initiation factor 3 subunit I	EIF3I_MOUSE	36442.9	1	8	8	8	0.0236	0.302	DMTMFVTASK	R	D	0.95	41.2	34	4.09	0	1	0	2	1130.52	199	208
Spot 2312W	Week 3 mice	Wild Type	LCQ Ion-Trap	Eukaryotic translation initiation factor 3 subunit I	EIF3I_MOUSE	36442.9	1	8	8	8	0.0236	0.302	GHFGPINSVAFHPDGK	K	S	0.95	27.7	34.2	3.48	0	0	1	2	1679.83	283	298
Spot 2312W	Week 3 mice	Wild Type	LCQ Ion-Trap	Eukaryotic translation initiation factor 3 subunit I	EIF3I_MOUSE	36442.9	1	8	8	8	0.0236	0.302	LFDSTTLEHQK	K	T	0.95	28.1	33.1	2.62	0	0	1	2	1318.66	214	224
Spot 2312W	Week 3 mice	Wild Type	LCQ Ion-Trap	Eukaryotic translation initiation factor 3 subunit I	EIF3I_MOUSE	36442.9	1	8	8	8	0.0236	0.302	QINDIQLSR	R	D	0.95	26.3	34.3	1.14	0	1	0	2	1086.59	190	198
Spot 2312W	Week 3 mice	Wild Type	LCQ Ion-Trap	Eukaryotic translation initiation factor 3 subunit I	EIF3I_MOUSE	36442.9	1	8	8	8	0.0236	0.302	QMGYQCFVSFFDLR	K	D	0.95	28	34.3	4.62	0	1	0	2	1813.8	115	128
Spot 2312W	Week 3 mice	Wild Type	LCQ Ion-Trap	Eukaryotic translation initiation factor 3 subunit I	EIF3I_MOUSE	36442.9	1	8	8	8	0.0236	0.302	SGEVLVNVK	K	E	0.95	60.1	35.3	3.11	0	1	0	2	944.541	177	185
Spot 2312W	Week 3 mice	Wild Type	LCQ Ion-Trap	Eukaryotic translation initiation factor 3 subunit I	EIF3I_MOUSE	36442.9	1	8	8	8	0.0236	0.302	SYSSGGEDGYVR	K	I	0.95	36.8	34.5	5.12	0	1	0	2	1276.54	299	310
Spot 2312W	Week 3 mice	Wild Type	LCQ Ion-Trap	Eukaryotic translation initiation factor 3 subunit I	EIF3I_MOUSE	36442.9	1	8	8	8	0.0236	0.302	TCGFDFGGNIIMFSTDK	R	Q	0.95	0	0	9.64	0	1	0	2	1925.84	98	114
Spot 2312W	Week 3 mice	Wild Type	LCQ Ion-Trap	Tubulin alpha-1A chain	TBA1A_MOUSE	50117.7	0.998	2	2	2	0.0059	0.0643	AVFVDLEPTVIDEVR	R	T	0.95	31.8	32.8	2.42	0	1	0	2	1701.91	65	79
Spot 2312W	Week 3 mice	Wild Type	LCQ Ion-Trap	Tubulin alpha-1A chain	TBA1A_MOUSE	50117.7	0.998	2	2	2	0.0059	0.0643	LIGQIVSSITASLR	R	F	0.95	69.4	33.2	3.17	0	1	0	2	1457.87	230	243
Spot 2312W	Week 3 mice	Wild Type	LCQ Ion-Trap	[Protein ADP-ribosylarginine] hydrolase	ADPRH_MOUSE	40051.3	1	2	2	2	0.0059	0.047	GLMEVLPEAK	K	K	0.95	43.5	33.9	2.48	0	1	0	2	1086.59	199	208
Spot 2312W	Week 3 mice	Wild Type	LCQ Ion-Trap	[Protein ADP-ribosylarginine] hydrolase	ADPRH_MOUSE	40051.3	1	2	2	2	0.0059	0.047	LYSLLAK	R	H	0.95	29.5	33.4	1.64	0	1	0	2	807.497	84	90
Spot 2312W	Week 3 mice	Wild Type	LCQ Ion-Trap	L-lactate dehydrogenase B chain	LDHB_MOUSE	36554.4	1	4	4	4	0.0118	0.138	GLTSVINQK	R	L	0.95	47.4	35.9	1.8	0	1	0	2	959.552	300	308
Spot 2312W	Week 3 mice	Wild Type	LCQ Ion-Trap	L-lactate dehydrogenase B chain	LDHB_MOUSE	36554.4	1	4	4	4	0.0118	0.138	LIASVADDEAAVPNNK	K	I	0.95	42.9	33.3	4.04	0	1	0	2	1626.83	8	23
Spot 2312W	Week 3 mice	Wild Type	LCQ Ion-Trap	L-lactate dehydrogenase B chain	LDHB_MOUSE	36554.4	1	4	4	4	0.0118	0.138	MVVDSAYEVIK	K	L	0.95	38.3	33.2	3.89	0	1	0	2	1269.64	234	244
Spot 2312W	Week 3 mice	Wild Type	LCQ Ion-Trap	L-lactate dehydrogenase B chain	LDHB_MOUSE	36554.4	1	4	4	4	0.0118	0.138	SADTLWDIQK	K	D	0.95	42.9	33.7	2.51	0	1	0	2	1176.59	320	329
Spot 2312W	Week 3 mice	Wild Type	MALDI TOF-TOF	Eukaryotic translation initiation factor 3 subunit I	EIF3I_MOUSE	36442.9	0.998	2	2	2	0.4	0.0738	FFHLAFEEEFGR	R	V	0.95	66.1	28.6	6.11	1	0	0	2	1528.72	269	280
Spot 2312W	Week 3 mice	Wild Type	MALDI TOF-TOF	Eukaryotic translation initiation factor 3 subunit I	EIF3I_MOUSE	36442.9	0.998	2	2	2	0.4	0.0738	SYSSGGEDGYVR	K	I	0.95	60.2	28.3	1.92	1	0	0	2	1276.54	299	310
Spot 2429M	Week 3 mice	NPC -/-	LCQ Ion-Trap	Selenide, water dikinase 1	SPS1_MOUSE	42888.5	1	3	3	3	0.0055	0.0918	LGIGMDTCVIPLR	R	H	0.95	18.1	33.4	1.77	0	1	0	2	1444.77	64	76
Spot 2429M	Week 3 mice	NPC -/-	LCQ Ion-Trap	Selenide, water dikinase 1	SPS1_MOUSE	42888.5	1	3	3	3	0.0055	0.0918	NEVSFVIHNLPVLAK	R	M	0.95	56.2	32.9	4.12	0	1	0	2	1679.95	284	298
Spot 2429M	Week 3 mice	NPC -/-	LCQ Ion-Trap	Selenide, water dikinase 1	SPS1_MOUSE	42888.5	1	3	3	3	0.0055	0.0918	VPQDVLQK	K	L	0.95	22.5	34.4	2.29	0	1	0	2	926.531	33	40
Spot 2429W	Week 3 mice	Wild Type	LCQ Ion-Trap	Succinyl-CoA ligase [GDP-forming] subunit beta, mitochondrial	SUCB2_MOUSE	46823	1	4	4	4	0.0137	0.102	FFVANTAK	R	E	0.95	23.7	32.6	1.68	0	1	0	2	897.483	60	67
Spot 2429W	Week 3 mice	Wild Type	LCQ Ion-Trap	Succinyl-CoA ligase [GDP-forming] subunit beta, mitochondrial	SUCB2_MOUSE	46823	1	4	4	4	0.0137	0.102	INFDDNAEFR	K	Q	0.95	54.8	33.1	4.82	0	1	0	2	1240.56	261	270
Spot 2429W	Week 3 mice	Wild Type	LCQ Ion-Trap	Succinyl-CoA ligase [GDP-forming] subunit beta, mitochondrial	SUCB2_MOUSE	46823	1	4	4	4	0.0137	0.102	LNLQEYQSK	W	K	0.95	0	0	3.74	0	1	0	1	1122.58	39	47
Spot 2429W	Week 3 mice	Wild Type	LCQ Ion-Trap	Succinyl-CoA ligase [GDP-forming] subunit beta, mitochondrial	SUCB2_MOUSE	46823	1	4	4	4	0.0137	0.102	SSGLPITSAVDLEDAAK	K	K	0.95	32.4	32.9	5.04	0	1	0	2	1673.86	408	424
Spot 2429W	Week 3 mice	Wild Type	LCQ Ion-Trap	Transcriptional activator protein Pur-alpha	PURA_MOUSE	34866.1	0.998	2	2	2	0.00683	0.109	FFFDVGSNK	R	Y	0.95	30.9	34	1.96	0	1	0	2	1060.51	230	238
Spot 2429W	Week 3 mice	Wild Type	LCQ Ion-Trap	Transcriptional activator protein Pur-alpha	PURA_MOUSE	34866.1	0.998	2	2	2	0.00683	0.109	LIDDYGVEEEPAELPEGTSLTVDNKR	K	F	0.95	34.4	31.1	5.23	0	0	1	2	2889.4	204	229
Spot 3702W	Week 3 mice	Wild Type	MALDI TOF-TOF	Hydroxymethylglutaryl-CoA synthase, cytoplasmic	HMCS1_MOUSE	57552.2	1	4	4	4	0.8	0.0827	HSLSYDCIGR	R	L	0.95	60.9	29.4	5.28	1	0	0	2	1207.55	80	89
Spot 3702W	Week 3 mice	Wild Type	MALDI TOF-TOF	Hydroxymethylglutaryl-CoA synthase, cytoplasmic	HMCS1_MOUSE	57552.2	1	4	4	4	0.8	0.0827	LSIQCYLSALDR	K	C	0.95	64.4	29.2	4.04	1	0	0	2	1438.74	220	231
Spot 3702W	Week 3 mice	Wild Type	MALDI TOF-TOF	Hydroxymethylglutaryl-CoA synthase, cytoplasmic	HMCS1_MOUSE	57552.2	1	4	4	4	0.8	0.0827	MFLNDFLNDQNR	R	D	0.95	25.2	28.1	2	1	0	0	2	1542.7	278	289
Spot 3702W	Week 3 mice	Wild Type	MALDI TOF-TOF	Hydroxymethylglutaryl-CoA synthase, cytoplasmic	HMCS1_MOUSE	57552.2	1	4	4	4	0.8	0.0827	YTIGLGQAR	K	M	0.95	52.9	30.4	2.15	1	0	0	2	978.537	47	55
Spot 3706M	Week 3 mice	NPC -/-	LCQ Ion-Trap	Serine/threonine-protein phosphatase 2B catalytic subunit alpha isoform	PP2BA_MOUSE	58627.7	1	3	3	4	0.0117	0.0691	IITEGASILR	R	Q	0.95	42	34.4	2.92	0	1	0	2	1072.64	64	73
Spot 3706M	Week 3 mice	NPC -/-	LCQ Ion-Trap	Serine/threonine-protein phosphatase 2B catalytic subunit alpha isoform	PP2BA_MOUSE	58627.7	1	3	3	4	0.0117	0.0691	LEESVALR	R	I	0.95	28	34.4	2.07	0	2	0	2	916.51	56	63
Spot 3706M	Week 3 mice	NPC -/-	LCQ Ion-Trap	Serine/threonine-protein phosphatase 2B catalytic subunit alpha isoform	PP2BA_MOUSE	58627.7	1	3	3	4	0.0117	0.0691	QTLQSATVEAIEADEAIK	K	G	0.95	44.3	32.5	2.19	0	0	1	2	1916.98	442	459
Spot 3706M	Week 3 mice	NPC -/-	LCQ Ion-Trap	Serum albumin	ALBU_MOUSE	68674.9	0.998	2	2	2	0.00587	0.0444	APQVSTPTLVEAAR	K	N	0.95	38.2	33.4	5.21	0	1	0	2	1439.79	439	452
Spot 3706M	Week 3 mice	NPC -/-	LCQ Ion-Trap	Serum albumin	ALBU_MOUSE	68674.9	0.998	2	2	2	0.00587	0.0444	LGEYGFQNAILVR	K	Y	0.95	38.5	32.9	3.6	0	1	0	2	1479.8	422	434
Spot 3706M	Week 3 mice	NPC -/-	LCQ Ion-Trap	Putative adenosylhomocysteinase 2	SAHH2_MOUSE	58933.5	0.998	2	2	2	0.00587	0.0415	GIVEESVTGVHR	R	L	0.95	59.4	33.9	4.31	0	1	0	2	1282.67	250	261
Spot 3706M	Week 3 mice	NPC -/-	LCQ Ion-Trap	Putative adenosylhomocysteinase 2	SAHH2_MOUSE	58933.5	0.998	2	2	2	0.00587	0.0415	PLPGVGEELK	M	Q	0.95	0	0	3.57	0	1	0	1	1038.58	8	17
Spot 3706M	Week 3 mice	NPC -/-	LCQ Ion-Trap	Adenylyl cyclase-associated protein 2	CAP2_MOUSE	52844.2	0.998	2	2	2	0.00587	0.0651	LEQLSAGLDGPPR	R	G	0.95	25.7	33.2	2.96	0	1	0	2	1352.72	18	30
Spot 3706M	Week 3 mice	NPC -/-	LCQ Ion-Trap	Adenylyl cyclase-associated protein 2	CAP2_MOUSE	52844.2	0.998	2	2	2	0.00587	0.0651	VEYQEDRNDLVISETELK	R	Q	0.95	18.5	32.4	2.28	0	0	1	2	2180.07	333	350
Spot 3706M	Week 3 mice	NPC -/-	LCQ Ion-Trap	T-complex protein 1 subunit epsilon	TCPE_MOUSE	59607.6	0.998	2	2	2	0.00587	0.0481	LGFAGVVQEISFGTTK	K	D	0.95	74.4	34.5	8.39	0	1	0	2	1653.88	353	368
Spot 3706M	Week 3 mice	NPC -/-	LCQ Ion-Trap	T-complex protein 1 subunit epsilon	TCPE_MOUSE	59607.6	0.998	2	2	2	0.00587	0.0481	SLHDALCVIR	R	N	0.95	16.4	33	1.66	0	1	0	2	1183.63	401	410
Spot 3706W	Week 3 mice	Wild Type	LCQ Ion-Trap	Serine/threonine-protein phosphatase 2B catalytic subunit alpha isoform	PP2BA_MOUSE	58627.7	1	7	7	7	0.0169	0.15	EESESVLTLK	R	G	0.95	38.6	34.6	1.74	0	1	0	2	1134.59	415	424
Spot 3706W	Week 3 mice	Wild Type	LCQ Ion-Trap	Serine/threonine-protein phosphatase 2B catalytic subunit alpha isoform	PP2BA_MOUSE	58627.7	1	7	7	7	0.0169	0.15	IITEGASILR	R	Q	0.95	42.9	34	3.1	0	1	0	2	1072.64	64	73
Spot 3706W	Week 3 mice	Wild Type	LCQ Ion-Trap	Serine/threonine-protein phosphatase 2B catalytic subunit alpha isoform	PP2BA_MOUSE	58627.7	1	7	7	7	0.0169	0.15	LEESVALR	R	I	0.95	37.6	34.4	2.59	0	1	0	2	916.51	56	63
Spot 3706W	Week 3 mice	Wild Type	LCQ Ion-Trap	Serine/threonine-protein phosphatase 2B catalytic subunit alpha isoform	PP2BA_MOUSE	58627.7	1	7	7	7	0.0169	0.15	LFEVGGSPANTR	K	Y	0.95	62.5	33.2	6.15	0	1	0	2	1247.64	101	112
Spot 3706W	Week 3 mice	Wild Type	LCQ Ion-Trap	Serine/threonine-protein phosphatase 2B catalytic subunit alpha isoform	PP2BA_MOUSE	58627.7	1	7	7	7	0.0169	0.15	QTLQSATVEAIEADEAIK	K	G	0.95	48.3	32.3	3.04	0	0	1	2	1916.98	442	459
Spot 3706W	Week 3 mice	Wild Type	LCQ Ion-Trap	Serine/threonine-protein phosphatase 2B catalytic subunit alpha isoform	PP2BA_MOUSE	58627.7	1	7	7	7	0.0169	0.15	TQEHFTHNTVR	K	G	0.95	26.4	33.2	2.35	0	0	1	2	1369.66	244	254
Spot 3706W	Week 3 mice	Wild Type	LCQ Ion-Trap	Serine/threonine-protein phosphatase 2B catalytic subunit alpha isoform	PP2BA_MOUSE	58627.7	1	7	7	7	0.0169	0.15	YENNVMNIR	K	Q	0.95	22.4	33.5	3.11	0	1	0	2	1168.54	324	332
Spot 3706W	Week 3 mice	Wild Type	LCQ Ion-Trap	Serine/threonine-protein kinase PAK 2	PAK2_MOUSE	57914	1	3	3	3	0.00726	0.0802	LLQTSNITK	R	L	0.95	19.2	34	2	0	1	0	2	1017.59	105	113
Spot 3706W	Week 3 mice	Wild Type	LCQ Ion-Trap	Serine/threonine-protein kinase PAK 2	PAK2_MOUSE	57914	1	3	3	3	0.00726	0.0802	SDNVLLGMEGSVK	K	L	0.95	43.9	33.2	4.18	0	1	0	2	1348.68	371	383
Spot 3706W	Week 3 mice	Wild Type	LCQ Ion-Trap	Serine/threonine-protein kinase PAK 2	PAK2_MOUSE	57914	1	3	3	3	0.00726	0.0802	SVIDPIPAPVGDSNVDSGAK	R	S	0.95	32.8	32.2	3.92	0	1	0	2	1937.98	197	216
Spot 3706W	Week 3 mice	Wild Type	LCQ Ion-Trap	Serum albumin	ALBU_MOUSE	68674.9	1	4	4	4	0.00969	0.0839	APQVSTPTLVEAAR	K	N	0.95	0	0	4.16	0	1	0	2	1439.79	439	452
Spot 3706W	Week 3 mice	Wild Type	LCQ Ion-Trap	Serum albumin	ALBU_MOUSE	68674.9	1	4	4	4	0.00969	0.0839	LGEYGFQNAILVR	K	Y	0.95	15.4	32.9	1.85	0	1	0	2	1479.8	422	434
Spot 3706W	Week 3 mice	Wild Type	LCQ Ion-Trap	Serum albumin	ALBU_MOUSE	68674.9	1	4	4	4	0.00969	0.0839	LPCVEDYLSAILNR	R	V	0.95	62.2	34.5	6.26	0	1	0	2	1662.85	470	483
Spot 3706W	Week 3 mice	Wild Type	LCQ Ion-Trap	Serum albumin	ALBU_MOUSE	68674.9	1	4	4	4	0.00969	0.0839	LVQEVTDFAK	K	T	0.95	9.72	33.5	2.04	0	1	0	2	1149.62	66	75
Spot 3706W	Week 3 mice	Wild Type	LCQ Ion-Trap	T-complex protein 1 subunit epsilon	TCPE_MOUSE	59607.6	1	9	9	11	0.0266	0.209	DVDFELIK	R	V	0.95	6.57	33.6	3.03	0	1	0	2	978.514	203	210
Spot 3706W	Week 3 mice	Wild Type	LCQ Ion-Trap	T-complex protein 1 subunit epsilon	TCPE_MOUSE	59607.6	1	9	9	11	0.0266	0.209	ESNPALGIDCLHK	K	G	0.95	28.2	34.8	1.44	0	0	1	2	1453.71	484	496
Spot 3706W	Week 3 mice	Wild Type	LCQ Ion-Trap	T-complex protein 1 subunit epsilon	TCPE_MOUSE	59607.6	1	9	9	11	0.0266	0.209	FSELTSEK	R	L	0.95	38.6	32.8	2.92	0	1	0	2	940.462	345	352
Spot 3706W	Week 3 mice	Wild Type	LCQ Ion-Trap	T-complex protein 1 subunit epsilon	TCPE_MOUSE	59607.6	1	9	9	11	0.0266	0.209	GSNDMQYQHVIETLIGK	K	K	0.95	24.4	33.4	3.09	0	0	1	2	1932.95	497	513
Spot 3706W	Week 3 mice	Wild Type	LCQ Ion-Trap	T-complex protein 1 subunit epsilon	TCPE_MOUSE	59607.6	1	9	9	11	0.0266	0.209	IAIQHLDK	R	I	0.95	12.5	33.9	2.41	0	1	0	2	937.547	143	150
Spot 3706W	Week 3 mice	Wild Type	LCQ Ion-Trap	T-complex protein 1 subunit epsilon	TCPE_MOUSE	59607.6	1	9	9	11	0.0266	0.209	LGFAGVVQEISFGTTK	K	D	0.95	64	32.8	4.7	0	2	0	2	1653.88	353	368
Spot 3706W	Week 3 mice	Wild Type	LCQ Ion-Trap	T-complex protein 1 subunit epsilon	TCPE_MOUSE	59607.6	1	9	9	11	0.0266	0.209	SLHDALCVIR	R	N	0.95	20.6	33.1	2.08	0	1	0	2	1183.63	401	410
Spot 3706W	Week 3 mice	Wild Type	LCQ Ion-Trap	T-complex protein 1 subunit epsilon	TCPE_MOUSE	59607.6	1	9	9	11	0.0266	0.209	VLVDINNPEPLIQTAK	K	T	0.95	0	0	9.08	0	1	0	2	1763.99	155	170
Spot 3706W	Week 3 mice	Wild Type	LCQ Ion-Trap	T-complex protein 1 subunit epsilon	TCPE_MOUSE	59607.6	1	9	9	11	0.0266	0.209	WVGGPEIELIAIATGGR	R	I	0.95	60.9	33.6	5.89	0	2	0	2	1738.95	324	340
Spot 3706W	Week 3 mice	Wild Type	LCQ Ion-Trap	Putative adenosylhomocysteinase 2	SAHH2_MOUSE	58933.5	0.998	2	2	2	0.00484	0.0396	QVDVVITCTGNK	R	N	0.95	62	33.2	3.57	0	1	0	2	1333.68	366	377
Spot 3706W	Week 3 mice	Wild Type	LCQ Ion-Trap	Putative adenosylhomocysteinase 2	SAHH2_MOUSE	58933.5	0.998	2	2	2	0.00484	0.0396	YSFMATVTK	K	A	0.95	36.9	34.7	1.62	0	1	0	2	1047.52	28	36
Spot 3706W	Week 3 mice	Wild Type	LCQ Ion-Trap	Dihydropyrimidinase-related protein 3	DPYL3_MOUSE	61918.9	1	2	2	2	0.00484	0.0439	IAVGSDSDLVIWDPDALK	R	I	0.95	43	32.4	3.92	0	1	0	2	1913.99	401	418
Spot 3706W	Week 3 mice	Wild Type	LCQ Ion-Trap	Dihydropyrimidinase-related protein 3	DPYL3_MOUSE	61918.9	1	2	2	2	0.00484	0.0439	IFNLYPR	K	K	0.95	19.1	33.3	1.92	0	1	0	2	922.514	391	397
Spot 3706W	Week 3 mice	Wild Type	LCQ Ion-Trap	Adenylyl cyclase-associated protein 2	CAP2_MOUSE	52844.2	1	2	2	2	0.00484	0.0504	LEQLSAGLDGPPR	R	G	0.95	64.1	33	5.62	0	1	0	2	1352.72	18	30
Spot 3706W	Week 3 mice	Wild Type	LCQ Ion-Trap	Adenylyl cyclase-associated protein 2	CAP2_MOUSE	52844.2	1	2	2	2	0.00484	0.0504	LINSMVAEFLK	K	N	0.95	56.3	33.1	6.19	0	1	0	2	1264.7	52	62
Spot 3706W	Week 3 mice	Wild Type	LCQ Ion-Trap	(P11983) T-complex protein 1 subunit alpha	TCPA_MOUSE	0	1	4	4	4	0.00969	0	IACLDFSLQK	-	-	0.95	56.9	33.6	0	0	1	0	2	1194.62	0	0
Spot 3706W	Week 3 mice	Wild Type	LCQ Ion-Trap	(P11983) T-complex protein 1 subunit alpha	TCPA_MOUSE	0	1	4	4	4	0.00969	0	LGVQVVITDPEK	-	-	0.95	63.3	32.9	0	0	1	0	2	1297.74	0	0
Spot 3706W	Week 3 mice	Wild Type	LCQ Ion-Trap	(P11983) T-complex protein 1 subunit alpha	TCPA_MOUSE	0	1	4	4	4	0.00969	0	MLVDDIGDVTITNDGATILK	-	-	0.95	63.6	32.3	0	0	1	0	2	2104.08	0	0
Spot 3706W	Week 3 mice	Wild Type	LCQ Ion-Trap	(P11983) T-complex protein 1 subunit alpha	TCPA_MOUSE	0	1	4	4	4	0.00969	0	SLLVIPNTLAVNAAQDSTDLVAK	-	-	0.95	40.8	31.8	0	0	1	0	2	2353.3	0	0
Spot 3722M	Week 3 mice	NPC -/-	MALDI TOF-TOF	Hydroxymethylglutaryl-CoA synthase, cytoplasmic	HMCS1_MOUSE	57552.2	1	3	3	3	0.75	0.0596	HSLSYDCIGR	R	L	0.95	44.5	29.4	2.85	1	0	0	2	1207.55	80	89
Spot 3722M	Week 3 mice	NPC -/-	MALDI TOF-TOF	Hydroxymethylglutaryl-CoA synthase, cytoplasmic	HMCS1_MOUSE	57552.2	1	3	3	3	0.75	0.0596	LSIQCYLSALDR	K	C	0.95	32	29.2	2.89	1	0	0	2	1438.74	220	231
Spot 3722M	Week 3 mice	NPC -/-	MALDI TOF-TOF	Hydroxymethylglutaryl-CoA synthase, cytoplasmic	HMCS1_MOUSE	57552.2	1	3	3	3	0.75	0.0596	YTIGLGQAR	K	M	0.95	44.5	30.4	2.38	1	0	0	2	978.537	47	55
Spot 4102M	Week 3 mice	NPC -/-	LCQ Ion-Trap	Serum albumin	ALBU_MOUSE	68674.9	0.998	2	2	2	0.00419	0.0296	LCAIPNLR	K	E	0.95	24	35	1.03	0	1	0	2	956.535	98	105
Spot 4102M	Week 3 mice	NPC -/-	LCQ Ion-Trap	Serum albumin	ALBU_MOUSE	68674.9	0.998	2	2	2	0.00419	0.0296	LVQEVTDFAK	K	T	0.95	43.5	35.1	1.82	0	1	0	2	1149.62	66	75
Spot 4102M	Week 3 mice	NPC -/-	LCQ Ion-Trap	Hcp beta-lactamase-like protein C1orf163 homolog	CA163_MOUSE	25599	1	3	3	4	0.00839	0.143	ACDLGHVWACANASR	K	M	0.95	35.4	33	5.07	0	0	2	2	1687.74	178	192
Spot 4102M	Week 3 mice	NPC -/-	LCQ Ion-Trap	Hcp beta-lactamase-like protein C1orf163 homolog	CA163_MOUSE	25599	1	3	3	4	0.00839	0.143	LVDYLEGIQK	R	N	0.95	53.7	35.3	3.16	0	1	0	2	1177.65	40	49
Spot 4102M	Week 3 mice	NPC -/-	LCQ Ion-Trap	Hcp beta-lactamase-like protein C1orf163 homolog	CA163_MOUSE	25599	1	3	3	4	0.00839	0.143	NVQPLTFG	K	-	0.95	31.8	35.8	1.3	1	0	0	2	875.462	224	231
Spot 4102M	Week 3 mice	NPC -/-	LCQ Ion-Trap	Phosphomannomutase 2	PMM2_MOUSE	27639.7	1	7	7	10	0.021	0.289	GTFIEFR	R	N	0.95	29.9	32.7	1.8	0	1	0	2	869.452	113	119
Spot 4102M	Week 3 mice	NPC -/-	LCQ Ion-Trap	Phosphomannomutase 2	PMM2_MOUSE	27639.7	1	7	7	10	0.021	0.289	ICEGLFP	R	-	0.95	20.8	34.4	0.886	1	0	0	2	835.402	236	242
Spot 4102M	Week 3 mice	NPC -/-	LCQ Ion-Trap	Phosphomannomutase 2	PMM2_MOUSE	27639.7	1	7	7	10	0.021	0.289	IGVVGGSDFEK	K	L	0.95	50.9	33.3	4.35	0	1	0	2	1107.57	37	47
Spot 4102M	Week 3 mice	NPC -/-	LCQ Ion-Trap	Phosphomannomutase 2	PMM2_MOUSE	27639.7	1	7	7	10	0.021	0.289	LQEQLGNDVVEK	K	Y	0.95	64.8	33.2	2.15	0	3	0	2	1371.71	48	59
Spot 4102M	Week 3 mice	NPC -/-	LCQ Ion-Trap	Phosphomannomutase 2	PMM2_MOUSE	27639.7	1	7	7	10	0.021	0.289	NGMLNVSPIGR	R	S	0.95	55.2	35.4	2.64	0	2	0	2	1173.6	120	130
Spot 4102M	Week 3 mice	NPC -/-	LCQ Ion-Trap	Phosphomannomutase 2	PMM2_MOUSE	27639.7	1	7	7	10	0.021	0.289	TIYFFGDK	K	T	0.95	28.8	33.9	1.42	0	1	0	2	990.493	199	206
Spot 4102M	Week 3 mice	NPC -/-	LCQ Ion-Trap	Phosphomannomutase 2	PMM2_MOUSE	27639.7	1	7	7	10	0.021	0.289	YDYVFPENGLVAYK	K	D	0.95	18.8	32.7	3.74	0	1	0	2	1677.82	60	73
Spot 4102M	Week 3 mice	NPC -/-	MALDI TOF-TOF	Phosphomannomutase 2	PMM2_MOUSE	27639.7	0.998	2	2	2	0.4	0.0579	TVGYTVTAPEDTR	R	R	0.95	39.4	29.2	1.3	1	0	0	2	1409.69	222	234
Spot 4102M	Week 3 mice	NPC -/-	MALDI TOF-TOF	Phosphomannomutase 2	PMM2_MOUSE	27639.7	0.998	2	2	2	0.4	0.0579	TVGYTVTAPEDTRR	R	I	0.95	17.2	29.4	1.77	1	0	0	2	1565.79	222	235
Spot 4102W	Week 3 mice	Wild Type	LCQ Ion-Trap	Dehydrogenase/reductase SDR family member 11	DHR11_MOUSE	28256	1	3	3	3	0.00664	0.154	NIDDGHIININSMCGHR	R	V	0.95	17.1	32.6	1.19	0	0	1	2	1981.9	140	156
Spot 4102W	Week 3 mice	Wild Type	LCQ Ion-Trap	Dehydrogenase/reductase SDR family member 11	DHR11_MOUSE	28256	1	3	3	3	0.00664	0.154	SAGYPGTLIPYR	K	C	0.95	38.2	32.9	3.72	0	1	0	2	1294.68	57	68
Spot 4102W	Week 3 mice	Wild Type	LCQ Ion-Trap	Dehydrogenase/reductase SDR family member 11	DHR11_MOUSE	28256	1	3	3	3	0.00664	0.154	YAVTALTEGLR	K	Q	0.95	64.8	33.2	6.09	0	1	0	2	1193.65	171	181
Spot 4102W	Week 3 mice	Wild Type	LCQ Ion-Trap	Phosphomannomutase 2	PMM2_MOUSE	27639.7	1	4	4	4	0.00885	0.174	IGVVGGSDFEK	K	L	0.95	45.6	33.5	5.89	0	1	0	2	1107.57	37	47
Spot 4102W	Week 3 mice	Wild Type	LCQ Ion-Trap	Phosphomannomutase 2	PMM2_MOUSE	27639.7	1	4	4	4	0.00885	0.174	ITEEMDGFLQK	K	L	0.95	38.6	33.2	4.74	0	1	0	2	1326.62	20	30
Spot 4102W	Week 3 mice	Wild Type	LCQ Ion-Trap	Phosphomannomutase 2	PMM2_MOUSE	27639.7	1	4	4	4	0.00885	0.174	LQEQLGNDVVEK	K	Y	0.95	72.2	33.2	6.8	0	1	0	2	1371.71	48	59
Spot 4102W	Week 3 mice	Wild Type	LCQ Ion-Trap	Phosphomannomutase 2	PMM2_MOUSE	27639.7	1	4	4	4	0.00885	0.174	TIYFFGDK	K	T	0.95	26.2	35.7	1.96	1	0	0	2	990.493	199	206
Spot 4201M	Week 3 mice	NPC -/-	LCQ Ion-Trap	Charged multivesicular body protein 2a	CHM2A_MOUSE	25117	1	3	3	3	0.0103	0.162	ANIQAVSLK	R	I	0.95	51.5	34.1	5.57	0	1	0	2	943.557	81	89
Spot 4201M	Week 3 mice	NPC -/-	LCQ Ion-Trap	Charged multivesicular body protein 2a	CHM2A_MOUSE	25117	1	3	3	3	0.0103	0.162	KAEATASALADADADLEER	K	L	0.95	79	34	2.14	0	0	1	2	1946.93	197	215
Spot 4201M	Week 3 mice	NPC -/-	LCQ Ion-Trap	Charged multivesicular body protein 2a	CHM2A_MOUSE	25117	1	3	3	3	0.0103	0.162	KTPEELLR	R	Q	0.95	16.1	33.8	1.62	0	1	0	2	985.568	9	16
Spot 4201M	Week 3 mice	NPC -/-	LCQ Ion-Trap	Cytochrome c1, heme protein, mitochondrial	CY1_MOUSE	35310.4	1	3	3	3	0.0103	0.0862	GLLSSLDHTSIR	R	R	0.95	0	0	2.96	0	1	0	2	1298.71	100	111
Spot 4201M	Week 3 mice	NPC -/-	LCQ Ion-Trap	Cytochrome c1, heme protein, mitochondrial	CY1_MOUSE	35310.4	1	3	3	3	0.0103	0.0862	LSDYFPKPYPNPEAAR	K	A	0.95	40.8	32.8	4.96	0	0	1	2	1864.92	171	186
Spot 4201M	Week 3 mice	NPC -/-	LCQ Ion-Trap	Cytochrome c1, heme protein, mitochondrial	CY1_MOUSE	35310.4	1	3	3	3	0.0103	0.0862	LSSLDHTSIR	L	R	0.95	0	0	3.55	0	1	0	1	1128.6	102	111
Spot 4201M	Week 3 mice	NPC -/-	LCQ Ion-Trap	3-hydroxyisobutyrate dehydrogenase, mitochondrial	3HIDH_MOUSE	35422.6	0.998	2	2	2	0.00651	0.0896	GSLLIDSSTIDPSVSK	K	E	0.95	70.7	33.1	4.89	0	1	0	2	1618.85	125	140
Spot 4201M	Week 3 mice	NPC -/-	LCQ Ion-Trap	3-hydroxyisobutyrate dehydrogenase, mitochondrial	3HIDH_MOUSE	35422.6	0.998	2	2	2	0.00651	0.0896	TPILLGSLAHQIYR	K	M	0.95	37.4	34.6	0	0	0	1	2	1581.91	297	310
Spot 4201M	Week 3 mice	NPC -/-	LCQ Ion-Trap	Charged multivesicular body protein 2a	CHM2A_MOUSE	25117	1	3	3	4	0.013	0.153	AEATASALADADADLEER	K	L	0.95	57.5	32.7	10.8	0	1	0	2	1818.84	198	215
Spot 4201M	Week 3 mice	NPC -/-	LCQ Ion-Trap	Charged multivesicular body protein 2a	CHM2A_MOUSE	25117	1	3	3	4	0.013	0.153	ANIQAVSLK	R	I	0.95	62.8	35.5	4.59	0	2	0	2	943.557	81	89
Spot 4201M	Week 3 mice	NPC -/-	LCQ Ion-Trap	Charged multivesicular body protein 2a	CHM2A_MOUSE	25117	1	3	3	4	0.013	0.153	IMMEFER	K	Q	0.95	24.6	34.6	2.72	0	1	0	2	987.428	125	131
Spot 4201M	Week 3 mice	NPC -/-	LCQ Ion-Trap	Cytochrome c1, heme protein, mitochondrial	CY1_MOUSE	35310.4	1	3	3	3	0.00977	0.0862	GLLSSLDHTSIR	R	R	0.95	19.3	34.4	1.72	0	0	1	2	1298.71	100	111
Spot 4201M	Week 3 mice	NPC -/-	LCQ Ion-Trap	Cytochrome c1, heme protein, mitochondrial	CY1_MOUSE	35310.4	1	3	3	3	0.00977	0.0862	LSDYFPKPYPNPEAAR	K	A	0.95	35	34.3	4.92	0	0	1	2	1864.92	171	186
Spot 4201M	Week 3 mice	NPC -/-	LCQ Ion-Trap	Cytochrome c1, heme protein, mitochondrial	CY1_MOUSE	35310.4	1	3	3	3	0.00977	0.0862	LSSLDHTSIR	L	R	0.95	0	0	3.13	0	1	0	1	1128.6	102	111
Spot 4201W	Week 3 mice	Wild Type	LCQ Ion-Trap	Charged multivesicular body protein 2a	CHM2A_MOUSE	25117	1	5	7	7	0.031	0.194	AEATASALADADADLEER	K	L	0.95	94.4	34	4.17	0	1	1	2	1818.84	198	215
Spot 4201W	Week 3 mice	Wild Type	LCQ Ion-Trap	Charged multivesicular body protein 2a	CHM2A_MOUSE	25117	1	5	7	7	0.031	0.194	ANIQAVSLK	R	I	0.95	37.1	34.1	4.25	0	1	0	2	943.557	81	89
Spot 4201W	Week 3 mice	Wild Type	LCQ Ion-Trap	Charged multivesicular body protein 2a	CHM2A_MOUSE	25117	1	5	7	7	0.031	0.194	IMMEFER	K	Q	0.95	26.5	35.9	2.66	0	1	0	2	987.428	125	131
Spot 4201W	Week 3 mice	Wild Type	LCQ Ion-Trap	Charged multivesicular body protein 2a	CHM2A_MOUSE	25117	1	5	7	7	0.031	0.194	KAEATASALADADADLEER	K	L	0.95	51.8	32.8	8.38	0	1	1	2	1946.93	197	215
Spot 4201W	Week 3 mice	Wild Type	LCQ Ion-Trap	Charged multivesicular body protein 2a	CHM2A_MOUSE	25117	1	5	7	7	0.031	0.194	KTPEELLR	R	Q	0.95	25.6	33.8	2.62	0	1	0	2	985.568	9	16
Spot 4201W	Week 3 mice	Wild Type	LCQ Ion-Trap	Charged multivesicular body protein 2a	CHM2A_MOUSE	25117	1	5	6	9	0.0224	0.194	AEATASALADADADLEER	K	L	0.95	65.5	32.8	9.74	0	2	0	2	1818.84	198	215
Spot 4201W	Week 3 mice	Wild Type	LCQ Ion-Trap	Charged multivesicular body protein 2a	CHM2A_MOUSE	25117	1	5	6	9	0.0224	0.194	ANIQAVSLK	R	I	0.95	56.4	35.6	5.52	0	3	0	2	943.557	81	89
Spot 4201W	Week 3 mice	Wild Type	LCQ Ion-Trap	Charged multivesicular body protein 2a	CHM2A_MOUSE	25117	1	5	6	9	0.0224	0.194	IMMEFER	K	Q	0.95	21.9	34.4	2.19	0	1	0	2	987.428	125	131
Spot 4201W	Week 3 mice	Wild Type	LCQ Ion-Trap	Charged multivesicular body protein 2a	CHM2A_MOUSE	25117	1	5	6	9	0.0224	0.194	KAEATASALADADADLEER	K	L	0.95	92.8	32.5	15.1	0	1	1	2	1946.93	197	215
Spot 4201W	Week 3 mice	Wild Type	LCQ Ion-Trap	Charged multivesicular body protein 2a	CHM2A_MOUSE	25117	1	5	6	9	0.0224	0.194	KTPEELLR	R	Q	0.95	31.4	33.8	2.05	0	1	0	2	985.568	9	16
Spot 4201W	Week 3 mice	Wild Type	MALDI TOF-TOF	Charged multivesicular body protein 2a	CHM2A_MOUSE	25117	0.998	2	2	2	0.5	0.0856	AEATASALADADADLEER	K	L	0.95	49.2	27.8	4.15	1	0	0	2	1818.84	198	215
Spot 4201W	Week 3 mice	Wild Type	MALDI TOF-TOF	Charged multivesicular body protein 2a	CHM2A_MOUSE	25117	0.998	2	2	2	0.5	0.0856	KAEATASALADADADLEER	K	L	0.95	60.4	28.3	3.82	1	0	0	2	1946.93	197	215
Spot 4203M	Week 3 mice	NPC -/-	LCQ Ion-Trap	Voltage-dependent anion-selective channel protein 2	VDAC2_MOUSE	31715.6	1	3	3	3	0.0119	0.136	GFGFGLVK	K	L	0.95	21	34.1	1.47	1	0	0	2	824.467	33	40
Spot 4203M	Week 3 mice	NPC -/-	LCQ Ion-Trap	Voltage-dependent anion-selective channel protein 2	VDAC2_MOUSE	31715.6	1	3	3	3	0.0119	0.136	VNNSSLIGVGYTQTLRPGVK	K	L	0.95	20.7	32.2	1.74	0	0	1	2	2103.16	249	268
Spot 4203M	Week 3 mice	NPC -/-	LCQ Ion-Trap	Voltage-dependent anion-selective channel protein 2	VDAC2_MOUSE	31715.6	1	3	3	3	0.0119	0.136	YQLDPTASISAK	K	V	0.95	0	0	5.8	0	1	0	2	1293.67	237	248
Spot 4203M	Week 3 mice	NPC -/-	LCQ Ion-Trap	Translin-associated protein X	TSNAX_MOUSE	32909	1	12	12	18	0.0714	0.559	AVTTGLQEYVEAVSFQHFIK	R	T	0.95	17.5	32	1.13	0	0	1	2	2267.17	119	138
Spot 4203M	Week 3 mice	NPC -/-	LCQ Ion-Trap	Translin-associated protein X	TSNAX_MOUSE	32909	1	12	12	18	0.0714	0.559	DASLSSPVMLAFK	K	S	0.95	30.9	34.3	9.72	0	1	0	2	1381.7	28	40
Spot 4203M	Week 3 mice	NPC -/-	LCQ Ion-Trap	Translin-associated protein X	TSNAX_MOUSE	32909	1	12	12	18	0.0714	0.559	HMLADVFSVK	K	T	0.95	51.5	33.6	3.37	0	3	0	2	1146.6	270	279
Spot 4203M	Week 3 mice	NPC -/-	LCQ Ion-Trap	Translin-associated protein X	TSNAX_MOUSE	32909	1	12	12	18	0.0714	0.559	ILQVAQELSGEDMHQFHR	K	A	0.95	19.3	32.3	3.57	0	0	1	2	2154.04	101	118
Spot 4203M	Week 3 mice	NPC -/-	LCQ Ion-Trap	Translin-associated protein X	TSNAX_MOUSE	32909	1	12	12	18	0.0714	0.559	ITSAPDMEEILTESESK	R	L	0.95	63.8	34.1	3.1	0	3	0	2	1895.88	77	93
Spot 4203M	Week 3 mice	NPC -/-	LCQ Ion-Trap	Translin-associated protein X	TSNAX_MOUSE	32909	1	12	12	18	0.0714	0.559	LTPVDYLLGVADLTGELMR	K	M	0.95	28.2	32.2	1.89	0	0	1	2	2092.1	182	200
Spot 4203M	Week 3 mice	NPC -/-	LCQ Ion-Trap	Translin-associated protein X	TSNAX_MOUSE	32909	1	12	12	18	0.0714	0.559	QLTFTAEDSGK	K	E	0.95	51.7	32.9	2.28	0	2	0	2	1196.58	151	161
Spot 4203M	Week 3 mice	NPC -/-	LCQ Ion-Trap	Translin-associated protein X	TSNAX_MOUSE	32909	1	12	12	18	0.0714	0.559	QVYDGFSFIGNTGPYEVSK	R	K	0.95	59.5	32.2	5.37	0	2	0	2	2108	223	241
Spot 4203M	Week 3 mice	NPC -/-	LCQ Ion-Trap	Translin-associated protein X	TSNAX_MOUSE	32909	1	12	12	18	0.0714	0.559	SFQQELDAR	K	H	0.95	39.1	34.7	4.74	0	1	0	2	1093.53	41	49
Spot 4203M	Week 3 mice	NPC -/-	LCQ Ion-Trap	Translin-associated protein X	TSNAX_MOUSE	32909	1	12	12	18	0.0714	0.559	SLISMEEINK	R	Q	0.95	44	34.1	5.46	0	1	0	2	1163.6	141	150
Spot 4203M	Week 3 mice	NPC -/-	LCQ Ion-Trap	Translin-associated protein X	TSNAX_MOUSE	32909	1	12	12	18	0.0714	0.559	TIFLLHR	R	I	0.95	45.6	33.5	2.51	0	1	0	2	899.546	70	76
Spot 4203M	Week 3 mice	NPC -/-	LCQ Ion-Trap	Translin-associated protein X	TSNAX_MOUSE	32909	1	12	12	18	0.0714	0.559	VENACYALK	K	V	0.95	37.2	32.8	4.19	0	1	0	2	1067.52	253	261
Spot 4203M	Week 3 mice	NPC -/-	MALDI TOF-TOF	Translin-associated protein X	TSNAX_MOUSE	32909	0.998	2	2	2	0.5	0.0586	KHDTFPHNQR	R	R	0.95	37.2	29.4	2.92	1	0	0	2	1279.63	14	23
Spot 4203M	Week 3 mice	NPC -/-	MALDI TOF-TOF	Translin-associated protein X	TSNAX_MOUSE	32909	0.998	2	2	2	0.5	0.0586	TIFLLHR	R	I	0.95	37.4	29.1	2.26	1	0	0	2	899.546	70	76
Spot 4203W	Week 3 mice	Wild Type	LCQ Ion-Trap	Voltage-dependent anion-selective channel protein 2	VDAC2_MOUSE	31715.6	1	6	7	7	0.0233	0.247	LGLALELEA	K	-	0.95	33.4	35.2	1.27	1	0	0	2	928.535	287	295
Spot 4203W	Week 3 mice	Wild Type	LCQ Ion-Trap	Voltage-dependent anion-selective channel protein 2	VDAC2_MOUSE	31715.6	1	6	7	7	0.0233	0.247	LTFDTTFSPNTGK	K	K	0.95	67.9	34.5	5.48	0	1	0	2	1428.7	109	121
Spot 4203W	Week 3 mice	Wild Type	LCQ Ion-Trap	Voltage-dependent anion-selective channel protein 2	VDAC2_MOUSE	31715.6	1	6	7	7	0.0233	0.247	SNFAVGYR	R	T	0.95	47.7	34.9	2.57	0	1	0	2	913.452	179	186
Spot 4203W	Week 3 mice	Wild Type	LCQ Ion-Trap	Voltage-dependent anion-selective channel protein 2	VDAC2_MOUSE	31715.6	1	6	7	7	0.0233	0.247	VNNSSLIGVGYTQTLRPGVK	K	L	0.95	19.4	32.5	1.49	0	1	1	2	2103.16	249	268
Spot 4203W	Week 3 mice	Wild Type	LCQ Ion-Trap	Voltage-dependent anion-selective channel protein 2	VDAC2_MOUSE	31715.6	1	6	7	7	0.0233	0.247	WCEYGLTFTEK	K	W	0.95	32.7	33.1	3.33	0	1	0	2	1433.64	76	86
Spot 4203W	Week 3 mice	Wild Type	LCQ Ion-Trap	Voltage-dependent anion-selective channel protein 2	VDAC2_MOUSE	31715.6	1	6	7	7	0.0233	0.247	YQLDPTASISAK	K	V	0.95	34.9	33.1	4.12	0	1	0	2	1293.67	237	248
Spot 4203W	Week 3 mice	Wild Type	LCQ Ion-Trap	Translin-associated protein X	TSNAX_MOUSE	32909	1	13	13	17	0.0567	0.614	AVTTGLQEYVEAVSFQHFIK	R	T	0.95	18.1	32.1	4.72	0	0	1	2	2267.17	119	138
Spot 4203W	Week 3 mice	Wild Type	LCQ Ion-Trap	Translin-associated protein X	TSNAX_MOUSE	32909	1	13	13	17	0.0567	0.614	DASLSSPVMLAFK	K	S	0.95	41.7	34.9	4.68	0	1	0	2	1365.71	28	40
Spot 4203W	Week 3 mice	Wild Type	LCQ Ion-Trap	Translin-associated protein X	TSNAX_MOUSE	32909	1	13	13	17	0.0567	0.614	DITVESK	R	R	0.95	28	36	1.52	1	0	0	2	791.415	62	68
Spot 4203W	Week 3 mice	Wild Type	LCQ Ion-Trap	Translin-associated protein X	TSNAX_MOUSE	32909	1	13	13	17	0.0567	0.614	HMLADVFSVK	K	T	0.95	56.1	33.6	4	0	2	0	2	1146.6	270	279
Spot 4203W	Week 3 mice	Wild Type	LCQ Ion-Trap	Translin-associated protein X	TSNAX_MOUSE	32909	1	13	13	17	0.0567	0.614	ILQVAQELSGEDMHQFHR	K	A	0.95	35.6	33	0.959	0	0	1	2	2154.04	101	118
Spot 4203W	Week 3 mice	Wild Type	LCQ Ion-Trap	Translin-associated protein X	TSNAX_MOUSE	32909	1	13	13	17	0.0567	0.614	ITSAPDMEEILTESESK	R	L	0.95	72.4	32.6	6.8	0	2	0	2	1895.88	77	93
Spot 4203W	Week 3 mice	Wild Type	LCQ Ion-Trap	Translin-associated protein X	TSNAX_MOUSE	32909	1	13	13	17	0.0567	0.614	LTPVDYLLGVADLTGELMR	K	M	0.95	25.9	33.9	0.796	0	0	1	2	2092.1	182	200
Spot 4203W	Week 3 mice	Wild Type	LCQ Ion-Trap	Translin-associated protein X	TSNAX_MOUSE	32909	1	13	13	17	0.0567	0.614	QLTFTAEDSGK	K	E	0.95	41.8	34.6	2.6	0	2	0	2	1196.58	151	161
Spot 4203W	Week 3 mice	Wild Type	LCQ Ion-Trap	Translin-associated protein X	TSNAX_MOUSE	32909	1	13	13	17	0.0567	0.614	QVYDGFSFIGNTGPYEVSK	R	K	0.95	0	0	3.46	0	1	0	2	2090.97	223	241
Spot 4203W	Week 3 mice	Wild Type	LCQ Ion-Trap	Translin-associated protein X	TSNAX_MOUSE	32909	1	13	13	17	0.0567	0.614	SFQQELDAR	K	H	0.95	50.8	33.1	3.52	0	2	0	2	1093.53	41	49
Spot 4203W	Week 3 mice	Wild Type	LCQ Ion-Trap	Translin-associated protein X	TSNAX_MOUSE	32909	1	13	13	17	0.0567	0.614	SLISMEEINK	R	Q	0.95	60.4	33.2	5.42	0	1	0	2	1179.59	141	150
Spot 4203W	Week 3 mice	Wild Type	LCQ Ion-Trap	Translin-associated protein X	TSNAX_MOUSE	32909	1	13	13	17	0.0567	0.614	SVGNGDIDTPFEVSQFLR	N	Q	0.95	0	0	2.85	0	1	0	1	1980.97	205	222
Spot 4203W	Week 3 mice	Wild Type	LCQ Ion-Trap	Translin-associated protein X	TSNAX_MOUSE	32909	1	13	13	17	0.0567	0.614	TIFLLHR	R	I	0.95	33	33.6	2.48	0	1	0	2	899.546	70	76
Spot 4203W	Week 3 mice	Wild Type	MALDI TOF-TOF	Translin-associated protein X	TSNAX_MOUSE	32909	1	3	3	3	0.6	0.0897	KHDTFPHNQR	R	R	0.95	44.7	29.4	2.57	1	0	0	2	1279.63	14	23
Spot 4203W	Week 3 mice	Wild Type	MALDI TOF-TOF	Translin-associated protein X	TSNAX_MOUSE	32909	1	3	3	3	0.6	0.0897	SFQQELDAR	K	H	0.95	57	30.2	3.42	1	0	0	2	1093.53	41	49
Spot 4203W	Week 3 mice	Wild Type	MALDI TOF-TOF	Translin-associated protein X	TSNAX_MOUSE	32909	1	3	3	3	0.6	0.0897	TIFLLHR	R	I	0.95	34.2	29.2	2.8	1	0	0	2	899.546	70	76
Spot 4204M	Week 3 mice	NPC -/-	MALDI TOF-TOF	26S proteasome non-ATPase regulatory subunit 8	PSMD8_MOUSE	30009.7	0.998	2	2	2	0.4	0.07	ILFAEATR	K	I	0.95	36	30.3	1.31	1	0	0	2	920.52	189	196
Spot 4204M	Week 3 mice	NPC -/-	MALDI TOF-TOF	26S proteasome non-ATPase regulatory subunit 8	PSMD8_MOUSE	30009.7	0.998	2	2	2	0.4	0.07	VAEFHTELER	R	L	0.95	57.3	30.2	4.8	1	0	0	2	1230.61	112	121
Spot 4204W	Week 3 mice	Wild Type	MALDI TOF-TOF	26S proteasome non-ATPase regulatory subunit 8	PSMD8_MOUSE	30009.7	1	3	3	3	0.6	0.128	ILFAEATR	K	I	0.95	41.8	30.3	1.85	1	0	0	2	920.52	189	196
Spot 4204W	Week 3 mice	Wild Type	MALDI TOF-TOF	26S proteasome non-ATPase regulatory subunit 8	PSMD8_MOUSE	30009.7	1	3	3	3	0.6	0.128	LVLLELNFLPTTGTK	K	L	0.95	24.1	27.1	1.62	1	0	0	2	1658.97	28	42
Spot 4204W	Week 3 mice	Wild Type	MALDI TOF-TOF	26S proteasome non-ATPase regulatory subunit 8	PSMD8_MOUSE	30009.7	1	3	3	3	0.6	0.128	VAEFHTELER	R	L	0.95	49.1	30.1	4.21	1	0	0	2	1230.61	112	121
Spot 4402M	Week 3 mice	NPC -/-	LCQ Ion-Trap	Leukocyte elastase inhibitor A	ILEUA_MOUSE	42558.6	1	11	13	16	0.04	0.367	DIEDESTGLK	K	K	0.95	43.2	34.6	4.24	0	1	0	2	1106.52	235	244
Spot 4402M	Week 3 mice	NPC -/-	LCQ Ion-Trap	Leukocyte elastase inhibitor A	ILEUA_MOUSE	42558.6	1	11	13	16	0.04	0.367	FMTEDTTDAPFR	K	L	0.95	56.4	33.3	5.25	0	1	0	2	1430.63	175	186
Spot 4402M	Week 3 mice	NPC -/-	LCQ Ion-Trap	Leukocyte elastase inhibitor A	ILEUA_MOUSE	42558.6	1	11	13	16	0.04	0.367	FQSLNAEVSK	R	R	0.95	32.8	33	3.49	0	1	0	2	1122.58	70	79
Spot 4402M	Week 3 mice	NPC -/-	LCQ Ion-Trap	Leukocyte elastase inhibitor A	ILEUA_MOUSE	42558.6	1	11	13	16	0.04	0.367	HNPTSNVLFLGR	R	V	0.95	39.2	33.2	4.66	0	1	0	2	1354.72	364	375
Spot 4402M	Week 3 mice	NPC -/-	LCQ Ion-Trap	Leukocyte elastase inhibitor A	ILEUA_MOUSE	42558.6	1	11	13	16	0.04	0.367	IEESYTLNSNLGR	K	L	0.95	58.8	32.9	6.14	0	1	0	2	1495.74	278	290
Spot 4402M	Week 3 mice	NPC -/-	LCQ Ion-Trap	Leukocyte elastase inhibitor A	ILEUA_MOUSE	42558.6	1	11	13	16	0.04	0.367	IPELLSVGVVDSMTK	K	L	0.95	67.6	33.3	5.06	0	2	1	2	1587.87	144	158
Spot 4402M	Week 3 mice	NPC -/-	LCQ Ion-Trap	Leukocyte elastase inhibitor A	ILEUA_MOUSE	42558.6	1	11	13	16	0.04	0.367	LGVQDLFSSSK	R	A	0.95	38.3	33	3.68	0	1	0	2	1180.62	291	301
Spot 4402M	Week 3 mice	NPC -/-	LCQ Ion-Trap	Leukocyte elastase inhibitor A	ILEUA_MOUSE	42558.6	1	11	13	16	0.04	0.367	LVLVNAIYFK	K	G	0.95	58.9	33.2	4.92	0	2	0	2	1179.71	159	168
Spot 4402M	Week 3 mice	NPC -/-	LCQ Ion-Trap	Leukocyte elastase inhibitor A	ILEUA_MOUSE	42558.6	1	11	13	16	0.04	0.367	MYGADLAPVDFLHASEDAR	K	K	0.95	37.2	32.4	6.77	0	0	2	2	2093.96	111	129
Spot 4402M	Week 3 mice	NPC -/-	LCQ Ion-Trap	Leukocyte elastase inhibitor A	ILEUA_MOUSE	42558.6	1	11	13	16	0.04	0.367	TFHFDSVEDIHSR	K	F	0.95	19.9	32.8	2.33	0	0	1	2	1589.73	57	69
Spot 4402M	Week 3 mice	NPC -/-	LCQ Ion-Trap	Leukocyte elastase inhibitor A	ILEUA_MOUSE	42558.6	1	11	13	16	0.04	0.367	TYNFLPEYLASTQK	K	M	0.95	60.8	33	4.89	0	1	1	2	1674.84	97	110
Spot 4402M	Week 3 mice	NPC -/-	LCQ Ion-Trap	Poly(rC)-binding protein 1	PCBP1_MOUSE	37480.2	0.998	2	2	2	0.005	0.0843	AITIAGVPQSVTECVK	R	Q	0.95	26	33.3	2.8	0	1	0	2	1672.89	145	160
Spot 4402M	Week 3 mice	NPC -/-	LCQ Ion-Trap	Poly(rC)-binding protein 1	PCBP1_MOUSE	37480.2	0.998	2	2	2	0.005	0.0843	LVVPATQCGSLIGK	R	G	0.95	15.2	33.1	1.89	0	1	0	2	1442.8	102	115
Spot 4402M	Week 3 mice	NPC -/-	MALDI TOF-TOF	Leukocyte elastase inhibitor A	ILEUA_MOUSE	42558.6	1	3	3	3	0.75	0.106	FKIEESYTLNSNLGR	R	L	0.95	53.5	28.6	1.85	1	0	0	2	1770.9	276	290
Spot 4402M	Week 3 mice	NPC -/-	MALDI TOF-TOF	Leukocyte elastase inhibitor A	ILEUA_MOUSE	42558.6	1	3	3	3	0.75	0.106	HNPTSNVLFLGR	R	V	0.95	36	29.5	2.92	1	0	0	2	1354.72	364	375
Spot 4402M	Week 3 mice	NPC -/-	MALDI TOF-TOF	Leukocyte elastase inhibitor A	ILEUA_MOUSE	42558.6	1	3	3	3	0.75	0.106	TFHFDSVEDIHSR	K	F	0.95	48.1	28.7	3.3	1	0	0	2	1589.73	57	69
Spot 4402W	Week 3 mice	Wild Type	LCQ Ion-Trap	Leukocyte elastase inhibitor A	ILEUA_MOUSE	42558.6	1	7	9	9	0.0233	0.269	ENLEFIDVHVK	R	L	0.95	13.8	33.4	3.49	0	1	1	2	1342.7	262	272
Spot 4402W	Week 3 mice	Wild Type	LCQ Ion-Trap	Leukocyte elastase inhibitor A	ILEUA_MOUSE	42558.6	1	7	9	9	0.0233	0.269	FKIEESYTLNSNLGR	R	L	0.95	19.1	32.9	3.02	0	1	0	2	1770.9	276	290
Spot 4402W	Week 3 mice	Wild Type	LCQ Ion-Trap	Leukocyte elastase inhibitor A	ILEUA_MOUSE	42558.6	1	7	9	9	0.0233	0.269	FQSLNAEVSK	R	R	0.95	39.6	33.1	3.52	0	1	0	2	1122.58	70	79
Spot 4402W	Week 3 mice	Wild Type	LCQ Ion-Trap	Leukocyte elastase inhibitor A	ILEUA_MOUSE	42558.6	1	7	9	9	0.0233	0.269	IPELLSVGVVDSMTK	K	L	0.95	0	0	4	0	1	0	2	1603.86	144	158
Spot 4402W	Week 3 mice	Wild Type	LCQ Ion-Trap	Leukocyte elastase inhibitor A	ILEUA_MOUSE	42558.6	1	7	9	9	0.0233	0.269	MYGADLAPVDFLHASEDAR	K	K	0.95	37.4	33.9	4.48	0	0	1	2	2093.96	111	129
Spot 4402W	Week 3 mice	Wild Type	LCQ Ion-Trap	Leukocyte elastase inhibitor A	ILEUA_MOUSE	42558.6	1	7	9	9	0.0233	0.269	TFHFDSVEDIHSR	K	F	0.95	27.4	32.8	3.51	0	0	1	2	1589.73	57	69
Spot 4402W	Week 3 mice	Wild Type	LCQ Ion-Trap	Leukocyte elastase inhibitor A	ILEUA_MOUSE	42558.6	1	7	9	9	0.0233	0.269	VLEMPYQGGELSMVILLPK	K	D	0.95	51.4	32	7.68	0	1	1	2	2149.13	216	234
Spot 4402W	Week 3 mice	Wild Type	LCQ Ion-Trap	Fructose-bisphosphate aldolase C	ALDOC_MOUSE	39377.5	1	3	4	4	0.0103	0.138	ALQASALNAWR	R	G	0.95	16.7	34.7	2.96	0	1	0	2	1200.65	305	315
Spot 4402W	Week 3 mice	Wild Type	LCQ Ion-Trap	Fructose-bisphosphate aldolase C	ALDOC_MOUSE	39377.5	1	3	4	4	0.0103	0.138	GVVPLAGTDGETTTQGLDGLLER	K	C	0.95	41.8	32.2	4.28	0	1	0	2	2299.18	112	134
Spot 4402W	Week 3 mice	Wild Type	LCQ Ion-Trap	Fructose-bisphosphate aldolase C	ALDOC_MOUSE	39377.5	1	3	4	4	0.0103	0.138	TPSALAILENANVLAR	R	Y	0.95	24	34.2	5.15	0	1	1	2	1652.93	158	173
Spot 4710M	Week 3 mice	NPC -/-	LCQ Ion-Trap	Dihydropyrimidinase-related protein 3	DPYL3_MOUSE	61918.9	1	10	11	12	0.031	0.256	AITVASQTNCPLYVTK	R	V	0.95	47.3	33.7	5.8	0	1	0	2	1765.92	239	254
Spot 4710M	Week 3 mice	NPC -/-	LCQ Ion-Trap	Dihydropyrimidinase-related protein 3	DPYL3_MOUSE	61918.9	1	10	11	12	0.031	0.256	GAPLVVICQGK	R	I	0.95	61.2	33.4	6.05	0	1	0	2	1141.64	441	451
Spot 4710M	Week 3 mice	NPC -/-	LCQ Ion-Trap	Dihydropyrimidinase-related protein 3	DPYL3_MOUSE	61918.9	1	10	11	12	0.031	0.256	GMTTVDDFFQGTK	K	A	0.95	28	34.4	5	0	1	0	2	1462.65	82	94
Spot 4710M	Week 3 mice	NPC -/-	LCQ Ion-Trap	Dihydropyrimidinase-related protein 3	DPYL3_MOUSE	61918.9	1	10	11	12	0.031	0.256	IAVGSDSDLVIWDPDALK	R	I	0.95	42	32.8	6.59	0	1	1	2	1913.99	401	418
Spot 4710M	Week 3 mice	NPC -/-	LCQ Ion-Trap	Dihydropyrimidinase-related protein 3	DPYL3_MOUSE	61918.9	1	10	11	12	0.031	0.256	IFNLYPR	K	K	0.95	36.1	33	1.82	0	1	0	2	922.514	391	397
Spot 4710M	Week 3 mice	NPC -/-	LCQ Ion-Trap	Dihydropyrimidinase-related protein 3	DPYL3_MOUSE	61918.9	1	10	11	12	0.031	0.256	IMLEDGNLHVTQGAGR	K	F	0.95	49.7	34.3	2	0	1	0	2	1726.85	452	467
Spot 4710M	Week 3 mice	NPC -/-	LCQ Ion-Trap	Dihydropyrimidinase-related protein 3	DPYL3_MOUSE	61918.9	1	10	11	12	0.031	0.256	IVNDDQSFYADIYMEDGLIK	R	Q	0.95	59.6	33.4	6.49	0	2	0	2	2349.1	24	43	DPYL2_MOUSE
Spot 4710M	Week 3 mice	NPC -/-	LCQ Ion-Trap	Dihydropyrimidinase-related protein 3	DPYL3_MOUSE	61918.9	1	10	11	12	0.031	0.256	MDENQFVAVTSTNAAK	K	I	0.95	55.5	32.7	4.42	0	1	0	2	1725.81	375	390	DPYL2_MOUSE
Spot 4710M	Week 3 mice	NPC -/-	LCQ Ion-Trap	Dihydropyrimidinase-related protein 3	DPYL3_MOUSE	61918.9	1	10	11	12	0.031	0.256	NLHQSGFSLSGTQVDEGVR	R	S	0.95	39.8	32.1	4.19	0	0	1	2	2030.99	532	550
Spot 4710M	Week 3 mice	NPC -/-	LCQ Ion-Trap	Dihydropyrimidinase-related protein 3	DPYL3_MOUSE	61918.9	1	10	11	12	0.031	0.256	SAADLISQAR	K	K	0.95	72.5	33.9	6.03	0	1	0	2	1031.55	259	268
Spot 4710M	Week 3 mice	NPC -/-	LCQ Ion-Trap	(P11983) T-complex protein 1 subunit alpha	TCPA_MOUSE	0	1	4	4	4	0.0103	0	EQLAIAEFAR	-	-	0.95	48.7	33.4	0	0	1	0	2	1147.61	0	0
Spot 4710M	Week 3 mice	NPC -/-	LCQ Ion-Trap	(P11983) T-complex protein 1 subunit alpha	TCPA_MOUSE	0	1	4	4	4	0.0103	0	LGVQVVITDPEKLDQIR	-	-	0.95	42	33.7	0	0	0	1	2	1923.09	0	0
Spot 4710M	Week 3 mice	NPC -/-	LCQ Ion-Trap	(P11983) T-complex protein 1 subunit alpha	TCPA_MOUSE	0	1	4	4	4	0.0103	0	QAGVFEPTIVK	-	-	0.95	34.8	33.6	0	0	1	0	2	1188.66	0	0
Spot 4710M	Week 3 mice	NPC -/-	LCQ Ion-Trap	(P11983) T-complex protein 1 subunit alpha	TCPA_MOUSE	0	1	4	4	4	0.0103	0	YPVNSVNILK	-	-	0.95	44.8	35.3	0	0	1	0	2	1146.65	0	0
Spot 4710M	Week 3 mice	NPC -/-	LCQ Ion-Trap	Dihydropyrimidinase-related protein 2	DPYL2_MOUSE	62259.9	1	5	6	6	0.0155	0.173	DIGAIAQVHAENGDIIAEEQQR	R	I	0.95	0	0	3.96	0	1	1	2	2377.17	190	211
Spot 4710M	Week 3 mice	NPC -/-	LCQ Ion-Trap	Dihydropyrimidinase-related protein 2	DPYL2_MOUSE	62259.9	1	5	6	6	0.0155	0.173	GSPLVVISQGK	R	I	0.95	72.9	33.3	3.49	0	1	0	2	1084.64	441	451
Spot 4710M	Week 3 mice	NPC -/-	LCQ Ion-Trap	Dihydropyrimidinase-related protein 2	DPYL2_MOUSE	62259.9	1	5	6	6	0.0155	0.173	IVNDDQSFYADIYMEDGLIK	K	Q	0.95	59.6	33.4	6.49	0	2	0	2	2349.1	24	43	DPYL3_MOUSE
Spot 4710M	Week 3 mice	NPC -/-	LCQ Ion-Trap	Dihydropyrimidinase-related protein 2	DPYL2_MOUSE	62259.9	1	5	6	6	0.0155	0.173	MDENQFVAVTSTNAAK	K	V	0.95	55.5	32.7	4.42	0	1	0	2	1725.81	375	390	DPYL3_MOUSE
Spot 4710M	Week 3 mice	NPC -/-	LCQ Ion-Trap	Dihydropyrimidinase-related protein 2	DPYL2_MOUSE	62259.9	1	5	6	6	0.0155	0.173	QIGENLIVPGGVK	K	T	0.95	26.7	32.8	2.08	0	1	0	2	1323.76	44	56
Spot 4710M	Week 3 mice	NPC -/-	LCQ Ion-Trap	Dihydropyrimidinase-related protein 2	DPYL2_MOUSE	62259.9	1	5	6	6	0.0155	0.173	SAAEVIAQAR	K	K	0.95	63.2	34.3	6.15	0	1	0	2	1015.55	259	268
Spot 4710M	Week 3 mice	NPC -/-	LCQ Ion-Trap	Dihydropyrimidinase-related protein 2	DPYL2_MOUSE	62259.9	1	5	6	6	0.0155	0.173	VFNLYPR	K	K	0.95	27.3	34.2	1.85	0	1	0	2	908.499	391	397
Spot 4710W	Week 3 mice	Wild Type	LCQ Ion-Trap	Dihydropyrimidinase-related protein 3	DPYL3_MOUSE	61918.9	1	12	14	16	0.0305	0.293	AITVASQTNCPLYVTK	R	V	0.95	49.4	32.7	5.43	0	1	0	2	1765.92	239	254
Spot 4710W	Week 3 mice	Wild Type	LCQ Ion-Trap	Dihydropyrimidinase-related protein 3	DPYL3_MOUSE	61918.9	1	12	14	16	0.0305	0.293	GAPLVVICQGK	R	I	0.95	73	35	3.33	0	1	0	2	1141.64	441	451
Spot 4710W	Week 3 mice	Wild Type	LCQ Ion-Trap	Dihydropyrimidinase-related protein 3	DPYL3_MOUSE	61918.9	1	12	14	16	0.0305	0.293	GMTTVDDFFQGTK	K	A	0.95	53	33	4.06	0	1	0	2	1462.65	82	94
Spot 4710W	Week 3 mice	Wild Type	LCQ Ion-Trap	Dihydropyrimidinase-related protein 3	DPYL3_MOUSE	61918.9	1	12	14	16	0.0305	0.293	GMYDGPVFDLTTTPK	R	G	0.95	46.6	32.7	7.85	0	1	0	2	1657.78	497	511
Spot 4710W	Week 3 mice	Wild Type	LCQ Ion-Trap	Dihydropyrimidinase-related protein 3	DPYL3_MOUSE	61918.9	1	12	14	16	0.0305	0.293	IAVGSDSDLVIWDPDALK	R	I	0.95	49.1	32.4	5.14	0	2	1	2	1913.99	401	418
Spot 4710W	Week 3 mice	Wild Type	LCQ Ion-Trap	Dihydropyrimidinase-related protein 3	DPYL3_MOUSE	61918.9	1	12	14	16	0.0305	0.293	IFNLYPR	K	K	0.95	37.2	33	2.4	0	1	0	2	922.514	391	397
Spot 4710W	Week 3 mice	Wild Type	LCQ Ion-Trap	Dihydropyrimidinase-related protein 3	DPYL3_MOUSE	61918.9	1	12	14	16	0.0305	0.293	IMLEDGNLHVTQGAGR	K	F	0.95	53.4	33.8	3.96	0	1	0	2	1726.85	452	467
Spot 4710W	Week 3 mice	Wild Type	LCQ Ion-Trap	Dihydropyrimidinase-related protein 3	DPYL3_MOUSE	61918.9	1	12	14	16	0.0305	0.293	IVNDDQSFYADIYMEDGLIK	R	Q	0.95	63.3	31.9	7.21	0	2	1	2	2365.09	24	43	DPYL2_MOUSE
Spot 4710W	Week 3 mice	Wild Type	LCQ Ion-Trap	Dihydropyrimidinase-related protein 3	DPYL3_MOUSE	61918.9	1	12	14	16	0.0305	0.293	MADLHAVPR	K	G	0.95	64.6	32.7	1.38	0	1	0	2	1025.52	488	496
Spot 4710W	Week 3 mice	Wild Type	LCQ Ion-Trap	Dihydropyrimidinase-related protein 3	DPYL3_MOUSE	61918.9	1	12	14	16	0.0305	0.293	NLHQSGFSLSGTQVDEGVR	R	S	0.95	36.7	32.1	1.77	0	0	1	2	2030.99	532	550
Spot 4710W	Week 3 mice	Wild Type	LCQ Ion-Trap	Dihydropyrimidinase-related protein 3	DPYL3_MOUSE	61918.9	1	12	14	16	0.0305	0.293	QIGDNLIVPGGVK	K	T	0.95	30.4	32.9	2.72	0	1	0	2	1309.75	44	56
Spot 4710W	Week 3 mice	Wild Type	LCQ Ion-Trap	Dihydropyrimidinase-related protein 3	DPYL3_MOUSE	61918.9	1	12	14	16	0.0305	0.293	SAADLISQAR	K	K	0.95	87.4	34.9	6.08	0	1	0	2	1031.55	259	268
Spot 4710W	Week 3 mice	Wild Type	LCQ Ion-Trap	Dihydropyrimidinase-related protein 2	DPYL2_MOUSE	62259.9	1	5	5	5	0.00952	0.149	FQLTDSQIYEVLSVIR	R	D	0.95	25.6	32.4	6.23	0	0	1	2	1911.02	174	189
Spot 4710W	Week 3 mice	Wild Type	LCQ Ion-Trap	Dihydropyrimidinase-related protein 2	DPYL2_MOUSE	62259.9	1	5	5	5	0.00952	0.149	GLYDGPVCEVSVTPK	R	T	0.95	33.4	32.9	6.85	0	1	0	2	1620.79	497	511
Spot 4710W	Week 3 mice	Wild Type	LCQ Ion-Trap	Dihydropyrimidinase-related protein 2	DPYL2_MOUSE	62259.9	1	5	5	5	0.00952	0.149	GSPLVVISQGK	R	I	0.95	69.6	33.7	3.7	0	1	0	2	1084.64	441	451
Spot 4710W	Week 3 mice	Wild Type	LCQ Ion-Trap	Dihydropyrimidinase-related protein 2	DPYL2_MOUSE	62259.9	1	5	5	5	0.00952	0.149	IVLEDGTLHVTEGSGR	K	Y	0.95	40.7	34.4	2.68	0	0	1	2	1682.87	452	467
Spot 4710W	Week 3 mice	Wild Type	LCQ Ion-Trap	Dihydropyrimidinase-related protein 2	DPYL2_MOUSE	62259.9	1	5	5	5	0.00952	0.149	IVNDDQSFYADIYMEDGLIK	K	Q	0.95	63.3	31.9	7.21	0	2	1	2	2365.09	24	43	DPYL3_MOUSE
Spot 4710W	Week 3 mice	Wild Type	LCQ Ion-Trap	Dihydropyrimidinase-related protein 2	DPYL2_MOUSE	62259.9	1	5	5	5	0.00952	0.149	VFNLYPR	K	K	0.95	28.5	33	1.82	0	1	0	2	908.499	391	397
Spot 4710W	Week 3 mice	Wild Type	MALDI TOF-TOF	Dihydropyrimidinase-related protein 3	DPYL3_MOUSE	61918.9	0.998	2	2	2	0.4	0.0456	IFNLYPR	K	K	0.95	25.4	30.1	1.74	1	0	0	2	922.514	391	397
Spot 4710W	Week 3 mice	Wild Type	MALDI TOF-TOF	Dihydropyrimidinase-related protein 3	DPYL3_MOUSE	61918.9	0.998	2	2	2	0.4	0.0456	NLHQSGFSLSGTQVDEGVR	R	S	0.95	33.5	27.8	2.19	1	0	0	2	2030.99	532	550
Spot 5907M	Week 3 mice	NPC -/-	LCQ Ion-Trap	Serotransferrin	TRFE_MOUSE	76706.2	1	9	9	9	0.0292	0.171	ASDTSITWNNLK	K	G	0.95	33.1	33.4	2.43	0	1	0	2	1349.67	456	467
Spot 5907M	Week 3 mice	NPC -/-	LCQ Ion-Trap	Serotransferrin	TRFE_MOUSE	76706.2	1	9	9	9	0.0292	0.171	AVSSFFSGSCVPCADPVAFPK	K	L	0.95	26	32.9	3.05	0	1	0	2	2230.03	168	188
Spot 5907M	Week 3 mice	NPC -/-	LCQ Ion-Trap	Serotransferrin	TRFE_MOUSE	76706.2	1	9	9	9	0.0292	0.171	DFASCHLAQAPNHVVVSR	K	K	0.95	49.9	33.7	6.14	0	0	1	2	2007.98	593	610
Spot 5907M	Week 3 mice	NPC -/-	LCQ Ion-Trap	Serotransferrin	TRFE_MOUSE	76706.2	1	9	9	9	0.0292	0.171	DSAFGLLR	K	V	0.95	33.8	33.4	1.68	0	1	0	2	878.473	316	323
Spot 5907M	Week 3 mice	NPC -/-	LCQ Ion-Trap	Serotransferrin	TRFE_MOUSE	76706.2	1	9	9	9	0.0292	0.171	GTDFQLNQLEGK	K	K	0.95	50.6	33.1	3.01	0	1	0	2	1349.67	123	134
Spot 5907M	Week 3 mice	NPC -/-	LCQ Ion-Trap	Serotransferrin	TRFE_MOUSE	76706.2	1	9	9	9	0.0292	0.171	HTTIFEVLPEK	K	A	0.95	30.2	33.4	5.72	0	1	0	2	1313.71	226	236
Spot 5907M	Week 3 mice	NPC -/-	LCQ Ion-Trap	Serotransferrin	TRFE_MOUSE	76706.2	1	9	9	9	0.0292	0.171	IPSHAVVAR	R	K	0.95	54.7	35.3	5.09	0	1	0	2	949.558	265	273
Spot 5907M	Week 3 mice	NPC -/-	LCQ Ion-Trap	Serotransferrin	TRFE_MOUSE	76706.2	1	9	9	9	0.0292	0.171	LYLGHNYVTAIR	R	N	0.95	26.6	33.1	2.77	0	0	1	2	1419.77	332	343
Spot 5907M	Week 3 mice	NPC -/-	LCQ Ion-Trap	Serotransferrin	TRFE_MOUSE	76706.2	1	9	9	9	0.0292	0.171	NLKQEDFELLCPDGTR	K	K	0.95	19	34.1	1.68	0	0	1	2	1934.93	573	588
Spot 5907M	Week 3 mice	NPC -/-	MALDI TOF-TOF	Serotransferrin	TRFE_MOUSE	76706.2	1	3	3	6	0.6	0.0416	LYLGHNYVTAIR	R	N	0.95	41.3	29.2	2.96	2	0	0	2	1419.77	332	343
Spot 5907M	Week 3 mice	NPC -/-	MALDI TOF-TOF	Serotransferrin	TRFE_MOUSE	76706.2	1	3	3	6	0.6	0.0416	VAQEHFGK	K	G	0.95	34.7	30.6	1.29	2	0	0	2	915.468	288	295
Spot 5907M	Week 3 mice	NPC -/-	MALDI TOF-TOF	Serotransferrin	TRFE_MOUSE	76706.2	1	3	3	6	0.6	0.0416	WCALSHLER	K	T	0.95	27.6	29.9	1.74	2	0	0	2	1171.57	362	370
Spot 5907W	Week 3 mice	Wild Type	LCQ Ion-Trap	Serotransferrin	TRFE_MOUSE	76706.2	1	4	4	4	0.0137	0.0674	ASDTSITWNNLK	K	G	0.95	41.2	33.1	1.92	0	1	0	2	1349.67	456	467
Spot 5907W	Week 3 mice	Wild Type	LCQ Ion-Trap	Serotransferrin	TRFE_MOUSE	76706.2	1	4	4	4	0.0137	0.0674	DFQLFSSPLGK	K	D	0.95	47.3	34.5	1.77	0	1	0	2	1238.64	300	310
Spot 5907W	Week 3 mice	Wild Type	LCQ Ion-Trap	Serotransferrin	TRFE_MOUSE	76706.2	1	4	4	4	0.0137	0.0674	HTTIFEVLPEK	K	A	0.95	36.8	33.4	8.28	0	1	0	2	1313.71	226	236
Spot 5907W	Week 3 mice	Wild Type	LCQ Ion-Trap	Serotransferrin	TRFE_MOUSE	76706.2	1	4	4	4	0.0137	0.0674	KGTDFQLNQLEGK	K	K	0.95	36.7	33.3	2.07	0	0	1	2	1477.76	122	134
Spot 5907W	Week 3 mice	Wild Type	LCQ Ion-Trap	Far upstream element-binding protein 2	FUBP2_MOUSE	76791.2	1	3	3	3	0.0103	0.0588	AINQQTGAFVEISR	K	Q	0.95	54.5	33	7.36	0	1	0	2	1533.8	450	463
Spot 5907W	Week 3 mice	Wild Type	LCQ Ion-Trap	Far upstream element-binding protein 2	FUBP2_MOUSE	76791.2	1	3	3	3	0.0103	0.0588	MILIQDGSQNTNVDKPLR	K	I	0.95	19	32.6	2.68	0	0	1	2	2058.07	268	285
Spot 5907W	Week 3 mice	Wild Type	LCQ Ion-Trap	Far upstream element-binding protein 2	FUBP2_MOUSE	76791.2	1	3	3	3	0.0103	0.0588	VPDGMVGLIIGR	R	G	0.95	50.8	35	4.29	0	1	0	2	1242.69	152	163
Spot 6103M	Week 3 mice	NPC -/-	MALDI TOF-TOF	Transgelin-3	TAGL3_MOUSE	22452.9	1	5	5	5	0.714	0.226	GASQAGMTGYGMPR	K	Q	0.95	53.5	28.4	4.68	1	0	0	2	1383.61	183	196
Spot 6103M	Week 3 mice	NPC -/-	MALDI TOF-TOF	Transgelin-3	TAGL3_MOUSE	22452.9	1	5	5	5	0.714	0.226	GEPSWFHR	R	K	0.95	30.2	30.4	3.42	1	0	0	2	1015.47	146	153
Spot 6103M	Week 3 mice	NPC -/-	MALDI TOF-TOF	Transgelin-3	TAGL3_MOUSE	22452.9	1	5	5	5	0.714	0.226	GFSEEQLR	R	Q	0.95	30.6	30.1	2.85	1	0	0	2	965.469	161	168
Spot 6103M	Week 3 mice	NPC -/-	MALDI TOF-TOF	Transgelin-3	TAGL3_MOUSE	22452.9	1	5	5	5	0.714	0.226	RGFSEEQLR	R	Q	0.95	37.4	30.2	2.59	1	0	0	2	1121.57	160	168
Spot 6103M	Week 3 mice	NPC -/-	MALDI TOF-TOF	Transgelin-3	TAGL3_MOUSE	22452.9	1	5	5	5	0.714	0.226	TTDIFQTVDLWEGK	R	D	0.95	32.8	29	5.1	1	0	0	2	1652.82	107	120
Spot 6103W	Week 3 mice	Wild Type	MALDI TOF-TOF	Transgelin-3	TAGL3_MOUSE	22452.9	1	7	7	7	0.875	0.312	AAEVYGVR	K	T	0.95	52.8	29.2	4.12	1	0	0	2	864.457	99	106
Spot 6103W	Week 3 mice	Wild Type	MALDI TOF-TOF	Transgelin-3	TAGL3_MOUSE	22452.9	1	7	7	7	0.875	0.312	GEPSWFHR	R	K	0.95	37.2	29.2	2.85	1	0	0	2	1015.47	146	153
Spot 6103W	Week 3 mice	Wild Type	MALDI TOF-TOF	Transgelin-3	TAGL3_MOUSE	22452.9	1	7	7	7	0.875	0.312	GFSEEQLR	R	Q	0.95	35.8	28.5	3.42	1	0	0	2	965.469	161	168
Spot 6103W	Week 3 mice	Wild Type	MALDI TOF-TOF	Transgelin-3	TAGL3_MOUSE	22452.9	1	7	7	7	0.875	0.312	GPSYGLSR	R	E	0.95	46.5	29	3.47	1	0	0	2	836.426	5	12
Spot 6103W	Week 3 mice	Wild Type	MALDI TOF-TOF	Transgelin-3	TAGL3_MOUSE	22452.9	1	7	7	7	0.875	0.312	LINSLYPPGQEPIPK	K	I	0.95	61.4	26.2	5.96	1	0	0	2	1665.92	65	79
Spot 6103W	Week 3 mice	Wild Type	MALDI TOF-TOF	Transgelin-3	TAGL3_MOUSE	22452.9	1	7	7	7	0.875	0.312	RGFSEEQLR	R	Q	0.95	37.9	28.5	2.14	1	0	0	2	1121.57	160	168
Spot 6103W	Week 3 mice	Wild Type	MALDI TOF-TOF	Transgelin-3	TAGL3_MOUSE	22452.9	1	7	7	7	0.875	0.312	TTDIFQTVDLWEGK	R	D	0.95	54.8	26.8	5.92	1	0	0	2	1652.82	107	120
Spot 7032M	Week 3 mice	NPC -/-	MALDI TOF-TOF	Hemoglobin subunit beta-1	HBB1_MOUSE	15822.2	1	6	6	6	0.857	0.497	DFTPAAQAAFQK	K	V	0.95	56.8	29.3	6.1	1	0	0	2	1294.64	122	133
Spot 7032M	Week 3 mice	NPC -/-	MALDI TOF-TOF	Hemoglobin subunit beta-1	HBB1_MOUSE	15822.2	1	6	6	6	0.857	0.497	KVITAFNDGLNHLDSLK	K	G	0.95	57.5	28	3	1	0	0	2	1885.02	67	83
Spot 7032M	Week 3 mice	NPC -/-	MALDI TOF-TOF	Hemoglobin subunit beta-1	HBB1_MOUSE	15822.2	1	6	6	6	0.857	0.497	LHVDPENFR	K	L	0.95	46.6	29.5	3.82	1	0	0	2	1126.56	97	105
Spot 7032M	Week 3 mice	NPC -/-	MALDI TOF-TOF	Hemoglobin subunit beta-1	HBB1_MOUSE	15822.2	1	6	6	6	0.857	0.497	LLGNMIVIVLGHHLGK	R	D	0.95	52.8	26.1	6.14	1	0	0	2	1714.02	106	121
Spot 7032M	Week 3 mice	NPC -/-	MALDI TOF-TOF	Hemoglobin subunit beta-1	HBB1_MOUSE	15822.2	1	6	6	6	0.857	0.497	VITAFNDGLNHLDSLK	K	G	0.95	55.8	28.8	4.23	1	0	0	2	1756.92	68	83
Spot 7032M	Week 3 mice	NPC -/-	MALDI TOF-TOF	Hemoglobin subunit beta-1	HBB1_MOUSE	15822.2	1	6	6	6	0.857	0.497	YFDSFGDLSSASAIMGNAK	R	V	0.95	90	27.4	7.21	1	0	0	2	1980.9	42	60
Spot 7032W	Week 3 mice	Wild Type	MALDI TOF-TOF	Hemoglobin subunit beta-1	HBB1_MOUSE	15822.2	1	3	3	3	0.5	0.231	AAVSCLWGK	K	V	0.95	65.7	30.2	4.66	1	0	0	2	991.503	10	18
Spot 7032W	Week 3 mice	Wild Type	MALDI TOF-TOF	Hemoglobin subunit beta-1	HBB1_MOUSE	15822.2	1	3	3	3	0.5	0.231	LHVDPENFR	K	L	0.95	61.5	29.5	5.7	1	0	0	2	1126.56	97	105
Spot 7032W	Week 3 mice	Wild Type	MALDI TOF-TOF	Hemoglobin subunit beta-1	HBB1_MOUSE	15822.2	1	3	3	3	0.5	0.231	LLGNMIVIVLGHHLGK	R	D	0.95	42.6	26.9	5.47	1	0	0	2	1730.01	106	121
Spot 7205M	Week 3 mice	NPC -/-	LCQ Ion-Trap	COP9 signalosome complex subunit 7a	CSN7A_MOUSE	30206.6	0.998	2	2	2	0.00746	0.0836	LEVDYSIGR	R	D	0.95	47.9	32.9	1.92	0	1	0	2	1051.54	152	160
Spot 7205M	Week 3 mice	NPC -/-	LCQ Ion-Trap	COP9 signalosome complex subunit 7a	CSN7A_MOUSE	30206.6	0.998	2	2	2	0.00746	0.0836	VTGQNQEQFLLLAK	K	S	0.95	36.6	33.2	3.47	0	1	0	2	1588.87	7	20
Spot 7205M	Week 3 mice	NPC -/-	LCQ Ion-Trap	Charged multivesicular body protein 1b-2	CH1B2_MOUSE	22143.4	0.998	2	2	2	0.00746	0.0804	IHAENAIR	R	Q	0.95	30.9	32.9	2.22	0	1	0	2	923.506	50	57
Spot 7205M	Week 3 mice	NPC -/-	LCQ Ion-Trap	Charged multivesicular body protein 1b-2	CH1B2_MOUSE	22143.4	0.998	2	2	2	0.00746	0.0804	NQAINFLR	K	M	0.95	26.6	34.3	1.89	0	1	0	2	975.537	60	67
Spot 7205M	Week 3 mice	NPC -/-	LCQ Ion-Trap	Dihydropteridine reductase	DHPR_MOUSE	25552.2	1	5	6	6	0.0224	0.307	AALDGTPGMIGYGMAK	K	G	0.95	32.9	33.3	3.41	0	1	0	2	1568.75	136	151
Spot 7205M	Week 3 mice	NPC -/-	LCQ Ion-Trap	Dihydropteridine reductase	DHPR_MOUSE	25552.2	1	5	6	6	0.0224	0.307	EGGLLTLAGAK	K	A	0.95	40.6	33.9	2.42	0	1	0	2	1029.59	125	135
Spot 7205M	Week 3 mice	NPC -/-	LCQ Ion-Trap	Dihydropteridine reductase	DHPR_MOUSE	25552.2	1	5	6	6	0.0224	0.307	GAVHQLCQSLAGK	K	N	0.95	53.6	33	4.3	0	1	0	2	1368.71	152	164
Spot 7205M	Week 3 mice	NPC -/-	LCQ Ion-Trap	Dihydropteridine reductase	DHPR_MOUSE	25552.2	1	5	6	6	0.0224	0.307	MTDSFTEQADQVTADVGK	K	L	0.95	53.5	32.3	5.18	0	0	1	2	1958.87	53	70
Spot 7205M	Week 3 mice	NPC -/-	LCQ Ion-Trap	Dihydropteridine reductase	DHPR_MOUSE	25552.2	1	5	6	6	0.0224	0.307	RPNSGSLIQVVTTDGK	K	T	0.95	52	32.8	5.24	0	1	1	2	1671.9	218	233
Spot 7919M	Week 3 mice	NPC -/-	LCQ Ion-Trap	6-phosphofructokinase, muscle type	K6PF_MOUSE	85251.5	1	3	3	3	0.00952	0.0487	DLQVNVEHLVQK	R	M	0.95	0	0	3.02	0	1	0	2	1421.77	604	615
Spot 7919M	Week 3 mice	NPC -/-	LCQ Ion-Trap	6-phosphofructokinase, muscle type	K6PF_MOUSE	85251.5	1	3	3	3	0.00952	0.0487	IFANTPDSGCVLGMR	R	K	0.95	27.9	33.9	2.31	0	1	0	2	1637.78	700	714
Spot 7919M	Week 3 mice	NPC -/-	LCQ Ion-Trap	6-phosphofructokinase, muscle type	K6PF_MOUSE	85251.5	1	3	3	3	0.00952	0.0487	NLEQISANITK	K	F	0.95	51.1	34.5	3.77	0	1	0	2	1230.67	477	487
Spot 7919M	Week 3 mice	NPC -/-	LCQ Ion-Trap	Synapsin-1	SYN1_MOUSE	74079.1	1	4	4	4	0.0127	0.109	DHIIEVVGSSMPLIGDHQDEDK	R	Q	0.95	0	0	4.92	0	0	1	2	2434.16	382	403
Spot 7919M	Week 3 mice	NPC -/-	LCQ Ion-Trap	Synapsin-1	SYN1_MOUSE	74079.1	1	4	4	4	0.0127	0.109	QTTAAAAATFSEQVGGGSGGAGR	K	G	0.95	22.6	33.7	1.54	0	0	1	2	2051.97	86	108
Spot 7919M	Week 3 mice	NPC -/-	LCQ Ion-Trap	Synapsin-1	SYN1_MOUSE	74079.1	1	4	4	4	0.0127	0.109	TYATAEPFIDAK	K	Y	0.95	38.9	34.8	6.35	0	1	0	2	1326.66	300	311
Spot 7919M	Week 3 mice	NPC -/-	LCQ Ion-Trap	Synapsin-1	SYN1_MOUSE	74079.1	1	4	4	4	0.0127	0.109	VKVDNQHDFQDIASVVALTK	K	T	0.95	12.4	33.4	2.24	0	0	1	2	2227.17	280	299
Spot 7919W	Week 3 mice	Wild Type	LCQ Ion-Trap	Ribosomal protein S6 kinase alpha-1	KS6A1_MOUSE	81579.4	0.998	2	2	2	0.00769	0.029	ADPSQFELLK	K	V	0.95	20.9	35	2.46	0	1	0	2	1147.6	57	66
Spot 7919W	Week 3 mice	Wild Type	LCQ Ion-Trap	Ribosomal protein S6 kinase alpha-1	KS6A1_MOUSE	81579.4	0.998	2	2	2	0.00769	0.029	NLVFSDGYVVK	K	E	0.95	33.2	33.1	4.13	0	1	0	2	1240.66	400	410
Spot 7919W	Week 3 mice	Wild Type	LCQ Ion-Trap	6-phosphofructokinase, muscle type	K6PF_MOUSE	85251.5	1	5	5	5	0.0192	0.0949	GGLHTVAVMNVGAPAAGMNAAVR	K	S	0.95	28.3	32.1	1.64	0	0	1	2	2196.1	398	420
Spot 7919W	Week 3 mice	Wild Type	LCQ Ion-Trap	6-phosphofructokinase, muscle type	K6PF_MOUSE	85251.5	1	5	5	5	0.0192	0.0949	IFANTPDSGCVLGMR	R	K	0.95	30.4	32.8	1.15	0	1	0	2	1653.77	700	714
Spot 7919W	Week 3 mice	Wild Type	LCQ Ion-Trap	6-phosphofructokinase, muscle type	K6PF_MOUSE	85251.5	1	5	5	5	0.0192	0.0949	IGLIQGNR	R	V	0.95	42.5	34.7	3.07	0	1	0	2	870.516	425	432
Spot 7919W	Week 3 mice	Wild Type	LCQ Ion-Trap	6-phosphofructokinase, muscle type	K6PF_MOUSE	85251.5	1	5	5	5	0.0192	0.0949	IVEIVDAITTTAQSHQR	R	T	0.95	31.4	33.2	4.28	0	0	1	2	1882	185	201
Spot 7919W	Week 3 mice	Wild Type	LCQ Ion-Trap	6-phosphofructokinase, muscle type	K6PF_MOUSE	85251.5	1	5	5	5	0.0192	0.0949	NLEQISANITK	K	F	0.95	50.6	33.6	5.57	0	1	0	2	1230.67	477	487
Spot 7919W	Week 3 mice	Wild Type	LCQ Ion-Trap	Synapsin-1	SYN1_MOUSE	74079.1	1	8	9	10	0.0385	0.184	DHIIEVVGSSMPLIGDHQDEDK	R	Q	0.95	48.7	32.1	6.7	0	0	1	2	2450.15	382	403
Spot 7919W	Week 3 mice	Wild Type	LCQ Ion-Trap	Synapsin-1	SYN1_MOUSE	74079.1	1	8	9	10	0.0385	0.184	EMLSSTTYPVVVK	K	M	0.95	47.7	33.1	4.01	0	1	0	2	1469.76	257	269
Spot 7919W	Week 3 mice	Wild Type	LCQ Ion-Trap	Synapsin-1	SYN1_MOUSE	74079.1	1	8	9	10	0.0385	0.184	GSHSQSSSPGALTLGR	R	Q	0.95	34.6	33	4.06	0	0	1	2	1541.77	431	446
Spot 7919W	Week 3 mice	Wild Type	LCQ Ion-Trap	Synapsin-1	SYN1_MOUSE	74079.1	1	8	9	10	0.0385	0.184	QTTAAAAATFSEQVGGGSGGAGR	K	G	0.95	48.7	32.9	1.34	0	1	1	2	2051.97	86	108
Spot 7919W	Week 3 mice	Wild Type	LCQ Ion-Trap	Synapsin-1	SYN1_MOUSE	74079.1	1	8	9	10	0.0385	0.184	SLKPDFVLIR	R	Q	0.95	25.6	35	3	0	1	0	2	1187.71	177	186
Spot 7919W	Week 3 mice	Wild Type	LCQ Ion-Trap	Synapsin-1	SYN1_MOUSE	74079.1	1	8	9	10	0.0385	0.184	TNTGSAMLEQIAMSDR	K	Y	0.95	69.8	32.8	9	0	1	0	2	1756.78	337	352
Spot 7919W	Week 3 mice	Wild Type	LCQ Ion-Trap	Synapsin-1	SYN1_MOUSE	74079.1	1	8	9	10	0.0385	0.184	TYATAEPFIDAK	K	Y	0.95	47.3	33.2	9.54	0	2	0	2	1326.66	300	311
Spot 7919W	Week 3 mice	Wild Type	LCQ Ion-Trap	Synapsin-1	SYN1_MOUSE	74079.1	1	8	9	10	0.0385	0.184	VDNQHDFQDIASVVALTK	K	T	0.95	26.3	32.5	2.96	0	0	1	2	2000.01	282	299
Spot 7919W	Week 3 mice	Wild Type	MALDI TOF-TOF	Synapsin-1	SYN1_MOUSE	74079.1	1	3	3	3	0.6	0.0694	GSHSQSSSPGALTLGR	R	Q	0.95	32.1	29.1	1.49	1	0	0	2	1541.77	431	446
Spot 7919W	Week 3 mice	Wild Type	MALDI TOF-TOF	Synapsin-1	SYN1_MOUSE	74079.1	1	3	3	3	0.6	0.0694	QTTAAAAATFSEQVGGGSGGAGR	K	G	0.95	29.2	27.9	2.85	1	0	0	2	2051.97	86	108
Spot 7919W	Week 3 mice	Wild Type	MALDI TOF-TOF	Synapsin-1	SYN1_MOUSE	74079.1	1	3	3	3	0.6	0.0694	SLKPDFVLIR	R	Q	0.95	32.9	29.2	1.92	1	0	0	2	1187.71	177	186
Spot 8323M	Week 3 mice	NPC -/-	MALDI TOF-TOF	Malate dehydrogenase, mitochondrial	MDHM_MOUSE	35593.9	1	5	5	5	0.714	0.198	AGAGSATLSMAYAGAR	K	F	0.95	119	29.3	7.1	1	0	0	2	1454.71	242	257
Spot 8323M	Week 3 mice	NPC -/-	MALDI TOF-TOF	Malate dehydrogenase, mitochondrial	MDHM_MOUSE	35593.9	1	5	5	5	0.714	0.198	GCDVVVIPAGVPR	K	K	0.95	69.7	29.4	7.34	1	0	0	2	1338.72	92	104
Spot 8323M	Week 3 mice	NPC -/-	MALDI TOF-TOF	Malate dehydrogenase, mitochondrial	MDHM_MOUSE	35593.9	1	5	5	5	0.714	0.198	GYLGPEQLPDCLK	K	G	0.95	48.2	29.1	5.59	1	0	0	2	1489.74	79	91
Spot 8323M	Week 3 mice	NPC -/-	MALDI TOF-TOF	Malate dehydrogenase, mitochondrial	MDHM_MOUSE	35593.9	1	5	5	5	0.714	0.198	IFGVTTLDIVR	K	A	0.95	90.2	29.4	4.74	1	0	0	2	1233.72	166	176
Spot 8323M	Week 3 mice	NPC -/-	MALDI TOF-TOF	Malate dehydrogenase, mitochondrial	MDHM_MOUSE	35593.9	1	5	5	5	0.714	0.198	VDFPQDQLATLTGR	K	I	0.95	103	29.5	9.11	1	0	0	2	1560.8	216	229
Spot 8323W	Week 3 mice	Wild Type	MALDI TOF-TOF	Malate dehydrogenase, mitochondrial	MDHM_MOUSE	35593.9	1	7	7	7	1	0.257	GCDVVVIPAGVPR	K	K	0.95	73.1	29.4	7.28	1	0	0	2	1338.72	92	104
Spot 8323W	Week 3 mice	Wild Type	MALDI TOF-TOF	Malate dehydrogenase, mitochondrial	MDHM_MOUSE	35593.9	1	7	7	7	1	0.257	HGVYNPNK	K	I	0.95	46.5	30.2	2.44	1	0	0	2	928.463	158	165
Spot 8323W	Week 3 mice	Wild Type	MALDI TOF-TOF	Malate dehydrogenase, mitochondrial	MDHM_MOUSE	35593.9	1	7	7	7	1	0.257	IFGVTTLDIVR	K	A	0.95	90.7	29.4	4.74	1	0	0	2	1233.72	166	176
Spot 8323W	Week 3 mice	Wild Type	MALDI TOF-TOF	Malate dehydrogenase, mitochondrial	MDHM_MOUSE	35593.9	1	7	7	7	1	0.257	LTLYDIAHTPGVAADLSHIETR	R	A	0.95	124	26.6	13.7	1	0	0	2	2393.25	53	74
Spot 8323W	Week 3 mice	Wild Type	MALDI TOF-TOF	Malate dehydrogenase, mitochondrial	MDHM_MOUSE	35593.9	1	7	7	7	1	0.257	NSPLVSR	K	L	0.95	36.6	30.8	3.11	1	0	0	2	772.431	46	52
Spot 8323W	Week 3 mice	Wild Type	MALDI TOF-TOF	Malate dehydrogenase, mitochondrial	MDHM_MOUSE	35593.9	1	7	7	7	1	0.257	VDFPQDQLATLTGR	K	I	0.95	120	29.5	9.85	1	0	0	2	1560.8	216	229
Spot 8323W	Week 3 mice	Wild Type	MALDI TOF-TOF	Malate dehydrogenase, mitochondrial	MDHM_MOUSE	35593.9	1	7	7	7	1	0.257	VNVPVIGGHAGK	R	T	0.95	77.7	29.8	6.96	1	0	0	2	1147.66	192	203
Spot 9202M	Week 3 mice	NPC -/-	MALDI TOF-TOF	Methylglutaconyl-CoA hydratase, mitochondrial	AUHM_MOUSE	33378.2	1	4	4	4	0.667	0.15	DRLEGLLAFK	K	E	0.95	57.9	30	5.13	1	0	0	2	1161.66	295	304
Spot 9202M	Week 3 mice	NPC -/-	MALDI TOF-TOF	Methylglutaconyl-CoA hydratase, mitochondrial	AUHM_MOUSE	33378.2	1	4	4	4	0.667	0.15	EFLPQGPVAMR	R	V	0.95	42.5	29.6	3.32	1	0	0	2	1244.65	252	262
Spot 9202M	Week 3 mice	NPC -/-	MALDI TOF-TOF	Methylglutaconyl-CoA hydratase, mitochondrial	AUHM_MOUSE	33378.2	1	4	4	4	0.667	0.15	LAIIPGGGGTQR	K	L	0.95	19.9	29.2	1.64	1	0	0	2	1139.65	187	198
Spot 9202M	Week 3 mice	NPC -/-	MALDI TOF-TOF	Methylglutaconyl-CoA hydratase, mitochondrial	AUHM_MOUSE	33378.2	1	4	4	4	0.667	0.15	SEVPGIFCAGADLK	R	E	0.95	50.6	29.4	4.34	1	0	0	2	1463.72	106	119
Spot 9202W	Week 3 mice	Wild Type	MALDI TOF-TOF	Methylglutaconyl-CoA hydratase, mitochondrial	AUHM_MOUSE	33378.2	1	5	5	5	0.833	0.166	DRLEGLLAFK	K	E	0.95	57.8	30.1	5.8	1	0	0	2	1161.66	295	304
Spot 9202W	Week 3 mice	Wild Type	MALDI TOF-TOF	Methylglutaconyl-CoA hydratase, mitochondrial	AUHM_MOUSE	33378.2	1	5	5	5	0.833	0.166	GIVVLGINR	R	A	0.95	43.4	28.7	2.43	1	0	0	2	940.594	63	71
Spot 9202W	Week 3 mice	Wild Type	MALDI TOF-TOF	Methylglutaconyl-CoA hydratase, mitochondrial	AUHM_MOUSE	33378.2	1	5	5	5	0.833	0.166	HLEEENR	R	G	0.95	32.3	29.2	1.55	1	0	0	2	926.433	56	62
Spot 9202W	Week 3 mice	Wild Type	MALDI TOF-TOF	Methylglutaconyl-CoA hydratase, mitochondrial	AUHM_MOUSE	33378.2	1	5	5	5	0.833	0.166	LAIIPGGGGTQR	K	L	0.95	38.8	29.3	2.59	1	0	0	2	1139.65	187	198
Spot 9202W	Week 3 mice	Wild Type	MALDI TOF-TOF	Methylglutaconyl-CoA hydratase, mitochondrial	AUHM_MOUSE	33378.2	1	5	5	5	0.833	0.166	SEVPGIFCAGADLK	R	E	0.95	47.6	29.4	2.57	1	0	0	2	1463.72	106	119

## Sheet: 5W-Peptides
NPC Week 5 Mice Peptide report (Scaffold)
2D gel spot number	Protein Source	Biological sample category	MS/MS sample type	Protein name	Protein accession numbers	Protein molecular weight (Da)	Protein identification probability	Number of unique peptides	Number of unique spectra	Number of total spectra	Percentage of total spectra	Percentage sequence coverage	Peptide sequence	Previous amino acid	Next amino acid	Best Peptide identification probability	Best Mascot Ion score	Best Mascot Identity score	Best X! Tandem -log(e) score	Number of identified +1H spectra	Number of identified +2H spectra	Number of identified +3H spectra	Number of enzymatic termini	Calculated +1H Peptide Mass (AMU)	Peptide start index	Peptide stop index	Other Proteins
Spot 1005 M	Week 5 mice	NPC -/-	LCQ Ion-Trap	Astrocytic phosphoprotein PEA-15	PEA15_MOUSE	15037.2	0.999	2	2	2	0.133	0.115	ISEEEELDTK	K	L	0.95	88.2	33.3	4.92	0	1	0	2	1192.56	89	98
Spot 1005 M	Week 5 mice	NPC -/-	LCQ Ion-Trap	Astrocytic phosphoprotein PEA-15	PEA15_MOUSE	15037.2	0.999	2	2	2	0.133	0.115	TRVLKISEEEELDTK	R	L	0.95	71.1	34.4	3.96	0	0	1	2	1789.95	84	98
Spot 1005 M	Week 5 mice	NPC -/-	LCQ Ion-Trap	Fatty acid-binding protein, brain	FABP7_MOUSE	14874.7	0.998	2	2	2	0.133	0.205	ALGVGFATR	K	Q	0.95	32.5	34.1	3.15	0	1	0	2	891.505	23	31
Spot 1005 M	Week 5 mice	NPC -/-	LCQ Ion-Trap	Fatty acid-binding protein, brain	FABP7_MOUSE	14874.7	0.998	2	2	2	0.133	0.205	QVGNVTKPTVIISQEGGK	R	V	0.95	34.1	33.1	2.55	0	0	1	2	1855.03	32	49
Spot 1005 M	Week 5 mice	NPC -/-	LCQ Ion-Trap	Histone H2A.Z	H2AZ_MOUSE	13535.2	0.998	2	2	5	0.333	0.125	AGLQFPVGR	R	I	0.95	43.4	35.9	2.96	0	2	0	2	944.531	24	32
Spot 1005 M	Week 5 mice	NPC -/-	LCQ Ion-Trap	Histone H2A.Z	H2AZ_MOUSE	13535.2	0.998	2	2	5	0.333	0.125	HLQLAIR	R	G	0.95	33.6	33.4	3.09	0	3	0	2	850.526	86	92
Spot 1005 M	Week 5 mice	NPC -/-	MALDI TOF-TOF	Coactosin-like protein	COTL1_MOUSE	15926.2	0.947	1	1	1	0.333	0.0845	DDGSAVIWVTFR	R	Y	0.947	43.7	29.6	0	1	0	0	2	1365.68	19	30
Spot 1005 M	Week 5 mice	NPC -/-	MALDI TOF-TOF	Histone H2A type 1-F	H2A1F_MOUSE,H2A1H_MOUSE,H2A1K_MOUSE,H2A1_MOUSE,H2A2A_MOUSE,H2A2C_MOUSE,H2A3_MOUSE,H2AJ_MOUSE,H2AV_MOUSE,H2AX_MOUSE,H2AZ_MOUSE	14144.1	0.996	2	2	2	0.667	0.123	AGLQFPVGR	R	V	0.928	40.4	30.7	0	1	0	0	2	944.531	22	30
Spot 1005 M	Week 5 mice	NPC -/-	MALDI TOF-TOF	Histone H2A type 1-F	H2A1F_MOUSE,H2A1H_MOUSE,H2A1K_MOUSE,H2A1_MOUSE,H2A2A_MOUSE,H2A2C_MOUSE,H2A3_MOUSE,H2AJ_MOUSE,H2AV_MOUSE,H2AX_MOUSE,H2AZ_MOUSE	14144.1	0.996	2	2	2	0.667	0.123	HLQLAIR	R	N	0.95	46.7	30.5	0	1	0	0	2	850.526	83	89
Spot 1005 W	Week 5 mice	Wild Type	LCQ Ion-Trap	Coactosin-like protein	COTL1_MOUSE	15926.2	0.998	2	2	2	0.143	0.141	DDGSAVIWVTFR	R	Y	0.95	16.5	34.8	2.55	0	1	0	2	1365.68	19	30
Spot 1005 W	Week 5 mice	Wild Type	LCQ Ion-Trap	Coactosin-like protein	COTL1_MOUSE	15926.2	0.998	2	2	2	0.143	0.141	ELEEDFIR	K	S	0.95	27.2	34.8	2.96	0	1	0	2	1050.51	119	126
Spot 1005 W	Week 5 mice	Wild Type	LCQ Ion-Trap	Histone H2A.Z	H2AZ_MOUSE	13535.2	0.998	2	2	2	0.143	0.125	AGLQFPVGR	R	I	0.95	33.2	34.4	3.04	0	1	0	2	944.531	24	32
Spot 1005 W	Week 5 mice	Wild Type	LCQ Ion-Trap	Histone H2A.Z	H2AZ_MOUSE	13535.2	0.998	2	2	2	0.143	0.125	HLQLAIR	R	G	0.95	29.6	33.4	3.64	0	1	0	2	850.526	86	92
Spot 1005 W	Week 5 mice	Wild Type	MALDI TOF-TOF	Histone H2A type 1-F	H2A1F_MOUSE,H2A1H_MOUSE,H2A1K_MOUSE,H2A1_MOUSE,H2A2A_MOUSE,H2A2C_MOUSE,H2A3_MOUSE,H2AJ_MOUSE,H2AV_MOUSE,H2AX_MOUSE,H2AZ_MOUSE	14144.1	0.982	2	2	2	0.667	0.123	AGLQFPVGR	R	V	0.888	34.4	30.7	0	1	0	0	2	944.531	22	30
Spot 1005 W	Week 5 mice	Wild Type	MALDI TOF-TOF	Histone H2A type 1-F	H2A1F_MOUSE,H2A1H_MOUSE,H2A1K_MOUSE,H2A1_MOUSE,H2A2A_MOUSE,H2A2C_MOUSE,H2A3_MOUSE,H2AJ_MOUSE,H2AV_MOUSE,H2AX_MOUSE,H2AZ_MOUSE	14144.1	0.982	2	2	2	0.667	0.123	HLQLAIR	R	N	0.843	29.7	30.5	0	1	0	0	2	850.526	83	89
Spot 1010 M	Week 5 mice	NPC -/-	LCQ Ion-Trap	Coactosin-like protein	COTL1_MOUSE	15926.2	1	4	4	4	0.0714	0.162	ELEEDFIR	K	S	0.95	30.9	34.9	1.85	1	0	0	2	1050.51	119	126
Spot 1010 M	Week 5 mice	NPC -/-	LCQ Ion-Trap	Coactosin-like protein	COTL1_MOUSE	15926.2	1	4	4	4	0.0714	0.162	EVVQNFAK	K	E	0.95	24.8	35.6	0.796	1	0	0	2	934.499	103	110
Spot 1010 M	Week 5 mice	NPC -/-	LCQ Ion-Trap	Coactosin-like protein	COTL1_MOUSE	15926.2	1	4	4	4	0.0714	0.162	KELEEDFIR	R	S	0.95	39.7	34.8	2.1	1	0	0	2	1178.61	118	126
Spot 1010 M	Week 5 mice	NPC -/-	LCQ Ion-Trap	Coactosin-like protein	COTL1_MOUSE	15926.2	1	4	4	4	0.0714	0.162	LFAFVR	R	F	0.95	22	34.3	0.721	1	0	0	2	752.445	58	63
Spot 1010 M	Week 5 mice	NPC -/-	LCQ Ion-Trap	Parvalbumin alpha	PRVA_MOUSE	11913.3	1	3	3	3	0.0536	0.364	IGVEEFSTLVAES	K	-	0.95	37.1	33.2	1.33	1	0	0	2	1380.69	98	110
Spot 1010 M	Week 5 mice	NPC -/-	LCQ Ion-Trap	Parvalbumin alpha	PRVA_MOUSE	11913.3	1	3	3	3	0.0536	0.364	SGFIEEDELGSILK	K	G	0.95	25.9	33.9	2.24	1	0	0	2	1536.78	56	69
Spot 1010 M	Week 5 mice	NPC -/-	LCQ Ion-Trap	Parvalbumin alpha	PRVA_MOUSE	11913.3	1	3	3	3	0.0536	0.364	TLLAAGDKDGDGK	K	I	0.95	39.6	35.1	4.68	1	0	0	2	1260.64	85	97
Spot 1010 M	Week 5 mice	NPC -/-	LCQ Ion-Trap	Histone H2A.Z	H2AZ_MOUSE	13535.2	0.998	2	2	2	0.08	0.125	AGLQFPVGR	R	I	0.95	40.8	35.6	3.59	0	1	0	2	944.531	24	32
Spot 1010 M	Week 5 mice	NPC -/-	LCQ Ion-Trap	Histone H2A.Z	H2AZ_MOUSE	13535.2	0.998	2	2	2	0.08	0.125	HLQLAIR	R	G	0.95	33.7	33.5	3.09	0	1	0	2	850.526	86	92
Spot 1010 M	Week 5 mice	NPC -/-	MALDI TOF-TOF	Coactosin-like protein	COTL1_MOUSE	15926.2	0.99	2	2	2	0.667	0.148	DDGSAVIWVTFR	R	Y	0.907	36	29.7	0	1	0	0	2	1365.68	19	30
Spot 1010 M	Week 5 mice	NPC -/-	MALDI TOF-TOF	Coactosin-like protein	COTL1_MOUSE	15926.2	0.99	2	2	2	0.667	0.148	KELEEDFIR	R	S	0.89	34.2	30.2	0	1	0	0	2	1178.61	118	126
Spot 1010 W	Week 5 mice	Wild Type	LCQ Ion-Trap	Histone H2A.Z	H2AZ_MOUSE	13535.2	0.998	2	3	3	0.0909	0.148	AGLQFPVGR	R	I	0.95	39.4	35.5	2.44	1	1	0	2	944.531	24	32
Spot 1010 W	Week 5 mice	Wild Type	LCQ Ion-Trap	Histone H2A.Z	H2AZ_MOUSE	13535.2	0.998	2	3	3	0.0909	0.148	GDEELDSLIK	R	A	0.95	31.9	35.3	1.64	1	0	0	2	1118.56	93	102
Spot 1010 W	Week 5 mice	Wild Type	LCQ Ion-Trap	Histone H2A.Z	H2AZ_MOUSE	13535.2	0.998	2	2	3	0.0857	0.125	AGLQFPVGR	R	I	0.95	46	34.4	3	0	1	0	2	944.531	24	32
Spot 1010 W	Week 5 mice	Wild Type	LCQ Ion-Trap	Histone H2A.Z	H2AZ_MOUSE	13535.2	0.998	2	2	3	0.0857	0.125	HLQLAIR	R	G	0.95	35.4	33.4	3.66	0	2	0	2	850.526	86	92
Spot 1010 W	Week 5 mice	Wild Type	LCQ Ion-Trap	Fatty acid-binding protein, brain	FABP7_MOUSE	14874.7	0.998	2	2	2	0.0571	0.227	LTDSQNFDEYMK	K	A	0.95	49.7	33.6	4.51	0	1	0	2	1506.64	11	22
Spot 1010 W	Week 5 mice	Wild Type	LCQ Ion-Trap	Fatty acid-binding protein, brain	FABP7_MOUSE	14874.7	0.998	2	2	2	0.0571	0.227	QVGNVTKPTVIISQEGGK	R	V	0.95	46.3	33.6	7.42	0	0	1	2	1855.03	32	49
Spot 1210 M	Week 5 mice	NPC -/-	LCQ Ion-Trap	Tubulin beta-5 chain	TBB5_MOUSE	49652.6	1	5	5	7	0.241	0.146	AILVDLEPGTMDSVR	R	S	0.95	36.5	33.7	5.04	0	1	0	2	1631.83	63	77
Spot 1210 M	Week 5 mice	NPC -/-	LCQ Ion-Trap	Tubulin beta-5 chain	TBB5_MOUSE	49652.6	1	5	5	7	0.241	0.146	FPGQLNADLR	R	K	0.95	43.5	35.5	1.64	0	3	0	2	1130.6	242	251
Spot 1210 M	Week 5 mice	NPC -/-	LCQ Ion-Trap	Tubulin beta-5 chain	TBB5_MOUSE	49652.6	1	5	5	7	0.241	0.146	GHYTEGAELVDSVLDVVR	K	K	0.95	22.1	32.4	3.62	0	0	1	2	1958.98	104	121
Spot 1210 M	Week 5 mice	NPC -/-	LCQ Ion-Trap	Tubulin beta-5 chain	TBB5_MOUSE	49652.6	1	5	5	7	0.241	0.146	IMNTFSVVPSPK	R	V	0.95	41.1	33.3	5.06	0	1	0	2	1335.7	163	174
Spot 1210 M	Week 5 mice	NPC -/-	LCQ Ion-Trap	Tubulin beta-5 chain	TBB5_MOUSE	49652.6	1	5	5	7	0.241	0.146	LAVNMVPFPR	K	L	0.95	38.5	33.7	2.17	0	1	0	2	1159.63	253	262
Spot 1210 M	Week 5 mice	NPC -/-	LCQ Ion-Trap	Ubiquinone biosynthesis protein COQ9, mitochondrial	COQ9_MOUSE	35064.7	1	3	3	3	0.103	0.153	LVQLGQAEK	K	R	0.95	31.7	33.8	1.48	0	1	0	2	985.568	162	170
Spot 1210 M	Week 5 mice	NPC -/-	LCQ Ion-Trap	Ubiquinone biosynthesis protein COQ9, mitochondrial	COQ9_MOUSE	35064.7	1	3	3	3	0.103	0.153	STGEALVQGLMGAAVTLK	K	N	0.95	36.1	32.7	7.38	0	0	1	2	1761.94	287	304
Spot 1210 M	Week 5 mice	NPC -/-	LCQ Ion-Trap	Ubiquinone biosynthesis protein COQ9, mitochondrial	COQ9_MOUSE	35064.7	1	3	3	3	0.103	0.153	YTDQSGEEEEDYESEEQLQHR	R	I	0.95	32.5	31.9	7.72	0	0	1	2	2601.05	77	97
Spot 1210 M	Week 5 mice	NPC -/-	MALDI TOF-TOF	Tubulin beta-2A chain	TBB2A_MOUSE,TBB2B_MOUSE,TBB2C_MOUSE,TBB3_MOUSE,TBB5_MOUSE,TBB6_MOUSE	49889.1	0.945	1	1	1	0.5	0.0404	GHYTEGAELVDSVLDVVR	K	K	0.945	41.3	27.9	0	1	0	0	2	1958.98	104	121
Spot 1210 W	Week 5 mice	Wild Type	LCQ Ion-Trap	Tubulin beta-5 chain	TBB5_MOUSE	49652.6	1	3	3	3	0.167	0.0721	FPGQLNADLR	R	K	0.95	56	33.7	3.7	0	1	0	2	1130.6	242	251
Spot 1210 W	Week 5 mice	Wild Type	LCQ Ion-Trap	Tubulin beta-5 chain	TBB5_MOUSE	49652.6	1	3	3	3	0.167	0.0721	IMNTFSVVPSPK	R	V	0.95	25.4	33.9	3.8	0	1	0	2	1335.7	163	174
Spot 1210 W	Week 5 mice	Wild Type	LCQ Ion-Trap	Tubulin beta-5 chain	TBB5_MOUSE	49652.6	1	3	3	3	0.167	0.0721	ISEQFTAMFR	R	R	0.95	35.8	33.6	1.77	0	1	0	2	1245.59	381	390
Spot 1210 W	Week 5 mice	Wild Type	MALDI TOF-TOF	EF-hand domain-containing protein D2	EFHD2_MOUSE	26774.2	0.95	1	1	1	0.5	0.0292	EFLLIFR	R	K	0.832	28	29.7	0	1	0	0	2	937.551	152	158
Spot 1306 M	Week 5 mice	NPC -/-	LCQ Ion-Trap	Phosphoglycolate phosphatase	PGP_MOUSE	34523.1	1	3	3	3	0.0968	0.131	FIAGTGCLVR	R	A	0.95	39.6	34.6	4.82	0	1	0	2	1093.58	211	220
Spot 1306 M	Week 5 mice	NPC -/-	LCQ Ion-Trap	Phosphoglycolate phosphatase	PGP_MOUSE	34523.1	1	3	3	3	0.0968	0.131	TILTLTGVSSLEDVK	K	S	0.95	62.8	33.1	2.36	0	1	0	2	1575.88	276	290
Spot 1306 M	Week 5 mice	NPC -/-	LCQ Ion-Trap	Phosphoglycolate phosphatase	PGP_MOUSE	34523.1	1	3	3	3	0.0968	0.131	YLQQPDCLLVGTNMDNR	R	L	0.95	34.4	32.2	8.77	0	0	1	2	2052.95	187	203
Spot 1306 M	Week 5 mice	NPC -/-	MALDI TOF-TOF	Serine/arginine-rich splicing factor 1	SRSF1_MOUSE	27727.1	0.985	1	1	1	0.167	0.0403	SHEGETAYIR	R	V	0.872	31.9	30	0	1	0	0	2	1162.55	182	191
Spot 1307 M	Week 5 mice	NPC -/-	MALDI TOF-TOF	Leucine zipper transcription factor-like protein 1	LZTL1_MOUSE	34756.6	0.987	1	1	1	0.5	0.0502	AQDLDDLENTVATLR	K	S	0.95	43.5	28.8	0	1	0	0	2	1673.83	205	219
Spot 1307 W	Week 5 mice	Wild Type	MALDI TOF-TOF	BTB/POZ domain-containing protein KCTD12	KCD12_MOUSE	35875	0.978	1	1	1	0.333	0.0367	EAEYFELPELVR	R	R	0.906	35	28.9	0	1	0	0	2	1494.75	116	127
Spot 1310 M	Week 5 mice	NPC -/-	MALDI TOF-TOF	Serine/arginine-rich splicing factor 1	SRSF1_MOUSE	27727.1	0.999	3	3	3	0.5	0.121	DGTGVVEFVR	R	K	0.83	28.4	30.3	0	1	0	0	2	1078.55	155	164
Spot 1310 M	Week 5 mice	NPC -/-	MALDI TOF-TOF	Serine/arginine-rich splicing factor 1	SRSF1_MOUSE	27727.1	0.999	3	3	3	0.5	0.121	DGYDYDGYR	R	L	0.909	33.6	27	0	1	0	0	2	1123.43	75	83
Spot 1310 M	Week 5 mice	NPC -/-	MALDI TOF-TOF	Serine/arginine-rich splicing factor 1	SRSF1_MOUSE	27727.1	0.999	3	3	3	0.5	0.121	IYVGNLPPDIR	R	T	0.824	27.2	29.7	0	1	0	0	2	1256.7	18	28
Spot 1310 W	Week 5 mice	Wild Type	MALDI TOF-TOF	Serine/arginine-rich splicing factor 1	SRSF1_MOUSE	27727.1	1	5	5	5	0.833	0.218	DGTGVVEFVR	R	K	0.908	36.8	30.3	0	1	0	0	2	1078.55	155	164
Spot 1310 W	Week 5 mice	Wild Type	MALDI TOF-TOF	Serine/arginine-rich splicing factor 1	SRSF1_MOUSE	27727.1	1	5	5	5	0.833	0.218	DGYDYDGYR	R	L	0.95	46.7	26.7	0	1	0	0	2	1123.43	75	83
Spot 1310 W	Week 5 mice	Wild Type	MALDI TOF-TOF	Serine/arginine-rich splicing factor 1	SRSF1_MOUSE	27727.1	1	5	5	5	0.833	0.218	GGPPFAFVEFEDPR	R	D	0.902	34.1	28.5	0	1	0	0	2	1564.74	52	65
Spot 1310 W	Week 5 mice	Wild Type	MALDI TOF-TOF	Serine/arginine-rich splicing factor 1	SRSF1_MOUSE	27727.1	1	5	5	5	0.833	0.218	IYVGNLPPDIR	R	T	0.825	27.4	29.8	0	1	0	0	2	1256.7	18	28
Spot 1310 W	Week 5 mice	Wild Type	MALDI TOF-TOF	Serine/arginine-rich splicing factor 1	SRSF1_MOUSE	27727.1	1	5	5	5	0.833	0.218	SHEGETAYIR	R	V	0.95	58.5	29.9	0	1	0	0	2	1162.55	182	191
Spot 1607 M	Week 5 mice	NPC -/-	MALDI TOF-TOF	ATP synthase subunit beta, mitochondrial	ATPB_MOUSE	56283.2	1	8	8	9	1	0.197	AHGGYSVFAGVGER	K	T	0.95	120	29.3	0	1	0	0	2	1406.68	226	239
Spot 1607 M	Week 5 mice	NPC -/-	MALDI TOF-TOF	ATP synthase subunit beta, mitochondrial	ATPB_MOUSE	56283.2	1	8	8	9	1	0.197	IMDPNIVGNEHYDVAR	R	G	0.95	119	28.2	0	2	0	0	2	1842.88	407	422
Spot 1607 M	Week 5 mice	NPC -/-	MALDI TOF-TOF	ATP synthase subunit beta, mitochondrial	ATPB_MOUSE	56283.2	1	8	8	9	1	0.197	IMNVIGEPIDER	R	G	0.95	92.1	29.6	0	1	0	0	2	1385.71	144	155
Spot 1607 M	Week 5 mice	NPC -/-	MALDI TOF-TOF	ATP synthase subunit beta, mitochondrial	ATPB_MOUSE	56283.2	1	8	8	9	1	0.197	IPVGPETLGR	K	I	0.95	63.1	29.4	0	1	0	0	2	1038.59	134	143
Spot 1607 M	Week 5 mice	NPC -/-	MALDI TOF-TOF	ATP synthase subunit beta, mitochondrial	ATPB_MOUSE	56283.2	1	8	8	9	1	0.197	LVLEVAQHLGESTVR	R	T	0.95	100	27.9	0	1	0	0	2	1650.92	95	109
Spot 1607 M	Week 5 mice	NPC -/-	MALDI TOF-TOF	ATP synthase subunit beta, mitochondrial	ATPB_MOUSE	56283.2	1	8	8	9	1	0.197	TIAMDGTEGLVR	R	G	0.95	62.4	29.9	0	1	0	0	2	1262.64	110	121
Spot 1607 M	Week 5 mice	NPC -/-	MALDI TOF-TOF	ATP synthase subunit beta, mitochondrial	ATPB_MOUSE	56283.2	1	8	8	9	1	0.197	VALVYGQMNEPPGAR	K	A	0.95	66.2	28.9	0	1	0	0	2	1601.81	265	279
Spot 1607 M	Week 5 mice	NPC -/-	MALDI TOF-TOF	ATP synthase subunit beta, mitochondrial	ATPB_MOUSE	56283.2	1	8	8	9	1	0.197	VVDLLAPYAK	K	G	0.95	48	30.2	0	1	0	0	2	1088.64	189	198
Spot 1607 W	Week 5 mice	Wild Type	MALDI TOF-TOF	ATP synthase subunit beta, mitochondrial	ATPB_MOUSE	56283.2	1	5	5	5	1	0.14	AIAELGIYPAVDPLDSTSR	R	I	0.95	85.2	28.1	0	1	0	0	2	1988.03	388	406
Spot 1607 W	Week 5 mice	Wild Type	MALDI TOF-TOF	ATP synthase subunit beta, mitochondrial	ATPB_MOUSE	56283.2	1	5	5	5	1	0.14	IMNVIGEPIDER	R	G	0.95	75.7	29.6	0	1	0	0	2	1385.71	144	155
Spot 1607 W	Week 5 mice	Wild Type	MALDI TOF-TOF	ATP synthase subunit beta, mitochondrial	ATPB_MOUSE	56283.2	1	5	5	5	1	0.14	LVLEVAQHLGESTVR	R	T	0.95	95.9	28.5	0	1	0	0	2	1650.92	95	109
Spot 1607 W	Week 5 mice	Wild Type	MALDI TOF-TOF	ATP synthase subunit beta, mitochondrial	ATPB_MOUSE	56283.2	1	5	5	5	1	0.14	VALTGLTVAEYFR	R	D	0.95	80.8	29.1	0	1	0	0	2	1439.79	282	294
Spot 1607 W	Week 5 mice	Wild Type	MALDI TOF-TOF	ATP synthase subunit beta, mitochondrial	ATPB_MOUSE	56283.2	1	5	5	5	1	0.14	VALVYGQMNEPPGAR	K	A	0.95	55.6	28.9	0	1	0	0	2	1601.81	265	279
Spot 1811 M	Week 5 mice	NPC -/-	LCQ Ion-Trap	Rab GDP dissociation inhibitor alpha	GDIA_MOUSE	50505.1	0.998	2	2	2	0.0267	0.0492	MLLYTEVTR	K	Y	0.95	35.9	33.5	3.62	0	1	0	2	1141.59	90	98
Spot 1811 M	Week 5 mice	NPC -/-	LCQ Ion-Trap	Rab GDP dissociation inhibitor alpha	GDIA_MOUSE	50505.1	0.998	2	2	2	0.0267	0.0492	TFEGVDPQNTSMR	K	D	0.95	36.4	34.5	2.36	0	1	0	2	1497.66	157	169
Spot 1811 M	Week 5 mice	NPC -/-	LCQ Ion-Trap	Dihydropyrimidinase-related protein 2	DPYL2_MOUSE	62259.9	1	9	9	10	0.133	0.184	GIQEEMEALVK	K	D	0.95	25.5	34.5	3.46	0	1	0	2	1262.63	147	157
Spot 1811 M	Week 5 mice	NPC -/-	LCQ Ion-Trap	Dihydropyrimidinase-related protein 2	DPYL2_MOUSE	62259.9	1	9	9	10	0.133	0.184	GLYDGPVCEVSVTPK	R	T	0.95	36.3	34.6	5.46	0	1	0	2	1620.79	497	511
Spot 1811 M	Week 5 mice	NPC -/-	LCQ Ion-Trap	Dihydropyrimidinase-related protein 2	DPYL2_MOUSE	62259.9	1	9	9	10	0.133	0.184	GSPLVVISQGK	R	I	0.95	49.7	34.6	4.21	0	1	0	2	1084.64	441	451
Spot 1811 M	Week 5 mice	NPC -/-	LCQ Ion-Trap	Dihydropyrimidinase-related protein 2	DPYL2_MOUSE	62259.9	1	9	9	10	0.133	0.184	MDENQFVAVTSTNAAK	K	V	0.95	56.3	32.6	4.57	0	1	0	2	1741.81	375	390
Spot 1811 M	Week 5 mice	NPC -/-	LCQ Ion-Trap	Dihydropyrimidinase-related protein 2	DPYL2_MOUSE	62259.9	1	9	9	10	0.133	0.184	MSVIWDK	R	A	0.95	33.7	32.9	0	0	1	0	2	894.439	362	368
Spot 1811 M	Week 5 mice	NPC -/-	LCQ Ion-Trap	Dihydropyrimidinase-related protein 2	DPYL2_MOUSE	62259.9	1	9	9	10	0.133	0.184	MVIPGGIDVHTR	R	F	0.95	35.1	33	4.66	0	0	2	2	1310.69	64	75
Spot 1811 M	Week 5 mice	NPC -/-	LCQ Ion-Trap	Dihydropyrimidinase-related protein 2	DPYL2_MOUSE	62259.9	1	9	9	10	0.133	0.184	SAAEVIAQAR	K	K	0.95	40	35.5	4.82	0	1	0	2	1015.55	259	268
Spot 1811 M	Week 5 mice	NPC -/-	LCQ Ion-Trap	Dihydropyrimidinase-related protein 2	DPYL2_MOUSE	62259.9	1	9	9	10	0.133	0.184	SITIANQTNCPLYVTK	R	V	0.95	32.5	33.7	4.09	0	1	0	2	1822.94	239	254
Spot 1811 M	Week 5 mice	NPC -/-	LCQ Ion-Trap	Dihydropyrimidinase-related protein 2	DPYL2_MOUSE	62259.9	1	9	9	10	0.133	0.184	VFNLYPR	K	K	0.95	33.9	35.1	1.92	0	1	0	2	908.499	391	397
Spot 1811 M	Week 5 mice	NPC -/-	LCQ Ion-Trap	Poly(U)-binding-splicing factor PUF60	PUF60_MOUSE	60231	0.998	2	2	3	0.04	0.0496	IYVASVHQDLSDDDIK	R	S	0.95	24.9	34.3	5.39	0	0	1	2	1817.89	233	248
Spot 1811 M	Week 5 mice	NPC -/-	LCQ Ion-Trap	Poly(U)-binding-splicing factor PUF60	PUF60_MOUSE	60231	0.998	2	2	3	0.04	0.0496	QGEEEDAEIIVK	K	I	0.95	24.8	35.1	2.59	0	2	0	2	1359.66	508	519
Spot 1811 M	Week 5 mice	NPC -/-	LCQ Ion-Trap	Heterogeneous nuclear ribonucleoprotein K	HNRPK_MOUSE	50960.5	1	16	19	29	0.387	0.413	DLAGSIIGK	K	G	0.95	37.7	36.3	3.64	2	1	0	2	873.504	397	405
Spot 1811 M	Week 5 mice	NPC -/-	LCQ Ion-Trap	Heterogeneous nuclear ribonucleoprotein K	HNRPK_MOUSE	50960.5	1	16	19	29	0.387	0.413	GGDLMAYDR	R	R	0.95	54.5	34.6	2.8	0	1	0	2	1013.44	317	325
Spot 1811 M	Week 5 mice	NPC -/-	LCQ Ion-Trap	Heterogeneous nuclear ribonucleoprotein K	HNRPK_MOUSE	50960.5	1	16	19	29	0.387	0.413	GSDFDCELR	K	L	0.95	49.7	33.3	4.12	0	2	0	2	1098.45	140	148
Spot 1811 M	Week 5 mice	NPC -/-	LCQ Ion-Trap	Heterogeneous nuclear ribonucleoprotein K	HNRPK_MOUSE	50960.5	1	16	19	29	0.387	0.413	GSYGDLGGPIITTQVTIPK	R	D	0.95	36.9	32.3	4.36	0	1	0	2	1917.03	378	396
Spot 1811 M	Week 5 mice	NPC -/-	LCQ Ion-Trap	Heterogeneous nuclear ribonucleoprotein K	HNRPK_MOUSE	50960.5	1	16	19	29	0.387	0.413	IDEPLEGSEDR	K	I	0.95	57.1	34.7	6.43	0	3	0	2	1259.58	423	433
Spot 1811 M	Week 5 mice	NPC -/-	LCQ Ion-Trap	Heterogeneous nuclear ribonucleoprotein K	HNRPK_MOUSE	50960.5	1	16	19	29	0.387	0.413	IILDLISESPIK	K	G	0.95	58	34.3	5.68	0	2	0	2	1340.8	208	219
Spot 1811 M	Week 5 mice	NPC -/-	LCQ Ion-Trap	Heterogeneous nuclear ribonucleoprotein K	HNRPK_MOUSE	50960.5	1	16	19	29	0.387	0.413	IITITGTQDQIQNAQYLLQNSVK	R	Q	0.95	47	33.1	4.96	0	1	1	2	2589.39	434	456
Spot 1811 M	Week 5 mice	NPC -/-	LCQ Ion-Trap	Heterogeneous nuclear ribonucleoprotein K	HNRPK_MOUSE	50960.5	1	16	19	29	0.387	0.413	ILLQSK	R	N	0.95	24.6	36.5	1.52	1	0	0	2	701.456	47	52
Spot 1811 M	Week 5 mice	NPC -/-	LCQ Ion-Trap	Heterogeneous nuclear ribonucleoprotein K	HNRPK_MOUSE	50960.5	1	16	19	29	0.387	0.413	ILSISADIETIGEILK	R	K	0.95	77.8	34.5	6.92	0	1	0	2	1714.98	87	102
Spot 1811 M	Week 5 mice	NPC -/-	LCQ Ion-Trap	Heterogeneous nuclear ribonucleoprotein K	HNRPK_MOUSE	50960.5	1	16	19	29	0.387	0.413	ILSISADIETIGEILKK	R	I	0.95	25.2	32.6	5.7	0	0	1	2	1843.08	87	103
Spot 1811 M	Week 5 mice	NPC -/-	LCQ Ion-Trap	Heterogeneous nuclear ribonucleoprotein K	HNRPK_MOUSE	50960.5	1	16	19	29	0.387	0.413	LLIHQSLAGGIIGVK	R	G	0.95	29.7	33.1	5.02	0	0	1	2	1518.94	149	163
Spot 1811 M	Week 5 mice	NPC -/-	LCQ Ion-Trap	Heterogeneous nuclear ribonucleoprotein K	HNRPK_MOUSE	50960.5	1	16	19	29	0.387	0.413	NLPLPPPPPPR	R	G	0.95	34.5	33.6	4.28	0	3	0	2	1194.7	306	316
Spot 1811 M	Week 5 mice	NPC -/-	LCQ Ion-Trap	Heterogeneous nuclear ribonucleoprotein K	HNRPK_MOUSE	50960.5	1	16	19	29	0.387	0.413	NTDEMVELR	R	I	0.95	49	34.5	3.48	0	2	0	2	1122.51	38	46
Spot 1811 M	Week 5 mice	NPC -/-	LCQ Ion-Trap	Heterogeneous nuclear ribonucleoprotein K	HNRPK_MOUSE	50960.5	1	16	19	29	0.387	0.413	RPAEDMEEEQAFKR	K	S	0.95	41.3	33.2	6.09	0	0	1	2	1751.8	22	35
Spot 1811 M	Week 5 mice	NPC -/-	LCQ Ion-Trap	Heterogeneous nuclear ribonucleoprotein K	HNRPK_MOUSE	50960.5	1	16	19	29	0.387	0.413	TDYNASVSVPDSSGPER	R	I	0.95	56.4	33.3	6.24	0	1	2	2	1780.8	70	86
Spot 1811 M	Week 5 mice	NPC -/-	LCQ Ion-Trap	Heterogeneous nuclear ribonucleoprotein K	HNRPK_MOUSE	50960.5	1	16	19	29	0.387	0.413	VVLIGGKPDR	R	V	0.95	46.1	32.8	3.64	0	2	0	2	1053.64	192	201
Spot 1811 W	Week 5 mice	Wild Type	LCQ Ion-Trap	Heterogeneous nuclear ribonucleoprotein K	HNRPK_MOUSE	50960.5	1	9	11	14	0.237	0.257	DLAGSIIGK	K	G	0.95	38	36.3	3.08	1	3	0	2	873.504	397	405
Spot 1811 W	Week 5 mice	Wild Type	LCQ Ion-Trap	Heterogeneous nuclear ribonucleoprotein K	HNRPK_MOUSE	50960.5	1	9	11	14	0.237	0.257	GSYGDLGGPIITTQVTIPK	R	D	0.95	44.7	32.3	5	0	1	0	2	1917.03	378	396
Spot 1811 W	Week 5 mice	Wild Type	LCQ Ion-Trap	Heterogeneous nuclear ribonucleoprotein K	HNRPK_MOUSE	50960.5	1	9	11	14	0.237	0.257	IDEPLEGSEDR	K	I	0.95	23.3	33.7	2.15	0	1	0	2	1259.58	423	433
Spot 1811 W	Week 5 mice	Wild Type	LCQ Ion-Trap	Heterogeneous nuclear ribonucleoprotein K	HNRPK_MOUSE	50960.5	1	9	11	14	0.237	0.257	IILDLISESPIK	K	G	0.95	61.4	34.6	4.7	0	2	0	2	1340.8	208	219
Spot 1811 W	Week 5 mice	Wild Type	LCQ Ion-Trap	Heterogeneous nuclear ribonucleoprotein K	HNRPK_MOUSE	50960.5	1	9	11	14	0.237	0.257	ILSISADIETIGEILK	R	K	0.95	82.4	32.8	6.29	0	1	1	2	1714.98	87	102
Spot 1811 W	Week 5 mice	Wild Type	LCQ Ion-Trap	Heterogeneous nuclear ribonucleoprotein K	HNRPK_MOUSE	50960.5	1	9	11	14	0.237	0.257	LLIHQSLAGGIIGVK	R	G	0.95	24.4	33.1	2.24	0	0	1	2	1518.94	149	163
Spot 1811 W	Week 5 mice	Wild Type	LCQ Ion-Trap	Heterogeneous nuclear ribonucleoprotein K	HNRPK_MOUSE	50960.5	1	9	11	14	0.237	0.257	NLPLPPPPPPR	R	G	0.95	18.5	33.4	1.74	0	1	0	2	1194.7	306	316
Spot 1811 W	Week 5 mice	Wild Type	LCQ Ion-Trap	Heterogeneous nuclear ribonucleoprotein K	HNRPK_MOUSE	50960.5	1	9	11	14	0.237	0.257	NTDEMVELR	R	I	0.95	33.1	34.7	2.96	0	1	0	2	1122.51	38	46
Spot 1811 W	Week 5 mice	Wild Type	LCQ Ion-Trap	Heterogeneous nuclear ribonucleoprotein K	HNRPK_MOUSE	50960.5	1	9	11	14	0.237	0.257	TDYNASVSVPDSSGPER	R	I	0.95	28.2	33.7	6.92	0	1	0	2	1780.8	70	86
Spot 1811 W	Week 5 mice	Wild Type	LCQ Ion-Trap	Nuclear pore glycoprotein p62	NUP62_MOUSE	53238	0.998	2	2	2	0.0339	0.038	LAENIDAQLK	K	R	0.95	31.7	34.8	2.19	0	1	0	2	1114.61	440	449
Spot 1811 W	Week 5 mice	Wild Type	LCQ Ion-Trap	Nuclear pore glycoprotein p62	NUP62_MOUSE	53238	0.998	2	2	2	0.0339	0.038	WSLELEDQER	K	H	0.95	21.5	35	2	0	1	0	2	1304.61	344	353
Spot 1811 W	Week 5 mice	Wild Type	LCQ Ion-Trap	Dihydropyrimidinase-related protein 2	DPYL2_MOUSE	62259.9	1	6	7	9	0.153	0.142	GIQEEMEALVK	K	D	0.95	47.7	34.5	2.28	0	2	0	2	1262.63	147	157
Spot 1811 W	Week 5 mice	Wild Type	LCQ Ion-Trap	Dihydropyrimidinase-related protein 2	DPYL2_MOUSE	62259.9	1	6	7	9	0.153	0.142	GLYDGPVCEVSVTPK	R	T	0.95	46.2	34.6	6.66	0	1	0	2	1620.79	497	511
Spot 1811 W	Week 5 mice	Wild Type	LCQ Ion-Trap	Dihydropyrimidinase-related protein 2	DPYL2_MOUSE	62259.9	1	6	7	9	0.153	0.142	GSPLVVISQGK	R	I	0.95	51.2	33.6	4.66	0	1	0	2	1084.64	441	451
Spot 1811 W	Week 5 mice	Wild Type	LCQ Ion-Trap	Dihydropyrimidinase-related protein 2	DPYL2_MOUSE	62259.9	1	6	7	9	0.153	0.142	IVLEDGTLHVTEGSGR	K	Y	0.95	55.5	32.9	5.74	0	1	2	2	1682.87	452	467
Spot 1811 W	Week 5 mice	Wild Type	LCQ Ion-Trap	Dihydropyrimidinase-related protein 2	DPYL2_MOUSE	62259.9	1	6	7	9	0.153	0.142	MVIPGGIDVHTR	R	F	0.95	32.5	34.6	1.7	0	0	1	2	1310.69	64	75
Spot 1811 W	Week 5 mice	Wild Type	LCQ Ion-Trap	Dihydropyrimidinase-related protein 2	DPYL2_MOUSE	62259.9	1	6	7	9	0.153	0.142	SITIANQTNCPLYVTK	R	V	0.95	59.4	33.8	4.36	0	1	0	2	1822.94	239	254
Spot 1811 W	Week 5 mice	Wild Type	LCQ Ion-Trap	Serine/threonine-protein phosphatase 2A 65 kDa regulatory subunit A alpha isoform	2AAA_MOUSE	65305.7	0.998	2	2	2	0.0339	0.0611	IGPILDNSTLQSEVKPILEK	K	L	0.95	28.5	33.6	2.24	0	0	1	2	2194.23	547	566
Spot 1811 W	Week 5 mice	Wild Type	LCQ Ion-Trap	Serine/threonine-protein phosphatase 2A 65 kDa regulatory subunit A alpha isoform	2AAA_MOUSE	65305.7	0.998	2	2	2	0.0339	0.0611	SALASVIMGLSPILGK	K	D	0.95	23.1	34.6	1.89	0	1	0	2	1572.9	343	358
Spot 1811 W	Week 5 mice	Wild Type	LCQ Ion-Trap	Dihydrolipoyllysine-residue acetyltransferase component of pyruvate dehydrogenase complex, mitochondrial	ODP2_MOUSE	67924.6	1	3	3	3	0.0508	0.0607	GLETIASDVVSLASK	K	A	0.95	48	33	5.31	0	1	0	2	1489.81	528	542
Spot 1811 W	Week 5 mice	Wild Type	LCQ Ion-Trap	Dihydrolipoyllysine-residue acetyltransferase component of pyruvate dehydrogenase complex, mitochondrial	ODP2_MOUSE	67924.6	1	3	3	3	0.0508	0.0607	VPEANSSWMDTVIR	K	Q	0.95	36.9	32.9	4.74	0	1	0	2	1620.77	486	499
Spot 1811 W	Week 5 mice	Wild Type	LCQ Ion-Trap	Dihydrolipoyllysine-residue acetyltransferase component of pyruvate dehydrogenase complex, mitochondrial	ODP2_MOUSE	67924.6	1	3	3	3	0.0508	0.0607	YLEKPITMLL	K	-	0.95	32	33	4.24	0	1	0	2	1236.69	633	642
Spot 2003 M	Week 5 mice	NPC -/-	MALDI TOF-TOF	V-type proton ATPase subunit F	VATF_MOUSE	13353	1	4	4	4	0.667	0.336	DTTINEIEDTFR	K	Q	0.95	74.2	28.6	0	1	0	0	2	1453.68	42	53
Spot 2003 M	Week 5 mice	NPC -/-	MALDI TOF-TOF	V-type proton ATPase subunit F	VATF_MOUSE	13353	1	4	4	4	0.667	0.336	HALDAHQR	R	S	0.909	37.3	30.7	0	1	0	0	2	947.481	76	83
Spot 2003 M	Week 5 mice	NPC -/-	MALDI TOF-TOF	V-type proton ATPase subunit F	VATF_MOUSE	13353	1	4	4	4	0.667	0.336	HPNFLVVEK	R	D	0.91	36.6	29.8	0	1	0	0	2	1082.6	33	41
Spot 2003 M	Week 5 mice	NPC -/-	MALDI TOF-TOF	V-type proton ATPase subunit F	VATF_MOUSE	13353	1	4	4	4	0.667	0.336	SIPAVLEIPSK	R	E	0.817	26.2	29.2	0	1	0	0	2	1153.68	84	94
Spot 2003 W	Week 5 mice	Wild Type	MALDI TOF-TOF	V-type proton ATPase subunit F	VATF_MOUSE	13353	1	4	4	4	0.8	0.261	DTTINEIEDTFR	K	Q	0.95	82.8	28.6	0	1	0	0	2	1453.68	42	53
Spot 2003 W	Week 5 mice	Wild Type	MALDI TOF-TOF	V-type proton ATPase subunit F	VATF_MOUSE	13353	1	4	4	4	0.8	0.261	HALDAHQR	R	S	0.95	49.7	30.7	0	1	0	0	2	947.481	76	83
Spot 2003 W	Week 5 mice	Wild Type	MALDI TOF-TOF	V-type proton ATPase subunit F	VATF_MOUSE	13353	1	4	4	4	0.8	0.261	HPNFLVVEK	R	D	0.95	47.7	29.8	0	1	0	0	2	1082.6	33	41
Spot 2003 W	Week 5 mice	Wild Type	MALDI TOF-TOF	V-type proton ATPase subunit F	VATF_MOUSE	13353	1	4	4	4	0.8	0.261	NRHPNFLVVEK	K	D	0.836	27.9	29.3	0	1	0	0	2	1352.74	31	41
Spot 2005 M	Week 5 mice	NPC -/-	LCQ Ion-Trap	Histone H4	H4_MOUSE	11349.7	1	5	5	8	0.186	0.495	DAVTYTEHAK	R	R	0.95	30.5	35.2	2.24	0	1	0	2	1134.54	69	78
Spot 2005 M	Week 5 mice	NPC -/-	LCQ Ion-Trap	Histone H4	H4_MOUSE	11349.7	1	5	5	8	0.186	0.495	DNIQGITKPAIR	R	R	0.95	26.5	33.3	3.29	0	0	1	2	1325.75	25	36
Spot 2005 M	Week 5 mice	NPC -/-	LCQ Ion-Trap	Histone H4	H4_MOUSE	11349.7	1	5	5	8	0.186	0.495	ISGLIYEETR	R	G	0.95	61.7	33.1	6.68	0	2	0	2	1180.62	47	56
Spot 2005 M	Week 5 mice	NPC -/-	LCQ Ion-Trap	Histone H4	H4_MOUSE	11349.7	1	5	5	8	0.186	0.495	TLYGFGG	R	-	0.95	40.8	34.6	1.03	2	0	0	2	714.346	97	103
Spot 2005 M	Week 5 mice	NPC -/-	LCQ Ion-Trap	Histone H4	H4_MOUSE	11349.7	1	5	5	8	0.186	0.495	TVTAMDVVYALK	K	R	0.95	42.9	33	6.89	0	2	0	2	1310.7	81	92
Spot 2005 M	Week 5 mice	NPC -/-	LCQ Ion-Trap	Fatty acid-binding protein, heart	FABPH_MOUSE	14801.1	1	6	8	13	0.302	0.481	LILTLTHGSVVSTR	K	T	0.95	47.1	32.8	4.64	0	1	1	2	1496.88	114	127
Spot 2005 M	Week 5 mice	NPC -/-	LCQ Ion-Trap	Fatty acid-binding protein, heart	FABPH_MOUSE	14801.1	1	6	8	13	0.302	0.481	NGDTITIK	K	T	0.95	49.8	35.8	2.29	0	2	0	2	861.468	46	53
Spot 2005 M	Week 5 mice	NPC -/-	LCQ Ion-Trap	Fatty acid-binding protein, heart	FABPH_MOUSE	14801.1	1	6	8	13	0.302	0.481	QVASMTKPTTIIEK	R	N	0.95	20.6	33.1	5.05	0	1	2	2	1546.85	32	45
Spot 2005 M	Week 5 mice	NPC -/-	LCQ Ion-Trap	Fatty acid-binding protein, heart	FABPH_MOUSE	14801.1	1	6	8	13	0.302	0.481	SLGVGFATR	K	Q	0.95	56.1	33.6	4.92	0	3	0	2	907.5	23	31
Spot 2005 M	Week 5 mice	NPC -/-	LCQ Ion-Trap	Fatty acid-binding protein, heart	FABPH_MOUSE	14801.1	1	6	8	13	0.302	0.481	SLVTLDGGK	K	L	0.95	44.3	36.1	1.92	2	0	0	2	889.499	83	91
Spot 2005 M	Week 5 mice	NPC -/-	LCQ Ion-Trap	Fatty acid-binding protein, heart	FABPH_MOUSE	14801.1	1	6	8	13	0.302	0.481	WNGQETTLTR	K	E	0.95	40.8	35.1	2.02	0	1	0	2	1205.59	98	107
Spot 2005 W	Week 5 mice	Wild Type	LCQ Ion-Trap	Fatty acid-binding protein, heart	FABPH_MOUSE	14801.1	1	6	6	8	0.211	0.466	LILTLTHGSVVSTR	K	T	0.95	48.2	34.3	6.17	0	1	0	2	1496.88	114	127
Spot 2005 W	Week 5 mice	Wild Type	LCQ Ion-Trap	Fatty acid-binding protein, heart	FABPH_MOUSE	14801.1	1	6	6	8	0.211	0.466	NFDDYMK	K	S	0.95	22.5	33.8	1.62	0	1	0	2	948.377	16	22
Spot 2005 W	Week 5 mice	Wild Type	LCQ Ion-Trap	Fatty acid-binding protein, heart	FABPH_MOUSE	14801.1	1	6	6	8	0.211	0.466	NGDTITIK	K	T	0.95	50.2	34.3	2.29	0	2	0	2	861.468	46	53
Spot 2005 W	Week 5 mice	Wild Type	LCQ Ion-Trap	Fatty acid-binding protein, heart	FABPH_MOUSE	14801.1	1	6	6	8	0.211	0.466	QVASMTKPTTIIEK	R	N	0.95	0	0	4.26	0	1	0	2	1545.82	32	45
Spot 2005 W	Week 5 mice	Wild Type	LCQ Ion-Trap	Fatty acid-binding protein, heart	FABPH_MOUSE	14801.1	1	6	6	8	0.211	0.466	SLVTLDGGK	K	L	0.95	40.3	36.1	2.41	2	0	0	2	889.499	83	91
Spot 2005 W	Week 5 mice	Wild Type	LCQ Ion-Trap	Fatty acid-binding protein, heart	FABPH_MOUSE	14801.1	1	6	6	8	0.211	0.466	WNGQETTLTR	K	E	0.95	42.4	35.1	2	0	1	0	2	1205.59	98	107
Spot 2312 M	Week 5 mice	NPC -/-	LCQ Ion-Trap	N(G),N(G)-dimethylarginine dimethylaminohydrolase 1	DDAH1_MOUSE	31363	1	5	6	7	0.0579	0.228	GAEILADTFK	R	D	0.95	61.1	34.1	3.82	1	1	0	2	1064.56	150	159
Spot 2312 M	Week 5 mice	NPC -/-	LCQ Ion-Trap	N(G),N(G)-dimethylarginine dimethylaminohydrolase 1	DDAH1_MOUSE	31363	1	5	6	7	0.0579	0.228	LKDHLLIPVSNSEMEK	K	V	0.95	27	32.5	2.26	0	0	2	2	1868.98	252	267
Spot 2312 M	Week 5 mice	NPC -/-	LCQ Ion-Trap	N(G),N(G)-dimethylarginine dimethylaminohydrolase 1	DDAH1_MOUSE	31363	1	5	6	7	0.0579	0.228	LTVPDDMAANCIYLNIPSK	K	G	0.95	18.8	33.6	2.28	0	0	1	2	2151.05	212	230
Spot 2312 M	Week 5 mice	NPC -/-	LCQ Ion-Trap	N(G),N(G)-dimethylarginine dimethylaminohydrolase 1	DDAH1_MOUSE	31363	1	5	6	7	0.0579	0.228	SQGEEVDFAR	R	A	0.95	44.6	33.2	3.34	0	1	0	2	1137.52	33	42
Spot 2312 M	Week 5 mice	NPC -/-	LCQ Ion-Trap	N(G),N(G)-dimethylarginine dimethylaminohydrolase 1	DDAH1_MOUSE	31363	1	5	6	7	0.0579	0.228	TPEEYPESAK	R	V	0.95	31.2	35.1	3.66	0	1	0	2	1150.53	238	247
Spot 2312 M	Week 5 mice	NPC -/-	LCQ Ion-Trap	L-lactate dehydrogenase B chain	LDHB_MOUSE	36554.4	1	5	5	6	0.0496	0.168	FIIPQIVK	K	Y	0.95	20.5	34.1	1.74	0	1	0	2	957.613	120	127
Spot 2312 M	Week 5 mice	NPC -/-	LCQ Ion-Trap	L-lactate dehydrogenase B chain	LDHB_MOUSE	36554.4	1	5	5	6	0.0496	0.168	GLTSVINQK	R	L	0.95	44.1	34.2	2.92	0	1	0	2	959.552	300	308
Spot 2312 M	Week 5 mice	NPC -/-	LCQ Ion-Trap	L-lactate dehydrogenase B chain	LDHB_MOUSE	36554.4	1	5	5	6	0.0496	0.168	LIASVADDEAAVPNNK	K	I	0.95	27.5	34.5	4.28	0	1	0	2	1626.83	8	23
Spot 2312 M	Week 5 mice	NPC -/-	LCQ Ion-Trap	L-lactate dehydrogenase B chain	LDHB_MOUSE	36554.4	1	5	5	6	0.0496	0.168	MVVDSAYEVIK	K	L	0.95	40.1	33.3	4.22	0	2	0	2	1269.64	234	244
Spot 2312 M	Week 5 mice	NPC -/-	LCQ Ion-Trap	L-lactate dehydrogenase B chain	LDHB_MOUSE	36554.4	1	5	5	6	0.0496	0.168	VIGSGCNLDSAR	R	F	0.95	38.4	34.5	4.15	0	1	0	2	1248.6	159	170
Spot 2312 M	Week 5 mice	NPC -/-	LCQ Ion-Trap	Actin, cytoplasmic 1	ACTB_MOUSE,ACTG_MOUSE	41719.8	1	9	9	15	0.124	0.32	DLTDYLMK	R	I	0.95	38.1	35.4	1.64	0	1	0	2	1014.48	184	191
Spot 2312 M	Week 5 mice	NPC -/-	LCQ Ion-Trap	Actin, cytoplasmic 1	ACTB_MOUSE,ACTG_MOUSE	41719.8	1	9	9	15	0.124	0.32	DSYVGDEAQSK	K	R	0.95	60.7	34.6	3.36	0	1	0	2	1198.52	51	61
Spot 2312 M	Week 5 mice	NPC -/-	LCQ Ion-Trap	Actin, cytoplasmic 1	ACTB_MOUSE,ACTG_MOUSE	41719.8	1	9	9	15	0.124	0.32	EITALAPSTMK	K	I	0.95	51.5	33.5	4.59	0	5	0	2	1177.61	316	326
Spot 2312 M	Week 5 mice	NPC -/-	LCQ Ion-Trap	Actin, cytoplasmic 1	ACTB_MOUSE,ACTG_MOUSE	41719.8	1	9	9	15	0.124	0.32	GYSFTTTAER	R	E	0.95	54.6	33.6	4.66	0	2	0	2	1132.53	197	206
Spot 2312 M	Week 5 mice	NPC -/-	LCQ Ion-Trap	Actin, cytoplasmic 1	ACTB_MOUSE,ACTG_MOUSE	41719.8	1	9	9	15	0.124	0.32	IWHHTFYNELR	K	V	0.95	17.4	33.2	1.62	0	0	1	2	1515.75	85	95
Spot 2312 M	Week 5 mice	NPC -/-	LCQ Ion-Trap	Actin, cytoplasmic 1	ACTB_MOUSE,ACTG_MOUSE	41719.8	1	9	9	15	0.124	0.32	KDLYANTVLSGGTTMYPGIADR	R	M	0.95	26.4	31.9	3.04	0	0	1	2	2359.16	291	312
Spot 2312 M	Week 5 mice	NPC -/-	LCQ Ion-Trap	Actin, cytoplasmic 1	ACTB_MOUSE,ACTG_MOUSE	41719.8	1	9	9	15	0.124	0.32	QEYDESGPSIVHR	K	K	0.95	42.1	33.6	2.62	0	0	2	2	1516.7	360	372
Spot 2312 M	Week 5 mice	NPC -/-	LCQ Ion-Trap	Actin, cytoplasmic 1	ACTB_MOUSE,ACTG_MOUSE	41719.8	1	9	9	15	0.124	0.32	SYELPDGQVITIGNER	K	F	0.95	44.7	34	2.96	0	1	0	2	1790.89	239	254
Spot 2312 M	Week 5 mice	NPC -/-	LCQ Ion-Trap	Actin, cytoplasmic 1	ACTB_MOUSE,ACTG_MOUSE	41719.8	1	9	9	15	0.124	0.32	VAPEEHPVLLTEAPLNPK	R	A	0.95	34.4	33.9	4.39	0	0	1	2	1954.06	96	113
Spot 2312 M	Week 5 mice	NPC -/-	LCQ Ion-Trap	Eukaryotic translation initiation factor 3 subunit I	EIF3I_MOUSE	36442.9	1	3	4	5	0.0413	0.111	GHFGPINSVAFHPDGK	K	S	0.95	40.9	32.9	5.96	0	0	1	2	1679.83	283	298
Spot 2312 M	Week 5 mice	NPC -/-	LCQ Ion-Trap	Eukaryotic translation initiation factor 3 subunit I	EIF3I_MOUSE	36442.9	1	3	4	5	0.0413	0.111	LFDSTTLEHQK	K	T	0.95	23.4	34.2	4.51	0	1	2	2	1318.66	214	224
Spot 2312 M	Week 5 mice	NPC -/-	LCQ Ion-Trap	Eukaryotic translation initiation factor 3 subunit I	EIF3I_MOUSE	36442.9	1	3	4	5	0.0413	0.111	SGEVLVNVK	K	E	0.95	63.7	34.4	3.57	0	1	0	2	944.541	177	185
Spot 2312 M	Week 5 mice	NPC -/-	LCQ Ion-Trap	[Protein ADP-ribosylarginine] hydrolase	ADPRH_MOUSE	40051.3	1	7	9	15	0.124	0.235	ALYSLGSK	R	E	0.95	40.1	32.6	3.55	1	1	0	2	838.467	348	355
Spot 2312 M	Week 5 mice	NPC -/-	LCQ Ion-Trap	[Protein ADP-ribosylarginine] hydrolase	ADPRH_MOUSE	40051.3	1	7	9	15	0.124	0.235	APGGACMQNAMLLQPNR	R	A	0.95	35.7	34.4	2.66	0	0	1	2	1844.86	103	119
Spot 2312 M	Week 5 mice	NPC -/-	LCQ Ion-Trap	[Protein ADP-ribosylarginine] hydrolase	ADPRH_MOUSE	40051.3	1	7	9	15	0.124	0.235	DGETIHQQLAQMGDLEAIDVAR	R	W	0.95	54.2	32	4.89	0	0	2	2	2426.16	34	55
Spot 2312 M	Week 5 mice	NPC -/-	LCQ Ion-Trap	[Protein ADP-ribosylarginine] hydrolase	ADPRH_MOUSE	40051.3	1	7	9	15	0.124	0.235	ENLQHWSYFEK	K	E	0.95	17.8	32.8	1.08	0	0	1	2	1480.69	220	230
Spot 2312 M	Week 5 mice	NPC -/-	LCQ Ion-Trap	[Protein ADP-ribosylarginine] hydrolase	ADPRH_MOUSE	40051.3	1	7	9	15	0.124	0.235	GLMEVLPEAK	K	K	0.95	54.6	33.9	2.08	0	3	0	2	1102.58	199	208
Spot 2312 M	Week 5 mice	NPC -/-	LCQ Ion-Trap	[Protein ADP-ribosylarginine] hydrolase	ADPRH_MOUSE	40051.3	1	7	9	15	0.124	0.235	LYSLLAK	R	H	0.95	49.5	35.4	1.77	1	3	0	2	807.497	84	90
Spot 2312 M	Week 5 mice	NPC -/-	LCQ Ion-Trap	[Protein ADP-ribosylarginine] hydrolase	ADPRH_MOUSE	40051.3	1	7	9	15	0.124	0.235	YITQSGYFVK	K	E	0.95	42	33.6	4.7	0	2	0	2	1205.62	210	219
Spot 2312 M	Week 5 mice	NPC -/-	LCQ Ion-Trap	2-oxoisovalerate dehydrogenase subunit beta, mitochondrial	ODBB_MOUSE	42862.5	0.998	2	2	2	0.0165	0.059	AAVEQVPVEPYK	R	I	0.95	46.2	33.4	4.82	0	1	0	2	1329.7	244	255
Spot 2312 M	Week 5 mice	NPC -/-	LCQ Ion-Trap	2-oxoisovalerate dehydrogenase subunit beta, mitochondrial	ODBB_MOUSE	42862.5	0.998	2	2	2	0.0165	0.059	LGVSCEVIDLR	K	T	0.95	56.4	33.6	3.35	0	1	0	2	1260.66	293	303
Spot 2312 M	Week 5 mice	NPC -/-	LCQ Ion-Trap	Alpha-enolase	ENOA_MOUSE	47123.7	1	3	3	3	0.0248	0.0691	GNPTVEVDLYTAK	R	G	0.95	45.3	33	5.54	0	1	0	2	1406.72	16	28
Spot 2312 M	Week 5 mice	NPC -/-	LCQ Ion-Trap	Alpha-enolase	ENOA_MOUSE	47123.7	1	3	3	3	0.0248	0.0691	GVSQAVEHINK	K	T	0.95	41.7	34.4	5.09	0	1	0	2	1181.63	61	71
Spot 2312 M	Week 5 mice	NPC -/-	LCQ Ion-Trap	Alpha-enolase	ENOA_MOUSE	47123.7	1	3	3	3	0.0248	0.0691	YDLDFK	K	S	0.95	31.4	35.5	2.23	0	1	0	2	800.383	257	262
Spot 2312 M	Week 5 mice	NPC -/-	MALDI TOF-TOF	Actin, cytoplasmic 1	ACTB_MOUSE,ACTG_MOUSE	41719.8	0.933	1	1	1	1	0.0267	GYSFTTTAER	R	E	0.933	40.9	30.1	0	1	0	0	2	1132.53	197	206
Spot 2312 W	Week 5 mice	Wild Type	LCQ Ion-Trap	Tubulin alpha-1B chain	TBA1B_MOUSE,TBA1C_MOUSE	50133.7	1	3	3	4	0.0339	0.0976	IHFPLATYAPVISAEK	R	A	0.95	32.5	33.1	7.89	0	0	2	2	1756.96	265	280
Spot 2312 W	Week 5 mice	Wild Type	LCQ Ion-Trap	Tubulin alpha-1B chain	TBA1B_MOUSE,TBA1C_MOUSE	50133.7	1	3	3	4	0.0339	0.0976	LISQIVSSITASLR	R	F	0.95	65.1	33.1	5.47	0	1	0	2	1487.88	230	243
Spot 2312 W	Week 5 mice	Wild Type	LCQ Ion-Trap	Tubulin alpha-1B chain	TBA1B_MOUSE,TBA1C_MOUSE	50133.7	1	3	3	4	0.0339	0.0976	NLDIERPTYTNLNR	R	L	0.95	22.2	33	3.7	0	0	1	2	1718.88	216	229
Spot 2312 W	Week 5 mice	Wild Type	LCQ Ion-Trap	N(G),N(G)-dimethylarginine dimethylaminohydrolase 1	DDAH1_MOUSE	31363	1	7	10	10	0.0847	0.319	DYAVSTVPVADSLHLK	K	S	0.95	30	33.6	5.51	0	1	1	2	1714.9	160	175
Spot 2312 W	Week 5 mice	Wild Type	LCQ Ion-Trap	N(G),N(G)-dimethylarginine dimethylaminohydrolase 1	DDAH1_MOUSE	31363	1	7	10	10	0.0847	0.319	EFFVGLSK	R	R	0.95	23.4	33	1.74	1	1	0	2	926.498	137	144
Spot 2312 W	Week 5 mice	Wild Type	LCQ Ion-Trap	N(G),N(G)-dimethylarginine dimethylaminohydrolase 1	DDAH1_MOUSE	31363	1	7	10	10	0.0847	0.319	GAEILADTFK	R	D	0.95	27.9	33.4	1.85	0	1	0	2	1064.56	150	159
Spot 2312 W	Week 5 mice	Wild Type	LCQ Ion-Trap	N(G),N(G)-dimethylarginine dimethylaminohydrolase 1	DDAH1_MOUSE	31363	1	7	10	10	0.0847	0.319	LKDHLLIPVSNSEMEK	K	V	0.95	32.1	32.5	7.28	0	0	1	2	1868.98	252	267
Spot 2312 W	Week 5 mice	Wild Type	LCQ Ion-Trap	N(G),N(G)-dimethylarginine dimethylaminohydrolase 1	DDAH1_MOUSE	31363	1	7	10	10	0.0847	0.319	SFCSMAGPNLIAIGSSESAQK	K	A	0.95	22.4	33.6	4.1	0	1	1	2	2171.01	176	196
Spot 2312 W	Week 5 mice	Wild Type	LCQ Ion-Trap	N(G),N(G)-dimethylarginine dimethylaminohydrolase 1	DDAH1_MOUSE	31363	1	7	10	10	0.0847	0.319	SQGEEVDFAR	R	A	0.95	45.2	34.8	6.08	0	1	0	2	1137.52	33	42
Spot 2312 W	Week 5 mice	Wild Type	LCQ Ion-Trap	N(G),N(G)-dimethylarginine dimethylaminohydrolase 1	DDAH1_MOUSE	31363	1	7	10	10	0.0847	0.319	TPEEYPESAK	R	V	0.95	29.8	35.1	3.2	0	1	0	2	1150.53	238	247
Spot 2312 W	Week 5 mice	Wild Type	LCQ Ion-Trap	Actin, cytoplasmic 1	ACTB_MOUSE,ACTG_MOUSE	41719.8	1	8	8	9	0.0763	0.248	DLTDYLMK	R	I	0.95	31.5	34	2.49	0	1	0	2	1014.48	184	191
Spot 2312 W	Week 5 mice	Wild Type	LCQ Ion-Trap	Actin, cytoplasmic 1	ACTB_MOUSE,ACTG_MOUSE	41719.8	1	8	8	9	0.0763	0.248	DSYVGDEAQSK	K	R	0.95	55.4	34.9	2.09	0	1	0	2	1198.52	51	61
Spot 2312 W	Week 5 mice	Wild Type	LCQ Ion-Trap	Actin, cytoplasmic 1	ACTB_MOUSE,ACTG_MOUSE	41719.8	1	8	8	9	0.0763	0.248	EITALAPSTMK	K	I	0.95	39.6	33.5	4.07	0	2	0	2	1177.61	316	326
Spot 2312 W	Week 5 mice	Wild Type	LCQ Ion-Trap	Actin, cytoplasmic 1	ACTB_MOUSE,ACTG_MOUSE	41719.8	1	8	8	9	0.0763	0.248	GILTLK	R	Y	0.95	21.2	36.8	0.658	1	0	0	2	644.434	63	68
Spot 2312 W	Week 5 mice	Wild Type	LCQ Ion-Trap	Actin, cytoplasmic 1	ACTB_MOUSE,ACTG_MOUSE	41719.8	1	8	8	9	0.0763	0.248	GYSFTTTAER	R	E	0.95	50.8	34.4	2.8	0	1	0	2	1132.53	197	206
Spot 2312 W	Week 5 mice	Wild Type	LCQ Ion-Trap	Actin, cytoplasmic 1	ACTB_MOUSE,ACTG_MOUSE	41719.8	1	8	8	9	0.0763	0.248	QEYDESGPSIVHR	K	K	0.95	27.8	33.1	5.48	0	0	1	2	1516.7	360	372
Spot 2312 W	Week 5 mice	Wild Type	LCQ Ion-Trap	Actin, cytoplasmic 1	ACTB_MOUSE,ACTG_MOUSE	41719.8	1	8	8	9	0.0763	0.248	SYELPDGQVITIGNER	K	F	0.95	71	32.7	6.96	0	1	0	2	1790.89	239	254
Spot 2312 W	Week 5 mice	Wild Type	LCQ Ion-Trap	Actin, cytoplasmic 1	ACTB_MOUSE,ACTG_MOUSE	41719.8	1	8	8	9	0.0763	0.248	VAPEEHPVLLTEAPLNPK	R	A	0.95	20	32.3	3.57	0	1	0	2	1954.06	96	113
Spot 2312 W	Week 5 mice	Wild Type	LCQ Ion-Trap	BTB/POZ domain-containing protein KCTD12	KCD12_MOUSE	35875	1	3	3	4	0.0339	0.135	EVFGDTLNESR	K	D	0.95	40.5	33.5	2.4	0	1	0	2	1266.6	249	259
Spot 2312 W	Week 5 mice	Wild Type	LCQ Ion-Trap	BTB/POZ domain-containing protein KCTD12	KCD12_MOUSE	35875	1	3	3	4	0.0339	0.135	MFTQQQPQELAR	R	D	0.95	62.2	34.7	9.2	0	2	0	2	1492.72	63	74
Spot 2312 W	Week 5 mice	Wild Type	LCQ Ion-Trap	BTB/POZ domain-containing protein KCTD12	KCD12_MOUSE	35875	1	3	3	4	0.0339	0.135	SPSGGAAGPLLTPSQSLDGSR	R	R	0.95	40.8	32.4	6.92	0	1	0	2	1954.98	187	207
Spot 2312 W	Week 5 mice	Wild Type	LCQ Ion-Trap	Alpha-2-macroglobulin	A2M_MOUSE	165864	0.998	2	2	2	0.0169	0.0161	EVLVTIESSGTFSK	K	T	0.95	65	32.8	7.41	0	1	0	2	1496.78	1293	1306
Spot 2312 W	Week 5 mice	Wild Type	LCQ Ion-Trap	Alpha-2-macroglobulin	A2M_MOUSE	165864	0.998	2	2	2	0.0169	0.0161	YNILPVADGK	K	A	0.95	32.7	33.8	4.47	0	1	0	2	1089.59	1348	1357
Spot 2312 W	Week 5 mice	Wild Type	LCQ Ion-Trap	Eukaryotic translation initiation factor 3 subunit I	EIF3I_MOUSE	36442.9	1	4	5	7	0.0593	0.129	GHFGPINSVAFHPDGK	K	S	0.95	21.8	33.2	3.77	0	0	1	2	1679.83	283	298
Spot 2312 W	Week 5 mice	Wild Type	LCQ Ion-Trap	Eukaryotic translation initiation factor 3 subunit I	EIF3I_MOUSE	36442.9	1	4	5	7	0.0593	0.129	LFDSTTLEHQK	K	T	0.95	59.7	33.1	4.85	0	2	2	2	1318.66	214	224
Spot 2312 W	Week 5 mice	Wild Type	LCQ Ion-Trap	Eukaryotic translation initiation factor 3 subunit I	EIF3I_MOUSE	36442.9	1	4	5	7	0.0593	0.129	QINDIQLSR	R	D	0.95	39.1	33.9	2.08	0	1	0	2	1086.59	190	198
Spot 2312 W	Week 5 mice	Wild Type	LCQ Ion-Trap	Eukaryotic translation initiation factor 3 subunit I	EIF3I_MOUSE	36442.9	1	4	5	7	0.0593	0.129	QLALLK	K	T	0.95	18.6	34.8	0.796	1	0	0	2	685.461	86	91
Spot 2312 W	Week 5 mice	Wild Type	LCQ Ion-Trap	[Protein ADP-ribosylarginine] hydrolase	ADPRH_MOUSE	40051.3	1	5	7	12	0.102	0.157	ALYSLGSK	R	E	0.95	29.3	34.4	3.55	1	1	0	2	838.467	348	355
Spot 2312 W	Week 5 mice	Wild Type	LCQ Ion-Trap	[Protein ADP-ribosylarginine] hydrolase	ADPRH_MOUSE	40051.3	1	5	7	12	0.102	0.157	DGETIHQQLAQMGDLEAIDVAR	R	W	0.95	37.9	33.1	2.38	0	0	1	2	2426.16	34	55
Spot 2312 W	Week 5 mice	Wild Type	LCQ Ion-Trap	[Protein ADP-ribosylarginine] hydrolase	ADPRH_MOUSE	40051.3	1	5	7	12	0.102	0.157	GLMEVLPEAK	K	K	0.95	51	35.6	5.09	0	3	0	2	1102.58	199	208
Spot 2312 W	Week 5 mice	Wild Type	LCQ Ion-Trap	[Protein ADP-ribosylarginine] hydrolase	ADPRH_MOUSE	40051.3	1	5	7	12	0.102	0.157	LYSLLAK	R	H	0.95	39.8	35	2.23	2	2	0	2	807.497	84	90
Spot 2312 W	Week 5 mice	Wild Type	LCQ Ion-Trap	[Protein ADP-ribosylarginine] hydrolase	ADPRH_MOUSE	40051.3	1	5	7	12	0.102	0.157	YITQSGYFVK	K	E	0.95	41.3	33.5	4.17	0	2	0	2	1205.62	210	219
Spot 2312 W	Week 5 mice	Wild Type	LCQ Ion-Trap	Proto-oncogene C-crk	CRK_MOUSE	33796.8	0.998	2	2	2	0.0169	0.0954	IGDQEFDSLPALLEFYK	R	I	0.95	45.6	32.3	2.89	0	1	0	2	1984.99	89	105
Spot 2312 W	Week 5 mice	Wild Type	LCQ Ion-Trap	Proto-oncogene C-crk	CRK_MOUSE	33796.8	0.998	2	2	2	0.0169	0.0954	LLDQQNPDEDFS	R	-	0.95	35.5	33.1	1.35	0	1	0	2	1420.62	293	304
Spot 2312 W	Week 5 mice	Wild Type	LCQ Ion-Trap	2-oxoisovalerate dehydrogenase subunit beta, mitochondrial	ODBB_MOUSE	42862.5	0.998	2	2	2	0.0169	0.0744	AAVEQVPVEPYK	R	I	0.95	56.2	35	5.15	0	1	0	2	1329.7	244	255
Spot 2312 W	Week 5 mice	Wild Type	LCQ Ion-Trap	2-oxoisovalerate dehydrogenase subunit beta, mitochondrial	ODBB_MOUSE	42862.5	0.998	2	2	2	0.0169	0.0744	MNLFQSITSALDNSLAK	K	D	0.95	42.9	34.1	4.02	0	0	1	2	1868.94	69	85
Spot 2312 W	Week 5 mice	Wild Type	LCQ Ion-Trap	L-lactate dehydrogenase B chain	LDHB_MOUSE	36554.4	1	9	11	13	0.11	0.311	FIIPQIVK	K	Y	0.95	20.5	34.1	2.72	1	1	0	2	957.613	120	127
Spot 2312 W	Week 5 mice	Wild Type	LCQ Ion-Trap	L-lactate dehydrogenase B chain	LDHB_MOUSE	36554.4	1	9	11	13	0.11	0.311	GLTSVINQK	R	L	0.95	42.2	35.9	2.85	0	1	0	2	959.552	300	308
Spot 2312 W	Week 5 mice	Wild Type	LCQ Ion-Trap	L-lactate dehydrogenase B chain	LDHB_MOUSE	36554.4	1	9	11	13	0.11	0.311	IVVVTAGVR	K	Q	0.95	47.2	33.4	4.27	0	1	0	2	913.583	92	100
Spot 2312 W	Week 5 mice	Wild Type	LCQ Ion-Trap	L-lactate dehydrogenase B chain	LDHB_MOUSE	36554.4	1	9	11	13	0.11	0.311	LIASVADDEAAVPNNK	K	I	0.95	33.2	32.8	6.7	0	2	0	2	1626.83	8	23
Spot 2312 W	Week 5 mice	Wild Type	LCQ Ion-Trap	L-lactate dehydrogenase B chain	LDHB_MOUSE	36554.4	1	9	11	13	0.11	0.311	LKDDEVAQLR	K	K	0.95	48.2	33.6	5.33	0	2	0	2	1186.64	309	318
Spot 2312 W	Week 5 mice	Wild Type	LCQ Ion-Trap	L-lactate dehydrogenase B chain	LDHB_MOUSE	36554.4	1	9	11	13	0.11	0.311	LKGEMMDLQHGSLFLQTPK	K	I	0.95	21.8	32.1	3.21	0	0	1	2	2205.1	59	77
Spot 2312 W	Week 5 mice	Wild Type	LCQ Ion-Trap	L-lactate dehydrogenase B chain	LDHB_MOUSE	36554.4	1	9	11	13	0.11	0.311	NVNVFK	R	F	0.95	29.2	35.9	0.921	1	0	0	2	720.404	114	119
Spot 2312 W	Week 5 mice	Wild Type	LCQ Ion-Trap	L-lactate dehydrogenase B chain	LDHB_MOUSE	36554.4	1	9	11	13	0.11	0.311	SLADELALVDVLEDK	K	L	0.95	66.1	34.7	6.8	0	1	1	2	1629.86	44	58
Spot 2312 W	Week 5 mice	Wild Type	LCQ Ion-Trap	L-lactate dehydrogenase B chain	LDHB_MOUSE	36554.4	1	9	11	13	0.11	0.311	VIGSGCNLDSAR	R	F	0.95	41.6	33.4	5.48	0	1	0	2	1248.6	159	170
Spot 2312 W	Week 5 mice	Wild Type	MALDI TOF-TOF	L-lactate dehydrogenase B chain	LDHB_MOUSE	36554.4	0.983	1	1	1	0.25	0.0299	LKDDEVAQLR	K	K	0.95	64.1	29.5	0	1	0	0	2	1186.64	309	318
Spot 2429 M	Week 5 mice	NPC -/-	MALDI TOF-TOF	COP9 signalosome complex subunit 4	CSN4_MOUSE	46268.1	1	3	3	3	0.75	0.0862	AIQLSGTEQLEALK	K	A	0.904	34.8	28.9	0	1	0	0	2	1500.83	33	46
Spot 2429 M	Week 5 mice	NPC -/-	MALDI TOF-TOF	COP9 signalosome complex subunit 4	CSN4_MOUSE	46268.1	1	3	3	3	0.75	0.0862	EVYHFTLEK	K	I	0.926	39.3	29.9	0	1	0	0	2	1165.59	83	91
Spot 2429 M	Week 5 mice	NPC -/-	MALDI TOF-TOF	COP9 signalosome complex subunit 4	CSN4_MOUSE	46268.1	1	3	3	3	0.75	0.0862	VISFEEQVASIR	R	Q	0.95	64.7	29.5	0	1	0	0	2	1377.74	96	107
Spot 2429 W	Week 5 mice	Wild Type	MALDI TOF-TOF	COP9 signalosome complex subunit 4	CSN4_MOUSE	46268.1	0.997	2	2	2	0.5	0.0813	LYLEDDDPVQAEAYINR	R	A	0.95	75.7	28.2	0	1	0	0	2	2023.96	154	170
Spot 2429 W	Week 5 mice	Wild Type	MALDI TOF-TOF	COP9 signalosome complex subunit 4	CSN4_MOUSE	46268.1	0.997	2	2	2	0.5	0.0813	NAAQVLVGIPLETGQK	R	Q	0.843	27.6	28.4	0	1	0	0	2	1637.92	122	137
Spot 2431 M	Week 5 mice	NPC -/-	LCQ Ion-Trap	Guanine nucleotide-binding protein G(q) subunit alpha	GNAQ_MOUSE	41466.7	1	2	2	3	0.0882	0.0623	LLLLGTGESGK	K	S	0.95	50.5	34.2	5.06	0	2	0	2	1087.64	36	46
Spot 2431 M	Week 5 mice	NPC -/-	LCQ Ion-Trap	Guanine nucleotide-binding protein G(q) subunit alpha	GNAQ_MOUSE	41466.7	1	2	2	3	0.0882	0.0623	MFVDLNPDSDK	K	I	0.95	20.3	33.3	2.89	0	1	0	2	1280.58	306	316
Spot 2431 M	Week 5 mice	NPC -/-	LCQ Ion-Trap	26S proteasome non-ATPase regulatory subunit 13	PSD13_MOUSE	42792	1	11	12	14	0.412	0.34	ALSVGLVR	K	G	0.95	35	34.2	3.1	0	1	0	2	814.514	314	321
Spot 2431 M	Week 5 mice	NPC -/-	LCQ Ion-Trap	26S proteasome non-ATPase regulatory subunit 13	PSD13_MOUSE	42792	1	11	12	14	0.412	0.34	ETIEDVEEMLNNLPGVTSVHSR	K	F	0.95	84.1	31.6	9.35	0	0	2	2	2485.19	133	154
Spot 2431 M	Week 5 mice	NPC -/-	LCQ Ion-Trap	26S proteasome non-ATPase regulatory subunit 13	PSD13_MOUSE	42792	1	11	12	14	0.412	0.34	FLGCVDIK	R	D	0.95	39.3	34.9	3.68	0	1	0	2	951.497	179	186
Spot 2431 M	Week 5 mice	NPC -/-	LCQ Ion-Trap	26S proteasome non-ATPase regulatory subunit 13	PSD13_MOUSE	42792	1	11	12	14	0.412	0.34	LELWCTDVK	R	S	0.95	43.7	33.2	3.13	0	1	0	2	1163.58	353	361
Spot 2431 M	Week 5 mice	NPC -/-	LCQ Ion-Trap	26S proteasome non-ATPase regulatory subunit 13	PSD13_MOUSE	42792	1	11	12	14	0.412	0.34	LNIGDLQATK	K	E	0.95	65	35	5.42	0	1	0	2	1072.6	123	132
Spot 2431 M	Week 5 mice	NPC -/-	LCQ Ion-Trap	26S proteasome non-ATPase regulatory subunit 13	PSD13_MOUSE	42792	1	11	12	14	0.412	0.34	QMTDPNVALTFLEK	R	T	0.95	66.4	32.8	6.54	0	2	0	2	1622.81	86	99
Spot 2431 M	Week 5 mice	NPC -/-	LCQ Ion-Trap	26S proteasome non-ATPase regulatory subunit 13	PSD13_MOUSE	42792	1	11	12	14	0.412	0.34	QWLIDTLYAFNSGAVDR	R	F	0.95	26.1	32.2	5.74	0	0	1	2	1968.98	231	247
Spot 2431 M	Week 5 mice	NPC -/-	LCQ Ion-Trap	26S proteasome non-ATPase regulatory subunit 13	PSD13_MOUSE	42792	1	11	12	14	0.412	0.34	SSDEAVILCK	K	T	0.95	58.5	34.5	4.74	0	1	0	2	1121.55	106	115
Spot 2431 M	Week 5 mice	NPC -/-	LCQ Ion-Trap	26S proteasome non-ATPase regulatory subunit 13	PSD13_MOUSE	42792	1	11	12	14	0.412	0.34	VELLVMK	K	A	0.95	30.2	34.9	3.04	0	1	0	2	831.501	307	313
Spot 2431 M	Week 5 mice	NPC -/-	LCQ Ion-Trap	26S proteasome non-ATPase regulatory subunit 13	PSD13_MOUSE	42792	1	11	12	14	0.412	0.34	VLDLQQIK	R	G	0.95	52.6	33.6	4.18	1	1	0	2	956.578	340	347
Spot 2431 M	Week 5 mice	NPC -/-	LCQ Ion-Trap	26S proteasome non-ATPase regulatory subunit 13	PSD13_MOUSE	42792	1	11	12	14	0.412	0.34	VNPLSLVEIILHVVR	R	Q	0.95	27.1	34.5	6.92	0	0	1	2	1701.04	71	85
Spot 2431 M	Week 5 mice	NPC -/-	LCQ Ion-Trap	Guanine nucleotide-binding protein subunit beta-5	GBB5_MOUSE	43546.8	1	3	3	3	0.0882	0.104	LHDVELHQVAER	K	V	0.95	28.8	33.4	3.82	0	0	1	2	1445.75	75	86
Spot 2431 M	Week 5 mice	NPC -/-	LCQ Ion-Trap	Guanine nucleotide-binding protein subunit beta-5	GBB5_MOUSE	43546.8	1	3	3	3	0.0882	0.104	SGQCVQAFETHESDVNSVR	R	Y	0.95	31.9	32.2	6.6	0	0	1	2	2149.96	270	288
Spot 2431 M	Week 5 mice	NPC -/-	LCQ Ion-Trap	Guanine nucleotide-binding protein subunit beta-5	GBB5_MOUSE	43546.8	1	3	3	3	0.0882	0.104	VEALGQFVMK	R	T	0.95	44.5	33.1	4.77	0	1	0	2	1137.6	87	96
Spot 2431 W	Week 5 mice	Wild Type	MALDI TOF-TOF	26S proteasome non-ATPase regulatory subunit 13	PSD13_MOUSE	42792	0.95	1	1	1	0.5	0.0319	LYENFISEFEHR	K	V	0.95	62.1	28.5	0	1	0	0	2	1583.75	59	70
Spot 2629 M	Week 5 mice	NPC -/-	LCQ Ion-Trap	V-type proton ATPase subunit B, brain isoform	VATB2_MOUSE,VATB2_RAT	56534.3	1	8	9	10	0.161	0.223	AVVGEEALTSDDLLYLEFLQK	K	F	0.95	24.3	33.4	4.27	0	1	0	2	2353.22	437	457
Spot 2629 M	Week 5 mice	NPC -/-	LCQ Ion-Trap	V-type proton ATPase subunit B, brain isoform	VATB2_MOUSE,VATB2_RAT	56534.3	1	8	9	10	0.161	0.223	GFPGYMYTDLATIYER	R	A	0.95	33.1	35.3	3.39	1	1	0	2	1912.88	322	337
Spot 2629 M	Week 5 mice	NPC -/-	LCQ Ion-Trap	V-type proton ATPase subunit B, brain isoform	VATB2_MOUSE,VATB2_RAT	56534.3	1	8	9	10	0.161	0.223	LALTTAEFLAYQCEK	R	H	0.95	51	34.3	1.54	1	0	0	2	1757.88	277	291
Spot 2629 M	Week 5 mice	NPC -/-	LCQ Ion-Trap	V-type proton ATPase subunit B, brain isoform	VATB2_MOUSE,VATB2_RAT	56534.3	1	8	9	10	0.161	0.223	NYLSQPR	R	L	0.95	26.3	37.2	1.15	1	0	0	2	877.453	38	44
Spot 2629 M	Week 5 mice	NPC -/-	LCQ Ion-Trap	V-type proton ATPase subunit B, brain isoform	VATB2_MOUSE,VATB2_RAT	56534.3	1	8	9	10	0.161	0.223	QIYPPINVLPSLSR	R	L	0.95	35.1	36.1	3.07	0	1	0	2	1596.91	387	400
Spot 2629 M	Week 5 mice	NPC -/-	LCQ Ion-Trap	V-type proton ATPase subunit B, brain isoform	VATB2_MOUSE,VATB2_RAT	56534.3	1	8	9	10	0.161	0.223	SGQVLEVSGSK	R	A	0.95	45.7	37	3.11	2	0	0	2	1090.57	83	93
Spot 2629 M	Week 5 mice	NPC -/-	LCQ Ion-Trap	V-type proton ATPase subunit B, brain isoform	VATB2_MOUSE,VATB2_RAT	56534.3	1	8	9	10	0.161	0.223	TVSGVNGPLVILDHVK	K	F	0.95	41.4	35.7	2.54	1	0	0	2	1647.94	49	64
Spot 2629 M	Week 5 mice	NPC -/-	LCQ Ion-Trap	V-type proton ATPase subunit B, brain isoform	VATB2_MOUSE,VATB2_RAT	56534.3	1	8	9	10	0.161	0.223	YAEIVHLTLPDGTK	R	R	0.95	36	35.1	2.62	1	0	0	2	1556.83	68	81
Spot 2629 M	Week 5 mice	NPC -/-	LCQ Ion-Trap	Neurofilament medium polypeptide	NFM_MOUSE	95897.7	1	3	3	3	0.0484	0.0377	EIEAEIQALR	K	Q	0.95	32.6	36.6	1.96	1	0	0	2	1171.63	126	135
Spot 2629 M	Week 5 mice	NPC -/-	LCQ Ion-Trap	Neurofilament medium polypeptide	NFM_MOUSE	95897.7	1	3	3	3	0.0484	0.0377	LRDDTEAAIR	R	A	0.95	26.8	36.9	1.01	1	0	0	2	1159.61	193	202
Spot 2629 M	Week 5 mice	NPC -/-	LCQ Ion-Trap	Neurofilament medium polypeptide	NFM_MOUSE	95897.7	1	3	3	3	0.0484	0.0377	VQSLQDEVAFLR	K	S	0.95	18.8	36.3	1.57	1	0	0	2	1404.75	222	233
Spot 2629 M	Week 5 mice	NPC -/-	LCQ Ion-Trap	Cytosolic non-specific dipeptidase	CNDP2_MOUSE	52750.2	0.998	2	2	2	0.0323	0.0463	DVGAETLLHSCK	K	K	0.95	30.9	35	1.28	1	0	0	2	1329.65	290	301
Spot 2629 M	Week 5 mice	NPC -/-	LCQ Ion-Trap	Cytosolic non-specific dipeptidase	CNDP2_MOUSE	52750.2	0.998	2	2	2	0.0323	0.0463	TGQEIPVNLR	K	F	0.95	13	36.2	2.92	1	0	0	2	1126.62	150	159
Spot 2629 M	Week 5 mice	NPC -/-	MALDI TOF-TOF	V-type proton ATPase subunit B, brain isoform	VATB2_MOUSE	56534.3	1	4	4	4	0.8	0.104	GFPGYMYTDLATIYER	R	A	0.95	77	28.2	0	1	0	0	2	1896.88	322	337
Spot 2629 M	Week 5 mice	NPC -/-	MALDI TOF-TOF	V-type proton ATPase subunit B, brain isoform	VATB2_MOUSE	56534.3	1	4	4	4	0.8	0.104	IPQSTLSEFYPR	R	D	0.95	76.7	29.1	0	1	0	0	2	1437.74	495	506
Spot 2629 M	Week 5 mice	NPC -/-	MALDI TOF-TOF	V-type proton ATPase subunit B, brain isoform	VATB2_MOUSE	56534.3	1	4	4	4	0.8	0.104	NFITQGPYENR	K	T	0.95	54.9	29.4	0	1	0	0	2	1338.64	461	471
Spot 2629 M	Week 5 mice	NPC -/-	MALDI TOF-TOF	V-type proton ATPase subunit B, brain isoform	VATB2_MOUSE	56534.3	1	4	4	4	0.8	0.104	TVYETLDIGWQLLR	R	I	0.95	45.9	28.4	0	1	0	0	2	1706.91	472	485
Spot 2629 W	Week 5 mice	Wild Type	LCQ Ion-Trap	Cytosolic non-specific dipeptidase	CNDP2_MOUSE	52750.2	0.998	2	2	2	0.0351	0.0505	DVGAETLLHSCK	K	K	0.95	22.1	35.8	2.25	1	0	0	2	1329.65	290	301
Spot 2629 W	Week 5 mice	Wild Type	LCQ Ion-Trap	Cytosolic non-specific dipeptidase	CNDP2_MOUSE	52750.2	0.998	2	2	2	0.0351	0.0505	LGGSVELVDIGK	R	Q	0.95	22.5	36.1	3.89	1	0	0	2	1186.67	55	66
Spot 2629 W	Week 5 mice	Wild Type	LCQ Ion-Trap	V-type proton ATPase subunit B, brain isoform	VATB2_MOUSE,VATB2_RAT	56534.3	1	11	14	16	0.281	0.276	AVVQVFEGTSGIDAK	K	K	0.95	56.9	34.7	9.17	0	1	0	2	1520.8	94	108
Spot 2629 W	Week 5 mice	Wild Type	LCQ Ion-Trap	V-type proton ATPase subunit B, brain isoform	VATB2_MOUSE,VATB2_RAT	56534.3	1	11	14	16	0.281	0.276	DVQAMK	K	A	0.95	31.2	37.7	1.21	1	0	0	2	691.344	431	436
Spot 2629 W	Week 5 mice	Wild Type	LCQ Ion-Trap	V-type proton ATPase subunit B, brain isoform	VATB2_MOUSE,VATB2_RAT	56534.3	1	11	14	16	0.281	0.276	GFPGYMYTDLATIYER	R	A	0.95	41.7	35.8	4.55	0	1	0	2	1896.88	322	337
Spot 2629 W	Week 5 mice	Wild Type	LCQ Ion-Trap	V-type proton ATPase subunit B, brain isoform	VATB2_MOUSE,VATB2_RAT	56534.3	1	11	14	16	0.281	0.276	IPIFSAAGLPHNEIAAQICR	K	Q	0.95	38.1	35.3	1.92	0	1	1	2	2178.15	189	208
Spot 2629 W	Week 5 mice	Wild Type	LCQ Ion-Trap	V-type proton ATPase subunit B, brain isoform	VATB2_MOUSE,VATB2_RAT	56534.3	1	11	14	16	0.281	0.276	IPQSTLSEFYPR	R	D	0.95	63.8	34.4	4.59	0	1	0	2	1437.74	495	506
Spot 2629 W	Week 5 mice	Wild Type	LCQ Ion-Trap	V-type proton ATPase subunit B, brain isoform	VATB2_MOUSE,VATB2_RAT	56534.3	1	11	14	16	0.281	0.276	NYLSQPR	R	L	0.95	32.1	37.1	1.8	1	0	0	2	877.453	38	44
Spot 2629 W	Week 5 mice	Wild Type	LCQ Ion-Trap	V-type proton ATPase subunit B, brain isoform	VATB2_MOUSE,VATB2_RAT	56534.3	1	11	14	16	0.281	0.276	QIYPPINVLPSLSR	R	L	0.95	45.8	34.3	5.33	0	2	0	2	1596.91	387	400
Spot 2629 W	Week 5 mice	Wild Type	LCQ Ion-Trap	V-type proton ATPase subunit B, brain isoform	VATB2_MOUSE,VATB2_RAT	56534.3	1	11	14	16	0.281	0.276	SGQVLEVSGSK	R	A	0.95	44	36.9	5.89	2	0	0	2	1090.57	83	93
Spot 2629 W	Week 5 mice	Wild Type	LCQ Ion-Trap	V-type proton ATPase subunit B, brain isoform	VATB2_MOUSE,VATB2_RAT	56534.3	1	11	14	16	0.281	0.276	TPVSEDMLGR	R	V	0.95	25.9	37	1.01	1	0	0	2	1104.54	121	130
Spot 2629 W	Week 5 mice	Wild Type	LCQ Ion-Trap	V-type proton ATPase subunit B, brain isoform	VATB2_MOUSE,VATB2_RAT	56534.3	1	11	14	16	0.281	0.276	TVSGVNGPLVILDHVK	K	F	0.95	22.4	36.1	2	1	1	0	2	1647.94	49	64
Spot 2629 W	Week 5 mice	Wild Type	LCQ Ion-Trap	V-type proton ATPase subunit B, brain isoform	VATB2_MOUSE,VATB2_RAT	56534.3	1	11	14	16	0.281	0.276	YAEIVHLTLPDGTK	R	R	0.95	27.7	36.2	5.6	1	1	0	2	1556.83	68	81
Spot 2629 W	Week 5 mice	Wild Type	MALDI TOF-TOF	V-type proton ATPase subunit B, brain isoform	VATB2_MOUSE	56534.3	1	5	5	5	0.833	0.112	AVVQVFEGTSGIDAK	K	K	0.95	78	29.2	0	1	0	0	2	1520.8	94	108
Spot 2629 W	Week 5 mice	Wild Type	MALDI TOF-TOF	V-type proton ATPase subunit B, brain isoform	VATB2_MOUSE	56534.3	1	5	5	5	0.833	0.112	IPQSTLSEFYPR	R	D	0.95	99.1	29.1	0	1	0	0	2	1437.74	495	506
Spot 2629 W	Week 5 mice	Wild Type	MALDI TOF-TOF	V-type proton ATPase subunit B, brain isoform	VATB2_MOUSE	56534.3	1	5	5	5	0.833	0.112	KTSCEFTGDILR	K	T	0.95	101	29.1	0	1	0	0	2	1426.7	109	120
Spot 2629 W	Week 5 mice	Wild Type	MALDI TOF-TOF	V-type proton ATPase subunit B, brain isoform	VATB2_MOUSE	56534.3	1	5	5	5	0.833	0.112	NFITQGPYENR	K	T	0.95	72.3	29.3	0	1	0	0	2	1338.64	461	471
Spot 2629 W	Week 5 mice	Wild Type	MALDI TOF-TOF	V-type proton ATPase subunit B, brain isoform	VATB2_MOUSE	56534.3	1	5	5	5	0.833	0.112	NYLSQPR	R	L	0.95	49.1	30.9	0	1	0	0	2	877.453	38	44
Spot 3002 M	Week 5 mice	NPC -/-	MALDI TOF-TOF	Fatty acid-binding protein, heart	FABPH_MOUSE	14801.1	1	3	3	3	0.75	0.226	LILTLTHGSVVSTR	K	T	0.95	102	24.1	0	1	0	0	2	1496.88	114	127
Spot 3002 M	Week 5 mice	NPC -/-	MALDI TOF-TOF	Fatty acid-binding protein, heart	FABPH_MOUSE	14801.1	1	3	3	3	0.75	0.226	NFDDYMK	K	S	0.931	36.4	26.1	0	1	0	0	2	948.377	16	22
Spot 3002 M	Week 5 mice	NPC -/-	MALDI TOF-TOF	Fatty acid-binding protein, heart	FABPH_MOUSE	14801.1	1	3	3	3	0.75	0.226	SLGVGFATR	K	Q	0.95	54.2	30.4	0	1	0	0	2	907.5	23	31
Spot 3002 W	Week 5 mice	Wild Type	MALDI TOF-TOF	Fatty acid-binding protein, heart	FABPH_MOUSE	14801.1	0.999	2	2	2	0.5	0.173	LILTLTHGSVVSTR	K	T	0.95	89.8	24.5	0	1	0	0	2	1496.88	114	127
Spot 3002 W	Week 5 mice	Wild Type	MALDI TOF-TOF	Fatty acid-binding protein, heart	FABPH_MOUSE	14801.1	0.999	2	2	2	0.5	0.173	SLGVGFATR	K	Q	0.95	59.2	30.2	0	1	0	0	2	907.5	23	31
Spot 3003 M	Week 5 mice	NPC -/-	LCQ Ion-Trap	Prefoldin subunit 5	PFD5_MOUSE	17338.3	1	9	12	16	0.2	0.714	DCLNVLNK	K	S	0.95	44.5	34.2	2.92	0	3	0	2	975.493	48	55
Spot 3003 M	Week 5 mice	NPC -/-	LCQ Ion-Trap	Prefoldin subunit 5	PFD5_MOUSE	17338.3	1	9	12	16	0.2	0.714	ELLVPLTSSMYVPGK	K	L	0.95	52.2	32.6	9.8	0	1	1	2	1649.88	61	75
Spot 3003 M	Week 5 mice	NPC -/-	LCQ Ion-Trap	Prefoldin subunit 5	PFD5_MOUSE	17338.3	1	9	12	16	0.2	0.714	IQPALQEK	K	H	0.95	17.4	32.7	2.29	0	1	0	2	926.531	117	124
Spot 3003 M	Week 5 mice	NPC -/-	LCQ Ion-Trap	Prefoldin subunit 5	PFD5_MOUSE	17338.3	1	9	12	16	0.2	0.714	IQQLTALGAAQATVK	K	-	0.95	81.1	33.2	7.17	0	1	1	2	1512.87	139	153
Spot 3003 M	Week 5 mice	NPC -/-	LCQ Ion-Trap	Prefoldin subunit 5	PFD5_MOUSE	17338.3	1	9	12	16	0.2	0.714	KIDFLTK	R	Q	0.95	41.6	33.5	2.41	0	2	0	2	864.519	106	112
Spot 3003 M	Week 5 mice	NPC -/-	LCQ Ion-Trap	Prefoldin subunit 5	PFD5_MOUSE	17338.3	1	9	12	16	0.2	0.714	LHDVEHVLIDVGTGYYVEK	K	T	0.95	20.4	33.7	3.57	0	0	1	2	2186.11	76	94
Spot 3003 M	Week 5 mice	NPC -/-	LCQ Ion-Trap	Prefoldin subunit 5	PFD5_MOUSE	17338.3	1	9	12	16	0.2	0.714	NQLDQEVEFLSTSIAQLK	K	V	0.95	112	33.9	13.1	0	1	1	2	2063.07	20	37
Spot 3003 M	Week 5 mice	NPC -/-	LCQ Ion-Trap	Prefoldin subunit 5	PFD5_MOUSE	17338.3	1	9	12	16	0.2	0.714	QAVMEMMSQK	K	I	0.95	37	33.7	0	0	1	0	2	1230.52	129	138
Spot 3003 M	Week 5 mice	NPC -/-	LCQ Ion-Trap	Prefoldin subunit 5	PFD5_MOUSE	17338.3	1	9	12	16	0.2	0.714	TAEDAKDFFK	K	R	0.95	32.7	35	6.34	0	2	0	2	1171.56	95	104
Spot 3003 M	Week 5 mice	NPC -/-	LCQ Ion-Trap	Myelin basic protein	MBP_MOUSE	27150	1	3	3	4	0.05	0.096	DTGILDSIGR	R	F	0.95	58.9	33.9	2.47	0	1	0	2	1046.55	166	175
Spot 3003 M	Week 5 mice	NPC -/-	LCQ Ion-Trap	Myelin basic protein	MBP_MOUSE	27150	1	3	3	4	0.05	0.096	HRDTGILDSIGR	R	F	0.95	33.3	33	6.48	0	0	2	2	1339.71	164	175
Spot 3003 M	Week 5 mice	NPC -/-	LCQ Ion-Trap	Myelin basic protein	MBP_MOUSE	27150	1	3	3	4	0.05	0.096	TQDENPVVHFFK	R	N	0.95	26.8	34.8	2.13	0	0	1	2	1460.72	211	222
Spot 3003 M	Week 5 mice	NPC -/-	LCQ Ion-Trap	Histone H2B type 1-C/E/G	H2B1C_MOUSE,H2B1H_MOUSE,H2B1M_MOUSE,H2B2B_MOUSE	13888.6	1	3	4	4	0.05	0.246	AMGIMNSFVNDIFER	K	I	0.95	54.5	32.8	3.96	0	1	0	2	1775.81	59	73
Spot 3003 M	Week 5 mice	NPC -/-	LCQ Ion-Trap	Histone H2B type 1-C/E/G	H2B1C_MOUSE,H2B1H_MOUSE,H2B1M_MOUSE,H2B2B_MOUSE	13888.6	1	3	4	4	0.05	0.246	EIQTAVR	R	L	0.95	33.5	35.3	1.22	0	1	0	2	816.457	94	100
Spot 3003 M	Week 5 mice	NPC -/-	LCQ Ion-Trap	Histone H2B type 1-C/E/G	H2B1C_MOUSE,H2B1H_MOUSE,H2B1M_MOUSE,H2B2B_MOUSE	13888.6	1	3	4	4	0.05	0.246	LLLPGELAK	R	H	0.95	32.4	33.9	2.23	1	1	0	2	953.603	101	109
Spot 3003 M	Week 5 mice	NPC -/-	LCQ Ion-Trap	Ubiquitin-conjugating enzyme E2 N	UBE2N_MOUSE	17120.6	1	4	5	6	0.075	0.349	LELFLPEEYPMAAPK	K	V	0.95	40.9	32.7	3.82	0	1	1	2	1763.89	54	68
Spot 3003 M	Week 5 mice	NPC -/-	LCQ Ion-Trap	Ubiquitin-conjugating enzyme E2 N	UBE2N_MOUSE	17120.6	1	4	5	6	0.075	0.349	LYAMNNI	R	-	0.95	23.4	32.3	2	0	2	0	2	854.408	146	152
Spot 3003 M	Week 5 mice	NPC -/-	LCQ Ion-Trap	Ubiquitin-conjugating enzyme E2 N	UBE2N_MOUSE	17120.6	1	4	5	6	0.075	0.349	TNEAQAIETAR	K	A	0.95	59.4	33.7	4.24	0	1	0	2	1203.6	131	141
Spot 3003 M	Week 5 mice	NPC -/-	LCQ Ion-Trap	Ubiquitin-conjugating enzyme E2 N	UBE2N_MOUSE	17120.6	1	4	5	6	0.075	0.349	YFHVVIAGPQDSPFEGGTFK	R	L	0.95	26.1	31.9	4.34	0	0	1	2	2196.08	34	53
Spot 3003 M	Week 5 mice	NPC -/-	MALDI TOF-TOF	Prefoldin subunit 5	PFD5_MOUSE	17338.3	0.998	2	2	2	0.4	0.214	IQQLTALGAAQATVK	K	-	0.95	81.6	25.8	0	1	0	0	2	1512.87	139	153
Spot 3003 M	Week 5 mice	NPC -/-	MALDI TOF-TOF	Prefoldin subunit 5	PFD5_MOUSE	17338.3	0.998	2	2	2	0.4	0.214	NQLDQEVEFLSTSIAQLK	K	V	0.95	75.8	26.8	0	1	0	0	2	2063.07	20	37
Spot 3003 M	Week 5 mice	NPC -/-	MALDI TOF-TOF	Ubiquitin-conjugating enzyme E2 N	UBE2N_MOUSE	17120.6	0.998	2	2	2	0.4	0.138	DKWSPALQIR	K	T	0.95	60.7	28.7	0	1	0	0	2	1213.67	93	102
Spot 3003 M	Week 5 mice	NPC -/-	MALDI TOF-TOF	Ubiquitin-conjugating enzyme E2 N	UBE2N_MOUSE	17120.6	0.998	2	2	2	0.4	0.138	TNEAQAIETAR	K	A	0.95	62.2	29.8	0	1	0	0	2	1203.6	131	141
Spot 3003 W	Week 5 mice	Wild Type	LCQ Ion-Trap	Prefoldin subunit 5	PFD5_MOUSE	17338.3	1	5	5	7	0.121	0.377	DCLNVLNK	K	S	0.95	40.8	34.2	2.92	0	3	0	2	975.493	48	55
Spot 3003 W	Week 5 mice	Wild Type	LCQ Ion-Trap	Prefoldin subunit 5	PFD5_MOUSE	17338.3	1	5	5	7	0.121	0.377	IQQLTALGAAQATVK	K	-	0.95	83.9	33.1	11.5	0	1	0	2	1512.87	139	153
Spot 3003 W	Week 5 mice	Wild Type	LCQ Ion-Trap	Prefoldin subunit 5	PFD5_MOUSE	17338.3	1	5	5	7	0.121	0.377	KIDFLTK	R	Q	0.95	42.3	33.5	2.92	0	1	0	2	864.519	106	112
Spot 3003 W	Week 5 mice	Wild Type	LCQ Ion-Trap	Prefoldin subunit 5	PFD5_MOUSE	17338.3	1	5	5	7	0.121	0.377	NQLDQEVEFLSTSIAQLK	K	V	0.95	41.4	32.7	2.89	0	0	1	2	2063.07	20	37
Spot 3003 W	Week 5 mice	Wild Type	LCQ Ion-Trap	Prefoldin subunit 5	PFD5_MOUSE	17338.3	1	5	5	7	0.121	0.377	TAEDAKDFFK	K	R	0.95	35.8	34.6	4.85	0	1	0	2	1171.56	95	104
Spot 3003 W	Week 5 mice	Wild Type	LCQ Ion-Trap	Myelin basic protein	MBP_MOUSE	27150	1	3	3	3	0.0517	0.096	DTGILDSIGR	R	F	0.95	49.9	33.9	2.85	0	1	0	2	1046.55	166	175
Spot 3003 W	Week 5 mice	Wild Type	LCQ Ion-Trap	Myelin basic protein	MBP_MOUSE	27150	1	3	3	3	0.0517	0.096	HRDTGILDSIGR	R	F	0.95	24.9	33	3.62	0	0	1	2	1339.71	164	175
Spot 3003 W	Week 5 mice	Wild Type	LCQ Ion-Trap	Myelin basic protein	MBP_MOUSE	27150	1	3	3	3	0.0517	0.096	TQDENPVVHFFK	R	N	0.95	38.3	34.8	0	0	0	1	2	1460.72	211	222
Spot 3003 W	Week 5 mice	Wild Type	LCQ Ion-Trap	Histone H2B type 1-C/E/G	H2B1C_MOUSE,H2B1H_MOUSE,H2B1M_MOUSE,H2B2B_MOUSE	13888.6	1	2	2	2	0.0345	0.19	AMGIMNSFVNDIFER	K	I	0.95	0	0	6.57	0	1	0	2	1775.81	59	73
Spot 3003 W	Week 5 mice	Wild Type	LCQ Ion-Trap	Histone H2B type 1-C/E/G	H2B1C_MOUSE,H2B1H_MOUSE,H2B1M_MOUSE,H2B2B_MOUSE	13888.6	1	2	2	2	0.0345	0.19	LLLPGELAK	R	H	0.95	27.8	33.9	2.8	0	1	0	2	953.603	101	109
Spot 3003 W	Week 5 mice	Wild Type	LCQ Ion-Trap	Ubiquitin-conjugating enzyme E2 N	UBE2N_MOUSE	17120.6	1	6	7	9	0.155	0.368	ICLDILK	R	D	0.95	35.8	36.4	1.09	0	1	0	2	874.507	86	92
Spot 3003 W	Week 5 mice	Wild Type	LCQ Ion-Trap	Ubiquitin-conjugating enzyme E2 N	UBE2N_MOUSE	17120.6	1	6	7	9	0.155	0.368	IYHPNVDK	K	L	0.95	23.3	33.8	1.4	0	1	0	2	985.51	75	82
Spot 3003 W	Week 5 mice	Wild Type	LCQ Ion-Trap	Ubiquitin-conjugating enzyme E2 N	UBE2N_MOUSE	17120.6	1	6	7	9	0.155	0.368	LELFLPEEYPMAAPK	K	V	0.95	27.7	32.8	11.3	0	1	1	2	1763.89	54	68
Spot 3003 W	Week 5 mice	Wild Type	LCQ Ion-Trap	Ubiquitin-conjugating enzyme E2 N	UBE2N_MOUSE	17120.6	1	6	7	9	0.155	0.368	LYAMNNI	R	-	0.95	34.6	34	2.62	0	3	0	2	854.408	146	152
Spot 3003 W	Week 5 mice	Wild Type	LCQ Ion-Trap	Ubiquitin-conjugating enzyme E2 N	UBE2N_MOUSE	17120.6	1	6	7	9	0.155	0.368	TNEAQAIETAR	K	A	0.95	64.1	33.7	6.1	0	1	0	2	1203.6	131	141
Spot 3003 W	Week 5 mice	Wild Type	LCQ Ion-Trap	Ubiquitin-conjugating enzyme E2 N	UBE2N_MOUSE	17120.6	1	6	7	9	0.155	0.368	WSPALQIR	K	T	0.95	24.6	33.9	4.36	0	1	0	2	970.547	95	102
Spot 3003 W	Week 5 mice	Wild Type	MALDI TOF-TOF	Prefoldin subunit 5	PFD5_MOUSE	17338.3	0.9	1	1	1	0.143	0.0974	IQQLTALGAAQATVK	K	-	0.95	68.8	25.8	0	1	0	0	2	1512.87	139	153
Spot 3003 W	Week 5 mice	Wild Type	MALDI TOF-TOF	Ubiquitin-conjugating enzyme E2 N	UBE2N_MOUSE	17120.6	1	3	3	3	0.429	0.138	DKWSPALQIR	K	T	0.95	65.8	28.5	0	1	0	0	2	1213.67	93	102
Spot 3003 W	Week 5 mice	Wild Type	MALDI TOF-TOF	Ubiquitin-conjugating enzyme E2 N	UBE2N_MOUSE	17120.6	1	3	3	3	0.429	0.138	TNEAQAIETAR	K	A	0.95	76.2	29.8	0	1	0	0	2	1203.6	131	141
Spot 3003 W	Week 5 mice	Wild Type	MALDI TOF-TOF	Ubiquitin-conjugating enzyme E2 N	UBE2N_MOUSE	17120.6	1	3	3	3	0.429	0.138	WSPALQIR	K	T	0.893	33	28.6	0	1	0	0	2	970.547	95	102
Spot 3004 M	Week 5 mice	NPC -/-	LCQ Ion-Trap	Splicing factor 3B subunit 5	SF3B5_MOUSE	10101.5	0.998	2	2	2	0.0606	0.326	MLQPSGPPADKPEEN	K	-	0.95	33.2	33	5.66	0	1	0	2	1625.75	72	86
Spot 3004 M	Week 5 mice	NPC -/-	LCQ Ion-Trap	Splicing factor 3B subunit 5	SF3B5_MOUSE	10101.5	0.998	2	2	2	0.0606	0.326	YTIHSQLEHLQSK	R	Y	0.95	23	33	3.59	0	0	1	2	1583.82	5	17
Spot 3004 M	Week 5 mice	NPC -/-	LCQ Ion-Trap	Dynein light chain roadblock-type 1	DLRB1_MOUSE	10972	1	5	6	8	0.242	0.74	EIDPQNDLTFLR	R	I	0.95	35.1	34.6	3.59	0	2	0	2	1460.74	59	70
Spot 3004 M	Week 5 mice	NPC -/-	LCQ Ion-Trap	Dynein light chain roadblock-type 1	DLRB1_MOUSE	10972	1	5	6	8	0.242	0.74	GVQGIIVVNTEGIPIK	K	S	0.95	56.7	32.8	6.3	0	1	1	2	1636.96	16	31
Spot 3004 M	Week 5 mice	NPC -/-	LCQ Ion-Trap	Dynein light chain roadblock-type 1	DLRB1_MOUSE	10972	1	5	6	8	0.242	0.74	KNEIMVAPDKDYFLIVIQNPTE	K	-	0.95	15.7	33	3.72	0	0	2	2	2577.33	75	96
Spot 3004 M	Week 5 mice	NPC -/-	LCQ Ion-Trap	Dynein light chain roadblock-type 1	DLRB1_MOUSE	10972	1	5	6	8	0.242	0.74	NEIMVAPDKDYFLIVIQNPTE	K	-	0.95	19.9	33.3	4.8	0	1	0	2	2465.23	76	96
Spot 3004 M	Week 5 mice	NPC -/-	LCQ Ion-Trap	Dynein light chain roadblock-type 1	DLRB1_MOUSE	10972	1	5	6	8	0.242	0.74	STMDNPTTTQYANLMHNFILK	K	A	0.95	11.8	33.2	3.57	0	0	1	2	2472.15	32	52
Spot 3004 W	Week 5 mice	Wild Type	LCQ Ion-Trap	Dynein light chain roadblock-type 1	DLRB1_MOUSE	10972	0.998	2	3	3	0.0545	0.396	GVQGIIVVNTEGIPIK	K	S	0.95	62.3	32.8	14	0	1	1	2	1636.96	16	31
Spot 3004 W	Week 5 mice	Wild Type	LCQ Ion-Trap	Dynein light chain roadblock-type 1	DLRB1_MOUSE	10972	0.998	2	3	3	0.0545	0.396	KNEIMVAPDKDYFLIVIQNPTE	K	-	0.95	25.6	33.1	1.29	0	0	1	2	2593.32	75	96
Spot 3125 M	Week 5 mice	NPC -/-	LCQ Ion-Trap	Ferritin light chain 1	FRIL1_MOUSE	20784.9	1	4	4	4	0.222	0.328	ALFQDVQKPSQDEWGK	R	T	0.95	30.9	32.8	3.55	1	0	0	2	1875.92	77	92
Spot 3125 M	Week 5 mice	NPC -/-	LCQ Ion-Trap	Ferritin light chain 1	FRIL1_MOUSE	20784.9	1	4	4	4	0.222	0.328	LLEFQNDR	R	G	0.95	27.3	35.3	1.24	1	0	0	2	1034.53	66	73
Spot 3125 M	Week 5 mice	NPC -/-	LCQ Ion-Trap	Ferritin light chain 1	FRIL1_MOUSE	20784.9	1	4	4	4	0.222	0.328	QNYSTEVEAAVNR	R	L	0.95	17.5	34.3	2.42	1	0	0	2	1480.7	7	19
Spot 3125 M	Week 5 mice	NPC -/-	LCQ Ion-Trap	Ferritin light chain 1	FRIL1_MOUSE	20784.9	1	4	4	4	0.222	0.328	VAGPQPAQTGAPQGSLGEYLFER	R	L	0.95	57	32.2	7.52	0	1	0	2	2373.18	155	177
Spot 3125 M	Week 5 mice	NPC -/-	LCQ Ion-Trap	Inosine triphosphate pyrophosphatase	ITPA_MOUSE	21879.4	0.998	2	2	2	0.111	0.157	IDLPEYQGEPDEISIQK	K	C	0.95	60.9	32.8	6.46	1	0	0	2	1973.97	40	56
Spot 3125 M	Week 5 mice	NPC -/-	LCQ Ion-Trap	Inosine triphosphate pyrophosphatase	ITPA_MOUSE	21879.4	0.998	2	2	2	0.111	0.157	LQEYFSVAAGAGDH	K	-	0.95	32.2	34	3.35	1	0	0	2	1464.68	185	198
Spot 3125 M	Week 5 mice	NPC -/-	MALDI TOF-TOF	Ferritin light chain 1	FRIL1_MOUSE	20784.9	1	4	4	4	0.8	0.279	LLEFQNDR	R	G	0.95	49.2	30.2	0	1	0	0	2	1034.53	66	73
Spot 3125 M	Week 5 mice	NPC -/-	MALDI TOF-TOF	Ferritin light chain 1	FRIL1_MOUSE	20784.9	1	4	4	4	0.8	0.279	LVNLHLR	R	A	0.889	34	30.1	0	1	0	0	2	864.541	20	26
Spot 3125 M	Week 5 mice	NPC -/-	MALDI TOF-TOF	Ferritin light chain 1	FRIL1_MOUSE	20784.9	1	4	4	4	0.8	0.279	QNYSTEVEAAVNR	R	L	0.95	54.1	29	0	1	0	0	2	1480.7	7	19
Spot 3125 M	Week 5 mice	NPC -/-	MALDI TOF-TOF	Ferritin light chain 1	FRIL1_MOUSE	20784.9	1	4	4	4	0.8	0.279	VAGPQPAQTGAPQGSLGEYLFER	R	L	0.95	71.6	27.2	0	1	0	0	2	2373.18	155	177
Spot 3210 M	Week 5 mice	NPC -/-	LCQ Ion-Trap	Proteasome activator complex subunit 3	PSME3_MOUSE	29489.3	1	5	6	7	0.184	0.236	ITSEAEDLVANFFPK	R	K	0.95	43.1	32.8	6.14	0	1	2	2	1680.85	22	36
Spot 3210 M	Week 5 mice	NPC -/-	LCQ Ion-Trap	Proteasome activator complex subunit 3	PSME3_MOUSE	29489.3	1	5	6	7	0.184	0.236	LDECEEAFQGTK	R	V	0.95	59.5	33.3	4.7	0	1	0	2	1426.62	89	100
Spot 3210 M	Week 5 mice	NPC -/-	LCQ Ion-Trap	Proteasome activator complex subunit 3	PSME3_MOUSE	29489.3	1	5	6	7	0.184	0.236	LIISELR	R	N	0.95	33.9	35.7	1.55	0	1	0	2	843.53	219	225
Spot 3210 M	Week 5 mice	NPC -/-	LCQ Ion-Trap	Proteasome activator complex subunit 3	PSME3_MOUSE	29489.3	1	5	6	7	0.184	0.236	SNQQLVDIIEK	K	V	0.95	41	33.4	3.8	0	1	0	2	1286.7	111	121
Spot 3210 M	Week 5 mice	NPC -/-	LCQ Ion-Trap	Proteasome activator complex subunit 3	PSME3_MOUSE	29489.3	1	5	6	7	0.184	0.236	TVESEAASYLDQISR	R	Y	0.95	48.6	32.9	8.46	0	0	1	2	1668.81	167	181
Spot 3210 M	Week 5 mice	NPC -/-	LCQ Ion-Trap	ATP synthase subunit gamma, mitochondrial	ATPG_MOUSE	32869.4	1	4	4	4	0.105	0.151	ELIEIISGAAALD	K	-	0.95	48	33.4	4.66	0	1	0	2	1314.72	286	298
Spot 3210 M	Week 5 mice	NPC -/-	LCQ Ion-Trap	ATP synthase subunit gamma, mitochondrial	ATPG_MOUSE	32869.4	1	4	4	4	0.105	0.151	LTLTFNR	K	T	0.95	28.8	33.4	1.26	0	1	0	2	864.494	271	277
Spot 3210 M	Week 5 mice	NPC -/-	LCQ Ion-Trap	ATP synthase subunit gamma, mitochondrial	ATPG_MOUSE	32869.4	1	4	4	4	0.105	0.151	QMKNEVAALTAAGK	K	E	0.95	18.9	34.4	4.54	0	0	1	2	1447.76	113	126
Spot 3210 M	Week 5 mice	NPC -/-	LCQ Ion-Trap	ATP synthase subunit gamma, mitochondrial	ATPG_MOUSE	32869.4	1	4	4	4	0.105	0.151	THSDQFLVSFK	R	D	0.95	40.7	33.1	3.39	0	1	0	2	1308.66	144	154
Spot 3210 M	Week 5 mice	NPC -/-	LCQ Ion-Trap	F-actin-capping protein subunit beta	CAPZB_MOUSE	31328.5	1	4	4	4	0.105	0.224	GCWDSIHVVEVQEK	K	S	0.95	8.69	34.6	3.68	0	0	1	2	1685.8	146	159
Spot 3210 M	Week 5 mice	NPC -/-	LCQ Ion-Trap	F-actin-capping protein subunit beta	CAPZB_MOUSE	31328.5	1	4	4	4	0.105	0.224	KLEVEANNAFDQYR	R	D	0.95	21	32.9	3.54	0	0	1	2	1696.83	95	108
Spot 3210 M	Week 5 mice	NPC -/-	LCQ Ion-Trap	F-actin-capping protein subunit beta	CAPZB_MOUSE	31328.5	1	4	4	4	0.105	0.224	QMEKDETVSDCSPHIANIGR	R	L	0.95	24.2	32.9	5.14	0	0	1	2	2287.04	196	215
Spot 3210 M	Week 5 mice	NPC -/-	LCQ Ion-Trap	F-actin-capping protein subunit beta	CAPZB_MOUSE	31328.5	1	4	4	4	0.105	0.224	SGSGTMNLGGSLTR	K	Q	0.95	57.8	33.1	3.32	0	1	0	2	1353.64	182	195
Spot 3210 M	Week 5 mice	NPC -/-	MALDI TOF-TOF	ATP synthase subunit gamma, mitochondrial	ATPG_MOUSE	32869.4	0.947	1	1	1	0.333	0.0369	THSDQFLVSFK	R	D	0.845	29	29.7	0	1	0	0	2	1308.66	144	154
Spot 3210 W	Week 5 mice	Wild Type	LCQ Ion-Trap	Proteasome activator complex subunit 3	PSME3_MOUSE	29489.3	0.998	2	2	2	0.0741	0.0906	NQYVTLHDMILK	R	N	0.95	37.9	33.1	4.59	0	1	0	2	1490.77	226	237
Spot 3210 W	Week 5 mice	Wild Type	LCQ Ion-Trap	Proteasome activator complex subunit 3	PSME3_MOUSE	29489.3	0.998	2	2	2	0.0741	0.0906	SNQQLVDIIEK	K	V	0.95	45.9	34	4.3	0	1	0	2	1286.7	111	121
Spot 3210 W	Week 5 mice	Wild Type	LCQ Ion-Trap	F-actin-capping protein subunit beta	CAPZB_MOUSE	31328.5	0.998	2	2	2	0.0741	0.123	SGSGTMNLGGSLTR	K	Q	0.95	49.3	33.4	3.57	0	1	0	2	1353.64	182	195
Spot 3210 W	Week 5 mice	Wild Type	LCQ Ion-Trap	F-actin-capping protein subunit beta	CAPZB_MOUSE	31328.5	0.998	2	2	2	0.0741	0.123	SPWSNKYDPPLEDGAMPSAR	R	L	0.95	13.1	33.7	4	0	0	1	2	2234.02	73	92
Spot 3210 W	Week 5 mice	Wild Type	MALDI TOF-TOF	F-actin-capping protein subunit beta	CAPZB_MOUSE	31328.5	0.897	1	1	1	1	0.0505	KLEVEANNAFDQYR	R	D	0.897	33.7	28.7	0	1	0	0	2	1696.83	95	108
Spot 3215 M	Week 5 mice	NPC -/-	LCQ Ion-Trap	Translin-associated protein X	TSNAX_MOUSE	32909	0.998	2	2	2	0.037	0.124	ITSAPDMEEILTESESK	R	L	0.95	37.8	32.7	7.64	0	1	0	2	1895.88	77	93
Spot 3215 M	Week 5 mice	NPC -/-	LCQ Ion-Trap	Translin-associated protein X	TSNAX_MOUSE	32909	0.998	2	2	2	0.037	0.124	LTPVDYLLGVADLTGELMR	K	M	0.95	28.8	32.4	3.52	0	0	1	2	2092.1	182	200
Spot 3215 M	Week 5 mice	NPC -/-	LCQ Ion-Trap	Microtubule-associated protein 1B	MAP1B_MOUSE	270393	0.998	2	3	3	0.0556	0.0114	AVLDALLEGK	R	A	0.95	69.3	33.8	4.89	1	1	0	2	1028.6	2396	2405
Spot 3215 M	Week 5 mice	NPC -/-	LCQ Ion-Trap	Microtubule-associated protein 1B	MAP1B_MOUSE	270393	0.998	2	3	3	0.0556	0.0114	SSYYVVSGNDPAAEEPSR	R	A	0.95	41.1	32.4	4.42	0	1	0	2	1927.87	2378	2395
Spot 3215 M	Week 5 mice	NPC -/-	LCQ Ion-Trap	Elongation factor Ts, mitochondrial	EFTS_MOUSE	35316.4	1	8	11	12	0.222	0.327	ALETCGGDLK	K	Q	0.95	44.6	33.6	4.92	0	1	0	2	1063.51	66	75
Spot 3215 M	Week 5 mice	NPC -/-	LCQ Ion-Trap	Elongation factor Ts, mitochondrial	EFTS_MOUSE	35316.4	1	8	11	12	0.222	0.327	DQLALAIGK	K	L	0.95	51.8	35.6	4.19	2	1	0	2	928.546	183	191
Spot 3215 M	Week 5 mice	NPC -/-	LCQ Ion-Trap	Elongation factor Ts, mitochondrial	EFTS_MOUSE	35316.4	1	8	11	12	0.222	0.327	EGSLKDQLALAIGK	R	L	0.95	51.6	33.2	3	0	1	0	2	1442.82	178	191
Spot 3215 M	Week 5 mice	NPC -/-	LCQ Ion-Trap	Elongation factor Ts, mitochondrial	EFTS_MOUSE	35316.4	1	8	11	12	0.222	0.327	FECGEDEQVAEAE	R	-	0.95	59.9	34.7	3.82	0	1	0	2	1512.58	312	324
Spot 3215 M	Week 5 mice	NPC -/-	LCQ Ion-Trap	Elongation factor Ts, mitochondrial	EFTS_MOUSE	35316.4	1	8	11	12	0.222	0.327	FQQLVQQVALGTMAHCQNLTDR	K	L	0.95	45.9	32.3	4.21	0	0	1	2	2574.26	133	154
Spot 3215 M	Week 5 mice	NPC -/-	LCQ Ion-Trap	Elongation factor Ts, mitochondrial	EFTS_MOUSE	35316.4	1	8	11	12	0.222	0.327	GFLNSSELSELAAGPDR	K	E	0.95	61.9	32.7	7.42	0	1	1	2	1762.86	161	177
Spot 3215 M	Week 5 mice	NPC -/-	LCQ Ion-Trap	Elongation factor Ts, mitochondrial	EFTS_MOUSE	35316.4	1	8	11	12	0.222	0.327	TGYSFVNCK	K	K	0.95	38.1	35.6	3.05	0	1	0	2	1075.49	56	64
Spot 3215 M	Week 5 mice	NPC -/-	LCQ Ion-Trap	Elongation factor Ts, mitochondrial	EFTS_MOUSE	35316.4	1	8	11	12	0.222	0.327	YGALVICETPEQIANLEEVGR	K	R	0.95	46.7	33.6	10.4	0	1	1	2	2361.18	233	253
Spot 3215 M	Week 5 mice	NPC -/-	LCQ Ion-Trap	Voltage-dependent anion-selective channel protein 2	VDAC2_MOUSE	31715.6	0.998	2	2	2	0.037	0.0712	LGLALELEA	K	-	0.95	21.1	35.1	1.7	1	0	0	2	928.535	287	295
Spot 3215 M	Week 5 mice	NPC -/-	LCQ Ion-Trap	Voltage-dependent anion-selective channel protein 2	VDAC2_MOUSE	31715.6	0.998	2	2	2	0.037	0.0712	YQLDPTASISAK	K	V	0.95	44	33.1	7.11	0	1	0	2	1293.67	237	248
Spot 3215 M	Week 5 mice	NPC -/-	LCQ Ion-Trap	2-aminoethanethiol dioxygenase	AEDO_MOUSE	28355	1	7	8	11	0.204	0.352	AEDLNIAPR	R	K	0.95	53.8	34.9	4.24	0	2	0	2	998.527	51	59
Spot 3215 M	Week 5 mice	NPC -/-	LCQ Ion-Trap	2-aminoethanethiol dioxygenase	AEDO_MOUSE	28355	1	7	8	11	0.204	0.352	AEYTEASGPCVLTPHR	R	D	0.95	36.6	32.7	1	0	1	1	2	1787.84	160	175
Spot 3215 M	Week 5 mice	NPC -/-	LCQ Ion-Trap	2-aminoethanethiol dioxygenase	AEDO_MOUSE	28355	1	7	8	11	0.204	0.352	DNMASLIQR	R	I	0.95	58.2	35.3	3.74	0	1	0	2	1063.52	4	12
Spot 3215 M	Week 5 mice	NPC -/-	LCQ Ion-Trap	2-aminoethanethiol dioxygenase	AEDO_MOUSE	28355	1	7	8	11	0.204	0.352	EASGSACDLPR	K	E	0.95	39.6	33.4	4.35	0	1	0	2	1162.52	219	229
Spot 3215 M	Week 5 mice	NPC -/-	LCQ Ion-Trap	2-aminoethanethiol dioxygenase	AEDO_MOUSE	28355	1	7	8	11	0.204	0.352	GSSTGSEGPAPGFPENLSLLK	R	S	0.95	39.4	32.8	6.39	0	2	0	2	2045.02	23	43
Spot 3215 M	Week 5 mice	NPC -/-	LCQ Ion-Trap	2-aminoethanethiol dioxygenase	AEDO_MOUSE	28355	1	7	8	11	0.204	0.352	RPPPEQQFEPPLQPLER	R	E	0.95	30.7	33	8.24	0	0	1	2	2058.08	132	148
Spot 3215 M	Week 5 mice	NPC -/-	LCQ Ion-Trap	2-aminoethanethiol dioxygenase	AEDO_MOUSE	28355	1	7	8	11	0.204	0.352	SLLTQVR	K	A	0.95	36.2	35.1	2.05	0	2	0	2	816.494	44	50
Spot 3215 W	Week 5 mice	Wild Type	LCQ Ion-Trap	Voltage-dependent anion-selective channel protein 2	VDAC2_MOUSE	31715.6	1	6	8	9	0.191	0.278	LTFDTTFSPNTGK	K	K	0.95	54.7	34.6	3.55	0	1	0	2	1428.7	109	121
Spot 3215 W	Week 5 mice	Wild Type	LCQ Ion-Trap	Voltage-dependent anion-selective channel protein 2	VDAC2_MOUSE	31715.6	1	6	8	9	0.191	0.278	LTLSALVDGK	K	S	0.95	58.2	34.2	4.17	0	1	0	2	1016.6	269	278
Spot 3215 W	Week 5 mice	Wild Type	LCQ Ion-Trap	Voltage-dependent anion-selective channel protein 2	VDAC2_MOUSE	31715.6	1	6	8	9	0.191	0.278	SCSGVEFSTSGSSNTDTGK	K	V	0.95	50.5	32.5	5.21	0	1	1	2	1907.79	47	65
Spot 3215 W	Week 5 mice	Wild Type	LCQ Ion-Trap	Voltage-dependent anion-selective channel protein 2	VDAC2_MOUSE	31715.6	1	6	8	9	0.191	0.278	SNFAVGYR	R	T	0.95	50.1	33.4	3.68	0	2	0	2	913.452	179	186
Spot 3215 W	Week 5 mice	Wild Type	LCQ Ion-Trap	Voltage-dependent anion-selective channel protein 2	VDAC2_MOUSE	31715.6	1	6	8	9	0.191	0.278	VNNSSLIGVGYTQTLRPGVK	K	L	0.95	36.6	32.2	6	0	0	1	2	2103.16	249	268
Spot 3215 W	Week 5 mice	Wild Type	LCQ Ion-Trap	Voltage-dependent anion-selective channel protein 2	VDAC2_MOUSE	31715.6	1	6	8	9	0.191	0.278	YQLDPTASISAK	K	V	0.95	47.4	34.9	3.8	1	1	0	2	1293.67	237	248
Spot 3215 W	Week 5 mice	Wild Type	LCQ Ion-Trap	Translin-associated protein X	TSNAX_MOUSE	32909	1	3	3	4	0.0851	0.103	QLTFTAEDSGK	K	E	0.95	35.6	33	2.72	0	1	0	2	1196.58	151	161
Spot 3215 W	Week 5 mice	Wild Type	LCQ Ion-Trap	Translin-associated protein X	TSNAX_MOUSE	32909	1	3	3	4	0.0851	0.103	SFQQELDAR	K	H	0.95	51.2	34.2	4.1	0	1	0	2	1093.53	41	49
Spot 3215 W	Week 5 mice	Wild Type	LCQ Ion-Trap	Translin-associated protein X	TSNAX_MOUSE	32909	1	3	3	4	0.0851	0.103	SLISMEEINK	R	Q	0.95	43.9	33.2	4.74	0	2	0	2	1179.59	141	150
Spot 3215 W	Week 5 mice	Wild Type	LCQ Ion-Trap	2-aminoethanethiol dioxygenase	AEDO_MOUSE	28355	1	7	7	8	0.17	0.32	AEDLNIAPR	R	K	0.95	48.9	33.3	4.85	0	1	0	2	998.527	51	59
Spot 3215 W	Week 5 mice	Wild Type	LCQ Ion-Trap	2-aminoethanethiol dioxygenase	AEDO_MOUSE	28355	1	7	7	8	0.17	0.32	AEYTEASGPCVLTPHR	R	D	0.95	26.7	32.7	5.13	0	0	1	2	1787.84	160	175
Spot 3215 W	Week 5 mice	Wild Type	LCQ Ion-Trap	2-aminoethanethiol dioxygenase	AEDO_MOUSE	28355	1	7	7	8	0.17	0.32	DNMASLIQR	R	I	0.95	50.3	35.4	2.92	0	1	0	2	1063.52	4	12
Spot 3215 W	Week 5 mice	Wild Type	LCQ Ion-Trap	2-aminoethanethiol dioxygenase	AEDO_MOUSE	28355	1	7	7	8	0.17	0.32	EASGSACDLPR	K	E	0.95	61.6	34.7	3.15	0	1	0	2	1162.52	219	229
Spot 3215 W	Week 5 mice	Wild Type	LCQ Ion-Trap	2-aminoethanethiol dioxygenase	AEDO_MOUSE	28355	1	7	7	8	0.17	0.32	GSSTGSEGPAPGFPENLSLLK	R	S	0.95	44.2	32.6	4.72	0	2	0	2	2045.02	23	43
Spot 3215 W	Week 5 mice	Wild Type	LCQ Ion-Trap	2-aminoethanethiol dioxygenase	AEDO_MOUSE	28355	1	7	7	8	0.17	0.32	KALPQPLPR	R	N	0.95	34.1	33.9	4.33	0	1	0	2	1019.64	60	68
Spot 3215 W	Week 5 mice	Wild Type	LCQ Ion-Trap	2-aminoethanethiol dioxygenase	AEDO_MOUSE	28355	1	7	7	8	0.17	0.32	SLLTQVR	K	A	0.95	33.2	34.6	2.08	0	1	0	2	816.494	44	50
Spot 3215 W	Week 5 mice	Wild Type	LCQ Ion-Trap	Elongation factor Ts, mitochondrial	EFTS_MOUSE	35316.4	1	6	7	9	0.191	0.241	ALETCGGDLK	K	Q	0.95	43.3	33.6	5.55	0	1	0	2	1063.51	66	75
Spot 3215 W	Week 5 mice	Wild Type	LCQ Ion-Trap	Elongation factor Ts, mitochondrial	EFTS_MOUSE	35316.4	1	6	7	9	0.191	0.241	FECGEDEQVAEAE	R	-	0.95	57.4	33.1	6.23	0	1	0	2	1512.58	312	324
Spot 3215 W	Week 5 mice	Wild Type	LCQ Ion-Trap	Elongation factor Ts, mitochondrial	EFTS_MOUSE	35316.4	1	6	7	9	0.191	0.241	GFLNSSELSELAAGPDR	K	E	0.95	41.8	32.7	5.4	0	1	0	2	1762.86	161	177
Spot 3215 W	Week 5 mice	Wild Type	LCQ Ion-Trap	Elongation factor Ts, mitochondrial	EFTS_MOUSE	35316.4	1	6	7	9	0.191	0.241	LGENMILK	K	R	0.95	56	34	4.12	0	2	0	2	933.508	192	199
Spot 3215 W	Week 5 mice	Wild Type	LCQ Ion-Trap	Elongation factor Ts, mitochondrial	EFTS_MOUSE	35316.4	1	6	7	9	0.191	0.241	TGYSFVNCK	K	K	0.95	43	35.6	3.51	0	2	0	2	1075.49	56	64
Spot 3215 W	Week 5 mice	Wild Type	LCQ Ion-Trap	Elongation factor Ts, mitochondrial	EFTS_MOUSE	35316.4	1	6	7	9	0.191	0.241	YGALVICETPEQIANLEEVGR	K	R	0.95	49.5	32.1	13.6	0	1	1	2	2361.18	233	253
Spot 3414 M	Week 5 mice	NPC -/-	LCQ Ion-Trap	PDZ domain-containing protein GIPC1	GIPC1_MOUSE	36112.6	1	4	4	4	0.8	0.144	DTELAATMVELGK	R	D	0.95	66.2	33.4	6.82	0	1	0	2	1393.69	280	292
Spot 3414 M	Week 5 mice	NPC -/-	LCQ Ion-Trap	PDZ domain-containing protein GIPC1	GIPC1_MOUSE	36112.6	1	4	4	4	0.8	0.144	GPATVEDLPSAFEEK	R	A	0.95	44	32.8	6.37	0	1	0	2	1589.77	249	263
Spot 3414 M	Week 5 mice	NPC -/-	LCQ Ion-Trap	PDZ domain-containing protein GIPC1	GIPC1_MOUSE	36112.6	1	4	4	4	0.8	0.144	IEGFTNVK	R	E	0.95	27.2	33.5	2.49	0	1	0	2	907.488	73	80
Spot 3414 M	Week 5 mice	NPC -/-	LCQ Ion-Trap	PDZ domain-containing protein GIPC1	GIPC1_MOUSE	36112.6	1	4	4	4	0.8	0.144	NPDELAEALDER	R	L	0.95	44	33.8	5.01	0	1	0	2	1371.64	296	307
Spot 3414 W	Week 5 mice	Wild Type	LCQ Ion-Trap	Creatine kinase B-type	KCRB_MOUSE	42696.1	0.999	2	2	2	0.0833	0.0604	DLFDPIIEER	K	H	0.95	22.8	35.2	3.49	0	1	0	2	1246.63	87	96
Spot 3414 W	Week 5 mice	Wild Type	LCQ Ion-Trap	Creatine kinase B-type	KCRB_MOUSE	42696.1	0.999	2	2	2	0.0833	0.0604	FCTGLTQIETLFK	R	S	0.95	80.2	34.7	7.6	0	1	0	2	1557.8	253	265
Spot 3414 W	Week 5 mice	Wild Type	LCQ Ion-Trap	PDZ domain-containing protein GIPC1	GIPC1_MOUSE	36112.6	0.998	2	2	2	0.0833	0.0751	DTELAATMVELGK	R	D	0.95	53.2	33.2	3.11	0	1	0	2	1393.69	280	292
Spot 3414 W	Week 5 mice	Wild Type	LCQ Ion-Trap	PDZ domain-containing protein GIPC1	GIPC1_MOUSE	36112.6	0.998	2	2	2	0.0833	0.0751	NPDELAEALDER	R	L	0.95	67.7	34.8	7.08	0	1	0	2	1371.64	296	307
Spot 3414 W	Week 5 mice	Wild Type	MALDI TOF-TOF	Creatine kinase B-type	KCRB_MOUSE	42696.1	0.999	3	3	3	0.6	0.0971	DLFDPIIEER	K	H	0.881	33	30	0	1	0	0	2	1246.63	87	96
Spot 3414 W	Week 5 mice	Wild Type	MALDI TOF-TOF	Creatine kinase B-type	KCRB_MOUSE	42696.1	0.999	3	3	3	0.6	0.0971	LAVEALSSLDGDLSGR	K	Y	0.95	48	29	0	1	0	0	2	1602.83	157	172
Spot 3414 W	Week 5 mice	Wild Type	MALDI TOF-TOF	Creatine kinase B-type	KCRB_MOUSE	42696.1	0.999	3	3	3	0.6	0.0971	VLTPELYAELR	K	A	0.885	33	29.5	0	1	0	0	2	1303.73	33	43
Spot 3414 W	Week 5 mice	Wild Type	MALDI TOF-TOF	PDZ domain-containing protein GIPC1	GIPC1_MOUSE	36112.6	0.988	1	1	1	0.2	0.036	NPDELAEALDER	R	L	0.95	55	29	0	1	0	0	2	1371.64	296	307
Spot 4002 M	Week 5 mice	NPC -/-	LCQ Ion-Trap	Transthyretin	TTHY_MOUSE	15757.8	1	4	6	6	0.143	0.401	FVEGVYR	K	V	0.95	33.1	32.5	2.04	0	1	0	2	869.452	84	90
Spot 4002 M	Week 5 mice	NPC -/-	LCQ Ion-Trap	Transthyretin	TTHY_MOUSE	15757.8	1	4	6	6	0.143	0.401	HYTIAALLSPYSYSTTAVVSNPQN	R	-	0.95	36.7	31.1	6.17	0	1	1	2	2597.29	124	147
Spot 4002 M	Week 5 mice	NPC -/-	LCQ Ion-Trap	Transthyretin	TTHY_MOUSE	15757.8	1	4	6	6	0.143	0.401	TAESGELHGLTTDEK	K	F	0.95	62.4	33.3	6.85	0	1	1	2	1587.75	69	83
Spot 4002 M	Week 5 mice	NPC -/-	LCQ Ion-Trap	Transthyretin	TTHY_MOUSE	15757.8	1	4	6	6	0.143	0.401	TSEGSWEPFASGK	K	T	0.95	37	33	3.92	0	1	0	2	1382.62	56	68
Spot 4002 M	Week 5 mice	NPC -/-	LCQ Ion-Trap	Fatty acid-binding protein, epidermal	FABP5_MOUSE	15119.3	1	4	6	9	0.214	0.304	ELGVGLALR	K	K	0.95	49.3	33.3	3.43	1	3	0	2	927.562	25	33
Spot 4002 M	Week 5 mice	NPC -/-	LCQ Ion-Trap	Fatty acid-binding protein, epidermal	FABP5_MOUSE	15119.3	1	4	6	9	0.214	0.304	FDETTADGR	K	K	0.95	60.9	32.8	3.92	0	2	0	2	1011.44	73	81
Spot 4002 M	Week 5 mice	NPC -/-	LCQ Ion-Trap	Fatty acid-binding protein, epidermal	FABP5_MOUSE	15119.3	1	4	6	9	0.214	0.304	LMESHGFEEYMK	R	E	0.95	43.8	33.2	8.4	0	1	1	2	1532.64	13	24
Spot 4002 M	Week 5 mice	NPC -/-	LCQ Ion-Trap	Fatty acid-binding protein, epidermal	FABP5_MOUSE	15119.3	1	4	6	9	0.214	0.304	TTVFSCNLGEK	K	F	0.95	42.7	34.2	4.59	0	1	0	2	1255.6	62	72
Spot 4002 M	Week 5 mice	NPC -/-	LCQ Ion-Trap	Histone H2A.Z	H2AZ_MOUSE	13535.2	0.998	2	2	4	0.0952	0.125	AGLQFPVGR	R	I	0.95	34.9	34.4	3	0	1	0	2	944.531	24	32
Spot 4002 M	Week 5 mice	NPC -/-	LCQ Ion-Trap	Histone H2A.Z	H2AZ_MOUSE	13535.2	0.998	2	2	4	0.0952	0.125	HLQLAIR	R	G	0.95	33.2	33.4	3.12	0	3	0	2	850.526	86	92
Spot 4002 W	Week 5 mice	Wild Type	LCQ Ion-Trap	Fatty acid-binding protein, epidermal	FABP5_MOUSE	15119.3	1	3	4	6	0.105	0.222	ELGVGLALR	K	K	0.95	44.4	33.3	3.41	0	2	0	2	927.562	25	33
Spot 4002 W	Week 5 mice	Wild Type	LCQ Ion-Trap	Fatty acid-binding protein, epidermal	FABP5_MOUSE	15119.3	1	3	4	6	0.105	0.222	FDETTADGR	K	K	0.95	42	32.9	2.77	0	1	0	2	1011.44	73	81
Spot 4002 W	Week 5 mice	Wild Type	LCQ Ion-Trap	Fatty acid-binding protein, epidermal	FABP5_MOUSE	15119.3	1	3	4	6	0.105	0.222	LMESHGFEEYMK	R	E	0.95	38.8	33.1	2.74	0	1	2	2	1532.64	13	24
Spot 4002 W	Week 5 mice	Wild Type	LCQ Ion-Trap	Histone H2A.Z	H2AZ_MOUSE	13535.2	0.998	2	2	2	0.0351	0.125	AGLQFPVGR	R	I	0.95	44.7	35.7	3.02	0	1	0	2	944.531	24	32
Spot 4002 W	Week 5 mice	Wild Type	LCQ Ion-Trap	Histone H2A.Z	H2AZ_MOUSE	13535.2	0.998	2	2	2	0.0351	0.125	HLQLAIR	R	G	0.95	38	33.9	3.64	0	1	0	2	850.526	86	92
Spot 4015 M	Week 5 mice	NPC -/-	MALDI TOF-TOF	Transthyretin	TTHY_MOUSE	15757.8	1	4	4	4	1	0.354	KTSEGSWEPFASGK	K	T	0.95	64.2	27.9	0	1	0	0	2	1510.72	55	68
Spot 4015 M	Week 5 mice	NPC -/-	MALDI TOF-TOF	Transthyretin	TTHY_MOUSE	15757.8	1	4	4	4	1	0.354	TAESGELHGLTTDEK	K	F	0.95	100	28	0	1	0	0	2	1587.75	69	83
Spot 4015 M	Week 5 mice	NPC -/-	MALDI TOF-TOF	Transthyretin	TTHY_MOUSE	15757.8	1	4	4	4	1	0.354	TLGISPFHEFADVVFTANDSGHR	K	H	0.95	178	26	0	1	0	0	2	2517.22	101	123
Spot 4015 M	Week 5 mice	NPC -/-	MALDI TOF-TOF	Transthyretin	TTHY_MOUSE	15757.8	1	4	4	4	1	0.354	TSEGSWEPFASGK	K	T	0.95	73.8	27.2	0	1	0	0	2	1382.62	56	68
Spot 4102 W	Week 5 mice	Wild Type	LCQ Ion-Trap	Proteasome subunit alpha type-6	PSA6_MOUSE	27354.5	0.998	2	2	2	0.0333	0.0894	AINQGGLTSVAVR	K	G	0.95	65.5	33.4	6.57	0	1	0	2	1285.72	31	43
Spot 4102 W	Week 5 mice	Wild Type	LCQ Ion-Trap	Proteasome subunit alpha type-6	PSA6_MOUSE	27354.5	0.998	2	2	2	0.0333	0.0894	LYQVEYAFK	R	A	0.95	45.3	35.5	3.17	0	1	0	2	1160.6	22	30
Spot 4102 W	Week 5 mice	Wild Type	LCQ Ion-Trap	Phosphomannomutase 2	PMM2_MOUSE	27639.7	1	6	6	10	0.167	0.256	HLEHAGYK	R	T	0.95	23.2	32.6	2.06	0	1	0	2	954.479	191	198
Spot 4102 W	Week 5 mice	Wild Type	LCQ Ion-Trap	Phosphomannomutase 2	PMM2_MOUSE	27639.7	1	6	6	10	0.167	0.256	IEFYELDKK	R	E	0.95	49.9	33.3	4.82	0	1	0	2	1184.62	138	146
Spot 4102 W	Week 5 mice	Wild Type	LCQ Ion-Trap	Phosphomannomutase 2	PMM2_MOUSE	27639.7	1	6	6	10	0.167	0.256	IGVVGGSDFEK	K	L	0.95	55.8	33.2	4.6	0	3	0	2	1107.57	37	47
Spot 4102 W	Week 5 mice	Wild Type	LCQ Ion-Trap	Phosphomannomutase 2	PMM2_MOUSE	27639.7	1	6	6	10	0.167	0.256	ITEEMDGFLQK	K	L	0.95	62.5	33.2	6.12	0	2	0	2	1326.62	20	30
Spot 4102 W	Week 5 mice	Wild Type	LCQ Ion-Trap	Phosphomannomutase 2	PMM2_MOUSE	27639.7	1	6	6	10	0.167	0.256	LQEQLGNDVVEK	K	Y	0.95	63.6	33.8	6.96	0	1	0	2	1371.71	48	59
Spot 4102 W	Week 5 mice	Wild Type	LCQ Ion-Trap	Phosphomannomutase 2	PMM2_MOUSE	27639.7	1	6	6	10	0.167	0.256	NGMLNVSPIGR	R	S	0.95	55.6	33.8	3.49	0	2	0	2	1173.6	120	130
Spot 4102 W	Week 5 mice	Wild Type	LCQ Ion-Trap	Hcp beta-lactamase-like protein C1orf163 homolog	CA163_MOUSE	25599	1	4	4	5	0.0833	0.152	GGLTQDLK	K	A	0.95	39.2	36.2	2.3	0	1	0	2	831.457	83	90
Spot 4102 W	Week 5 mice	Wild Type	LCQ Ion-Trap	Hcp beta-lactamase-like protein C1orf163 homolog	CA163_MOUSE	25599	1	4	4	5	0.0833	0.152	LGAYYVTGK	K	G	0.95	59.2	33.9	4.08	0	1	0	2	971.52	74	82
Spot 4102 W	Week 5 mice	Wild Type	LCQ Ion-Trap	Hcp beta-lactamase-like protein C1orf163 homolog	CA163_MOUSE	25599	1	4	4	5	0.0833	0.152	LVDYLEGIQK	R	N	0.95	55.8	33.5	4.92	0	1	0	2	1177.65	40	49
Spot 4102 W	Week 5 mice	Wild Type	LCQ Ion-Trap	Hcp beta-lactamase-like protein C1orf163 homolog	CA163_MOUSE	25599	1	4	4	5	0.0833	0.152	NVQPLTFG	K	-	0.95	30.1	34.7	1.54	2	0	0	2	875.462	224	231
Spot 4102 W	Week 5 mice	Wild Type	MALDI TOF-TOF	Phosphomannomutase 2	PMM2_MOUSE	27639.7	0.969	1	1	1	0.333	0.062	TMPGGNDHEIFTDPR	K	T	0.881	28.2	25.2	0	1	0	0	2	1702.75	207	221
Spot 4201 W	Week 5 mice	Wild Type	LCQ Ion-Trap	3-hydroxyisobutyrate dehydrogenase, mitochondrial	3HIDH_MOUSE	35422.6	1	3	3	3	0.158	0.134	DLGLAQDSATSTK	K	T	0.95	53.5	33.2	5.96	0	1	0	2	1306.65	284	296
Spot 4201 W	Week 5 mice	Wild Type	LCQ Ion-Trap	3-hydroxyisobutyrate dehydrogenase, mitochondrial	3HIDH_MOUSE	35422.6	1	3	3	3	0.158	0.134	EAGEQVASSPAEVAEK	K	A	0.95	27.4	32.9	2.82	0	1	0	2	1601.77	79	94
Spot 4201 W	Week 5 mice	Wild Type	LCQ Ion-Trap	3-hydroxyisobutyrate dehydrogenase, mitochondrial	3HIDH_MOUSE	35422.6	1	3	3	3	0.158	0.134	GSLLIDSSTIDPSVSK	K	E	0.95	27.9	34.5	5.18	0	1	0	2	1618.85	125	140
Spot 4203 M	Week 5 mice	NPC -/-	MALDI TOF-TOF	Translin-associated protein X	TSNAX_MOUSE	32909	0.95	1	1	1	1	0.0345	KHDTFPHNQR	R	R	0.95	44.6	29.4	0	1	0	0	2	1279.63	14	23
Spot 4203 W	Week 5 mice	Wild Type	LCQ Ion-Trap	Translin-associated protein X	TSNAX_MOUSE	32909	1	4	4	4	0.093	0.197	ITSAPDMEEILTESESK	R	L	0.95	66.3	34.1	7.19	0	1	0	2	1895.88	77	93
Spot 4203 W	Week 5 mice	Wild Type	LCQ Ion-Trap	Translin-associated protein X	TSNAX_MOUSE	32909	1	4	4	4	0.093	0.197	LTPVDYLLGVADLTGELMR	K	M	0.95	21.1	33.2	1.82	0	0	1	2	2092.1	182	200
Spot 4203 W	Week 5 mice	Wild Type	LCQ Ion-Trap	Translin-associated protein X	TSNAX_MOUSE	32909	1	4	4	4	0.093	0.197	QLTFTAEDSGK	K	E	0.95	57.5	34.5	3.23	0	1	0	2	1196.58	151	161
Spot 4203 W	Week 5 mice	Wild Type	LCQ Ion-Trap	Translin-associated protein X	TSNAX_MOUSE	32909	1	4	4	4	0.093	0.197	SLISMEEINK	R	Q	0.95	48	35	5.48	0	1	0	2	1179.59	141	150
Spot 4203 W	Week 5 mice	Wild Type	LCQ Ion-Trap	Voltage-dependent anion-selective channel protein 2	VDAC2_MOUSE	31715.6	1	4	4	4	0.093	0.139	GFGFGLVK	K	L	0.95	34.5	34	2.15	0	1	0	2	824.467	33	40
Spot 4203 W	Week 5 mice	Wild Type	LCQ Ion-Trap	Voltage-dependent anion-selective channel protein 2	VDAC2_MOUSE	31715.6	1	4	4	4	0.093	0.139	LTFDTTFSPNTGK	K	K	0.95	54	33.2	3.41	0	1	0	2	1428.7	109	121
Spot 4203 W	Week 5 mice	Wild Type	LCQ Ion-Trap	Voltage-dependent anion-selective channel protein 2	VDAC2_MOUSE	31715.6	1	4	4	4	0.093	0.139	SNFAVGYR	R	T	0.95	40.1	33.2	3	0	1	0	2	913.452	179	186
Spot 4203 W	Week 5 mice	Wild Type	LCQ Ion-Trap	Voltage-dependent anion-selective channel protein 2	VDAC2_MOUSE	31715.6	1	4	4	4	0.093	0.139	YQLDPTASISAK	K	V	0.95	34.8	33.1	4.49	0	1	0	2	1293.67	237	248
Spot 4203 W	Week 5 mice	Wild Type	LCQ Ion-Trap	Voltage-dependent anion-selective channel protein 1	VDAC1_MOUSE	32334.7	0.998	2	2	2	0.0465	0.0811	LTFDSSFSPNTGK	K	K	0.95	45.5	33.4	4.12	0	1	0	2	1400.67	110	122
Spot 4203 W	Week 5 mice	Wild Type	LCQ Ion-Trap	Voltage-dependent anion-selective channel protein 1	VDAC1_MOUSE	32334.7	0.998	2	2	2	0.0465	0.0811	WTEYGLTFTEK	R	W	0.95	21.1	34.7	1.09	0	1	0	2	1374.66	77	87
Spot 4204 M	Week 5 mice	NPC -/-	MALDI TOF-TOF	26S proteasome non-ATPase regulatory subunit 8	PSMD8_MOUSE	39914.2	0.999	2	2	2	0.4	0.051	ILFAEATR	K	I	0.852	30	30	0	1	0	0	2	920.52	285	292
Spot 4204 M	Week 5 mice	NPC -/-	MALDI TOF-TOF	26S proteasome non-ATPase regulatory subunit 8	PSMD8_MOUSE	39914.2	0.999	2	2	2	0.4	0.051	VAEFHTELER	R	L	0.939	41.9	29.7	0	1	0	0	2	1230.61	208	217
Spot 4204 W	Week 5 mice	Wild Type	MALDI TOF-TOF	26S proteasome non-ATPase regulatory subunit 8	PSMD8_MOUSE	39914.2	0.965	2	2	2	0.667	0.0708	LVLLELNFLPTTGTK	K	L	0.808	21.4	23.4	0	1	0	0	2	1658.97	124	138
Spot 4204 W	Week 5 mice	Wild Type	MALDI TOF-TOF	26S proteasome non-ATPase regulatory subunit 8	PSMD8_MOUSE	39914.2	0.965	2	2	2	0.667	0.0708	VAEFHTELER	R	L	0.819	26.9	29.7	0	1	0	0	2	1230.61	208	217
Spot 4206 M	Week 5 mice	NPC -/-	LCQ Ion-Trap	Proteasome subunit beta type-7	PSB7_MOUSE	29873.9	0.998	2	3	3	0.136	0.112	FRPDMEEEEAKK	K	L	0.95	32.3	33.1	1.25	0	1	0	2	1524.7	185	196
Spot 4206 M	Week 5 mice	NPC -/-	LCQ Ion-Trap	Proteasome subunit beta type-7	PSB7_MOUSE	29873.9	0.998	2	3	3	0.136	0.112	VTPLEIEVLEETVQTMDTS	K	-	0.95	72.1	32.2	6.21	0	1	1	2	2150.04	259	277
Spot 4211 M	Week 5 mice	NPC -/-	LCQ Ion-Trap	Phosphoglycerate mutase 1	PGAM1_MOUSE	28814.8	0.998	2	2	2	0.0541	0.134	FSGWYDADLSPAGHEEAK	R	R	0.95	27.7	32.4	4.57	0	0	1	2	1979.88	22	39
Spot 4211 M	Week 5 mice	NPC -/-	LCQ Ion-Trap	Phosphoglycerate mutase 1	PGAM1_MOUSE	28814.8	0.998	2	2	2	0.0541	0.134	YADLTEDQLPSCESLK	R	D	0.95	35.8	32.4	4.36	0	1	0	2	1868.86	142	157
Spot 4211 M	Week 5 mice	NPC -/-	LCQ Ion-Trap	Thiopurine S-methyltransferase	TPMT_MOUSE	27568.6	1	8	9	9	0.243	0.442	AWGLDYLFEK	K	L	0.95	36.5	34.5	4.03	0	1	0	2	1241.62	224	233
Spot 4211 M	Week 5 mice	NPC -/-	LCQ Ion-Trap	Thiopurine S-methyltransferase	TPMT_MOUSE	27568.6	1	8	9	9	0.243	0.442	EFFAEQNLSYTEEPLAEIAGAK	R	V	0.95	33	31.5	7.49	0	1	1	2	2457.18	93	114
Spot 4211 M	Week 5 mice	NPC -/-	LCQ Ion-Trap	Thiopurine S-methyltransferase	TPMT_MOUSE	27568.6	1	8	9	9	0.243	0.442	EFQYLVAVLSYDPTK	K	H	0.95	67	33.3	7.51	0	1	0	2	1772.91	172	186
Spot 4211 M	Week 5 mice	NPC -/-	LCQ Ion-Trap	Thiopurine S-methyltransferase	TPMT_MOUSE	27568.6	1	8	9	9	0.243	0.442	HAGPPFYVPSAELK	K	R	0.95	35.2	34.1	9.39	0	0	1	2	1512.78	187	200
Spot 4211 M	Week 5 mice	NPC -/-	LCQ Ion-Trap	Thiopurine S-methyltransferase	TPMT_MOUSE	27568.6	1	8	9	9	0.243	0.442	LYLLTEK	K	-	0.95	22.1	35	1.8	1	0	0	2	879.519	234	240
Spot 4211 M	Week 5 mice	NPC -/-	LCQ Ion-Trap	Thiopurine S-methyltransferase	TPMT_MOUSE	27568.6	1	8	9	9	0.243	0.442	NQVLTLEDWK	K	E	0.95	54.2	35.3	5.62	0	1	0	2	1245.65	16	25
Spot 4211 M	Week 5 mice	NPC -/-	LCQ Ion-Trap	Thiopurine S-methyltransferase	TPMT_MOUSE	27568.6	1	8	9	9	0.243	0.442	SSSGSISLYCCSIFDLPR	K	A	0.95	47.1	33.9	4.89	0	1	0	2	2048.94	118	135
Spot 4211 M	Week 5 mice	NPC -/-	LCQ Ion-Trap	Thiopurine S-methyltransferase	TPMT_MOUSE	27568.6	1	8	9	9	0.243	0.442	YADIILSLLR	R	K	0.95	72.4	33.7	5.54	0	1	0	2	1176.7	161	170
Spot 4211 M	Week 5 mice	NPC -/-	LCQ Ion-Trap	Cathepsin D	CATD_MOUSE	44936.9	1	3	3	4	0.108	0.141	AIGAVPLIQGEYMIPCEK	K	V	0.95	45	34	6.55	0	1	0	2	2005.01	312	329
Spot 4211 M	Week 5 mice	NPC -/-	LCQ Ion-Trap	Cathepsin D	CATD_MOUSE	44936.9	1	3	3	4	0.108	0.141	DPEGQPGGELMLGGTDSK	R	Y	0.95	54.2	32.7	6.82	0	2	0	2	1803.81	234	251
Spot 4211 M	Week 5 mice	NPC -/-	LCQ Ion-Trap	Cathepsin D	CATD_MOUSE	44936.9	1	3	3	4	0.108	0.141	GGCEAIVDTGTSLLVGPVEEVK	K	E	0.95	9.64	32.4	3.41	0	0	1	2	2230.13	286	307
Spot 4211 W	Week 5 mice	Wild Type	LCQ Ion-Trap	Thiopurine S-methyltransferase	TPMT_MOUSE	27568.6	1	2	2	2	0.0488	0.0708	LYLLTEK	K	-	0.95	27.3	33.1	2.21	0	1	0	2	879.519	234	240
Spot 4211 W	Week 5 mice	Wild Type	LCQ Ion-Trap	Thiopurine S-methyltransferase	TPMT_MOUSE	27568.6	1	2	2	2	0.0488	0.0708	YADIILSLLR	R	K	0.95	56.1	33.8	4.51	0	1	0	2	1176.7	161	170
Spot 4211 W	Week 5 mice	Wild Type	LCQ Ion-Trap	ATP synthase subunit gamma, mitochondrial	ATPG_MOUSE	32869.4	0.998	2	2	2	0.0488	0.057	EVMIVGVGEK	K	I	0.95	21.1	34.2	2.8	0	1	0	2	1076.57	127	136
Spot 4211 W	Week 5 mice	Wild Type	LCQ Ion-Trap	ATP synthase subunit gamma, mitochondrial	ATPG_MOUSE	32869.4	0.998	2	2	2	0.0488	0.057	LTLTFNR	K	T	0.95	33.3	33.7	0	0	1	0	2	864.494	271	277
Spot 4211 W	Week 5 mice	Wild Type	LCQ Ion-Trap	Proteasome subunit beta type-7	PSB7_MOUSE	29873.9	1	4	5	8	0.195	0.209	DGIVLGADTR	K	A	0.95	60.4	35.9	2.52	0	3	0	2	1016.54	53	62
Spot 4211 W	Week 5 mice	Wild Type	LCQ Ion-Trap	Proteasome subunit beta type-7	PSB7_MOUSE	29873.9	1	4	5	8	0.195	0.209	GTTAVLTEK	K	V	0.95	57.4	33.9	1.6	0	2	0	2	919.51	250	258
Spot 4211 W	Week 5 mice	Wild Type	LCQ Ion-Trap	Proteasome subunit beta type-7	PSB7_MOUSE	29873.9	1	4	5	8	0.195	0.209	LPYVTMGSGSLAAMAVFEDK	K	F	0.95	47.7	32.6	2.44	0	0	1	2	2119.01	165	184
Spot 4211 W	Week 5 mice	Wild Type	LCQ Ion-Trap	Proteasome subunit beta type-7	PSB7_MOUSE	29873.9	1	4	5	8	0.195	0.209	VTPLEIEVLEETVQTMDTS	K	-	0.95	58.9	32.2	4.92	0	1	1	2	2150.04	259	277
Spot 4215 M	Week 5 mice	NPC -/-	MALDI TOF-TOF	Beta-lactamase-like protein 2	LACB2_MOUSE	32737.5	0.995	2	2	2	0.4	0.104	ANIIYPGHGPVIHNAEAK	K	I	0.946	40.8	26.9	0	1	0	0	2	1901	192	209
Spot 4215 M	Week 5 mice	NPC -/-	MALDI TOF-TOF	Beta-lactamase-like protein 2	LACB2_MOUSE	32737.5	0.995	2	2	2	0.4	0.104	NNREEQIISLFR	R	D	0.901	33.7	28.3	0	1	0	0	2	1518.8	218	229
Spot 4221 M	Week 5 mice	NPC -/-	MALDI TOF-TOF	Proteasome subunit alpha type-1	PSA1_MOUSE	29529	0.999	2	2	2	0.5	0.103	IHQIEYAMEAVK	R	Q	0.95	66.3	29	0	1	0	0	2	1447.73	19	30
Spot 4221 M	Week 5 mice	NPC -/-	MALDI TOF-TOF	Proteasome subunit alpha type-1	PSA1_MOUSE	29529	0.999	2	2	2	0.5	0.103	NQYDNDVTVWSPQGR	R	I	0.95	51	26.9	0	1	0	0	2	1778.81	4	18
Spot 4221 W	Week 5 mice	Wild Type	MALDI TOF-TOF	Haloacid dehalogenase-like hydrolase domain-containing protein 3	HDHD3_MOUSE	28009	0.903	1	1	1	0.2	0.0637	AHGVVVEDITVEQAFR	R	Q	0.95	51.9	27.2	0	1	0	0	2	1769.92	35	50
Spot 4221 W	Week 5 mice	Wild Type	MALDI TOF-TOF	Proteasome subunit alpha type-1	PSA1_MOUSE	29529	0.98	1	1	1	0.2	0.057	NQYDNDVTVWSPQGR	R	I	0.95	78.8	26.8	0	1	0	0	2	1778.81	4	18
Spot 4305 M	Week 5 mice	NPC -/-	LCQ Ion-Trap	Probable O-sialoglycoprotein endopeptidase	OSGEP_MOUSE	36282.6	0.998	2	2	2	0.0244	0.0985	ISNDPSPGYNIEQMAK	K	R	0.95	53.8	34.4	6.28	0	1	0	2	1779.82	170	185
Spot 4305 M	Week 5 mice	NPC -/-	LCQ Ion-Trap	Probable O-sialoglycoprotein endopeptidase	OSGEP_MOUSE	36282.6	0.998	2	2	2	0.0244	0.0985	TYVTAPGTGFLPGDTAR	R	H	0.95	53.8	34.4	2.74	0	1	0	2	1723.87	31	47
Spot 4305 M	Week 5 mice	NPC -/-	LCQ Ion-Trap	Serine/threonine-protein phosphatase PP1-alpha catalytic subunit	PP1A_MOUSE	37523.9	0.998	2	2	2	0.0244	0.0818	EIFLSQPILLELEAPLK	R	I	0.95	31.5	34.1	3.77	0	1	0	2	1953.13	44	60
Spot 4305 M	Week 5 mice	NPC -/-	LCQ Ion-Trap	Serine/threonine-protein phosphatase PP1-alpha catalytic subunit	PP1A_MOUSE	37523.9	0.998	2	2	2	0.0244	0.0818	NVQLTENEIR	K	G	0.95	54.3	34.4	2.85	0	1	0	2	1215.63	27	36
Spot 4305 M	Week 5 mice	NPC -/-	LCQ Ion-Trap	Ester hydrolase C11orf54 homolog	CK054_MOUSE	34977.8	1	6	6	10	0.122	0.254	APLVCLPVFVSK	K	D	0.95	29.8	33.4	2.55	0	1	0	2	1329.76	245	256
Spot 4305 M	Week 5 mice	NPC -/-	LCQ Ion-Trap	Ester hydrolase C11orf54 homolog	CK054_MOUSE	34977.8	1	6	6	10	0.122	0.254	GLTDNFADVQVSVVDCPDLTK	K	E	0.95	62.3	32	5.02	0	1	0	2	2293.1	23	43
Spot 4305 M	Week 5 mice	NPC -/-	LCQ Ion-Trap	Ester hydrolase C11orf54 homolog	CK054_MOUSE	34977.8	1	6	6	10	0.122	0.254	IAEVGGVPYLLPLVNK	R	K	0.95	23.6	32.7	3.85	0	1	0	2	1681.99	59	74
Spot 4305 M	Week 5 mice	NPC -/-	LCQ Ion-Trap	Ester hydrolase C11orf54 homolog	CK054_MOUSE	34977.8	1	6	6	10	0.122	0.254	NPADGACLLEK	K	Y	0.95	58	35.3	5.8	0	2	0	2	1187.57	134	144
Spot 4305 M	Week 5 mice	NPC -/-	LCQ Ion-Trap	Ester hydrolase C11orf54 homolog	CK054_MOUSE	34977.8	1	6	6	10	0.122	0.254	TGELNFVSCMR	R	Q	0.95	58	33.4	1.7	0	3	0	2	1329.59	179	189
Spot 4305 M	Week 5 mice	NPC -/-	LCQ Ion-Trap	Ester hydrolase C11orf54 homolog	CK054_MOUSE	34977.8	1	6	6	10	0.122	0.254	VYDLNEIAK	K	V	0.95	31.7	34.9	2.57	0	2	0	2	1064.56	77	85
Spot 4305 M	Week 5 mice	NPC -/-	LCQ Ion-Trap	Malate dehydrogenase, cytoplasmic	MDHC_MOUSE	36494.1	1	4	4	4	0.0488	0.144	DLDVAVLVGSMPR	K	R	0.95	30.4	33.3	2.77	0	1	0	2	1387.73	80	92
Spot 4305 M	Week 5 mice	NPC -/-	LCQ Ion-Trap	Malate dehydrogenase, cytoplasmic	MDHC_MOUSE	36494.1	1	4	4	4	0.0488	0.144	ENFSCLTR	K	L	0.95	30.1	33.1	1.51	0	1	0	2	1026.47	150	157
Spot 4305 M	Week 5 mice	NPC -/-	LCQ Ion-Trap	Malate dehydrogenase, cytoplasmic	MDHC_MOUSE	36494.1	1	4	4	4	0.0488	0.144	GEFITTVQQR	K	G	0.95	53.1	33.9	2.92	0	1	0	2	1178.62	221	230
Spot 4305 M	Week 5 mice	NPC -/-	LCQ Ion-Trap	Malate dehydrogenase, cytoplasmic	MDHC_MOUSE	36494.1	1	4	4	4	0.0488	0.144	VIVVGNPANTNCLTASK	K	S	0.95	68.9	32.8	8.77	0	1	0	2	1757.92	126	142
Spot 4305 W	Week 5 mice	Wild Type	LCQ Ion-Trap	Ester hydrolase C11orf54 homolog	CK054_MOUSE	34977.8	1	3	3	4	0.211	0.117	APLVCLPVFVSK	K	D	0.95	30.5	35.1	5.51	0	1	0	2	1329.76	245	256
Spot 4305 W	Week 5 mice	Wild Type	LCQ Ion-Trap	Ester hydrolase C11orf54 homolog	CK054_MOUSE	34977.8	1	3	3	4	0.211	0.117	IAEVGGVPYLLPLVNK	R	K	0.95	20.6	32.8	5.05	0	1	0	2	1681.99	59	74
Spot 4305 W	Week 5 mice	Wild Type	LCQ Ion-Trap	Ester hydrolase C11orf54 homolog	CK054_MOUSE	34977.8	1	3	3	4	0.211	0.117	VYDLNEIAK	K	V	0.95	44.7	33.3	3.92	0	2	0	2	1064.56	77	85
Spot 4305 W	Week 5 mice	Wild Type	LCQ Ion-Trap	Inorganic pyrophosphatase 2, mitochondrial	IPYR2_MOUSE	38097.1	0.998	2	2	2	0.105	0.0879	NDEYENLFNMVVEIPR	R	W	0.95	16.8	32.5	4.85	0	0	1	2	1997.93	80	95
Spot 4305 W	Week 5 mice	Wild Type	LCQ Ion-Trap	Inorganic pyrophosphatase 2, mitochondrial	IPYR2_MOUSE	38097.1	0.998	2	2	2	0.105	0.0879	SLVESVPTPSMNK	R	E	0.95	24.5	34.7	2.1	0	1	0	2	1404.7	304	316
Spot 4305 W	Week 5 mice	Wild Type	LCQ Ion-Trap	Malate dehydrogenase, cytoplasmic	MDHC_MOUSE	36494.1	1	4	5	6	0.316	0.147	ETAFEFLSSA	K	-	0.95	31.7	35.5	2.48	1	1	0	2	1101.51	325	334
Spot 4305 W	Week 5 mice	Wild Type	LCQ Ion-Trap	Malate dehydrogenase, cytoplasmic	MDHC_MOUSE	36494.1	1	4	5	6	0.316	0.147	GEFITTVQQR	K	G	0.95	60.8	33.5	5.41	0	2	0	2	1178.62	221	230
Spot 4305 W	Week 5 mice	Wild Type	LCQ Ion-Trap	Malate dehydrogenase, cytoplasmic	MDHC_MOUSE	36494.1	1	4	5	6	0.316	0.147	LGVTADDVK	K	N	0.95	46.8	36.1	4.74	0	1	0	2	917.494	171	179
Spot 4305 W	Week 5 mice	Wild Type	LCQ Ion-Trap	Malate dehydrogenase, cytoplasmic	MDHC_MOUSE	36494.1	1	4	5	6	0.316	0.147	NVIIWGNHSSTQYPDVNHAK	K	V	0.95	13.1	32	4.4	0	0	1	2	2280.12	180	199
Spot 4333 M	Week 5 mice	NPC -/-	LCQ Ion-Trap	Polyglutamine-binding protein 1	PQBP1_MOUSE	30580.1	1	4	6	10	0.227	0.236	IEGLPPSWYK	R	V	0.95	28.9	34	3.29	0	1	0	2	1189.63	45	54
Spot 4333 M	Week 5 mice	NPC -/-	LCQ Ion-Trap	Polyglutamine-binding protein 1	PQBP1_MOUSE	30580.1	1	4	6	10	0.227	0.236	KDEELDPMDPSSYSDAPR	R	G	0.95	39.6	33.9	9.72	0	1	3	2	2067.88	195	212
Spot 4333 M	Week 5 mice	NPC -/-	LCQ Ion-Trap	Polyglutamine-binding protein 1	PQBP1_MOUSE	30580.1	1	4	6	10	0.227	0.236	PLPVALQTR	M	L	0.95	43.2	33	3.51	1	3	0	1	994.605	2	10
Spot 4333 M	Week 5 mice	NPC -/-	LCQ Ion-Trap	Polyglutamine-binding protein 1	PQBP1_MOUSE	30580.1	1	4	6	10	0.227	0.236	TGADTTAAGPLFQQRPYPSPGAVLR	K	A	0.95	24	33.2	5.42	0	0	1	2	2571.33	227	251
Spot 4333 M	Week 5 mice	NPC -/-	LCQ Ion-Trap	Malate dehydrogenase, cytoplasmic	MDHC_MOUSE	36494.1	1	3	3	3	0.0682	0.117	DLDVAVLVGSMPR	K	R	0.95	41.9	34.3	5.57	0	1	0	2	1387.73	80	92
Spot 4333 M	Week 5 mice	NPC -/-	LCQ Ion-Trap	Malate dehydrogenase, cytoplasmic	MDHC_MOUSE	36494.1	1	3	3	3	0.0682	0.117	ELTEEKETAFEFLSSA	K	-	0.95	30.7	32.6	3.28	0	1	0	2	1830.86	319	334
Spot 4333 M	Week 5 mice	NPC -/-	LCQ Ion-Trap	Malate dehydrogenase, cytoplasmic	MDHC_MOUSE	36494.1	1	3	3	3	0.0682	0.117	GEFITTVQQR	K	G	0.95	52.9	34.9	4.12	0	1	0	2	1178.62	221	230
Spot 4333 M	Week 5 mice	NPC -/-	LCQ Ion-Trap	Delta-aminolevulinic acid dehydratase	HEM2_MOUSE	36005.7	0.998	2	2	2	0.0455	0.0879	DEQGSAADSEDSPTIEAVR	K	L	0.95	75.6	34	7	0	1	0	2	1976.87	88	106
Spot 4333 M	Week 5 mice	NPC -/-	LCQ Ion-Trap	Delta-aminolevulinic acid dehydratase	HEM2_MOUSE	36005.7	0.998	2	2	2	0.0455	0.0879	LAEVALAYAK	R	A	0.95	25.9	35.4	2.7	1	0	0	2	1048.6	150	159
Spot 4333 M	Week 5 mice	NPC -/-	LCQ Ion-Trap	60S acidic ribosomal protein P0	RLA0_MOUSE	34199.4	0.999	2	2	2	0.0455	0.126	AFLADPSAFAAAAPAAAATTAAPAAAAAPAK	K	A	0.95	32.9	31.2	4.4	0	0	1	2	2696.4	267	297
Spot 4333 M	Week 5 mice	NPC -/-	LCQ Ion-Trap	60S acidic ribosomal protein P0	RLA0_MOUSE	34199.4	0.999	2	2	2	0.0455	0.126	GNVGFVFTK	R	E	0.95	34.1	32.8	3.48	0	1	0	2	968.52	84	92
Spot 4333 M	Week 5 mice	NPC -/-	LCQ Ion-Trap	AH receptor-interacting protein	AIP_MOUSE	37587.4	0.998	2	2	4	0.0909	0.0636	GELPDFQDGTK	R	A	0.95	39.9	33.3	3.1	0	2	0	2	1206.56	23	33
Spot 4333 M	Week 5 mice	NPC -/-	LCQ Ion-Trap	AH receptor-interacting protein	AIP_MOUSE	37587.4	0.998	2	2	4	0.0909	0.0636	HVVLYPLVAK	K	S	0.95	38.6	32.8	3.09	0	2	0	2	1138.7	94	103
Spot 4333 W	Week 5 mice	Wild Type	LCQ Ion-Trap	Heterogeneous nuclear ribonucleoproteins A2/B1	ROA2_MOUSE	37385.3	0.998	2	2	2	0.037	0.0567	GGNFGFGDSR	R	G	0.95	29.7	33.5	2.25	0	1	0	2	1013.44	204	213
Spot 4333 W	Week 5 mice	Wild Type	LCQ Ion-Trap	Heterogeneous nuclear ribonucleoproteins A2/B1	ROA2_MOUSE	37385.3	0.998	2	2	2	0.037	0.0567	IDTIEIITDR	K	Q	0.95	45	33.6	4.39	0	1	0	2	1188.65	138	147
Spot 4333 W	Week 5 mice	Wild Type	LCQ Ion-Trap	Malate dehydrogenase, cytoplasmic	MDHC_MOUSE	36494.1	0.998	2	2	2	0.037	0.0629	FVEGLPINDFSR	K	E	0.95	20.9	33.2	2.6	0	1	0	2	1393.71	299	310
Spot 4333 W	Week 5 mice	Wild Type	LCQ Ion-Trap	Malate dehydrogenase, cytoplasmic	MDHC_MOUSE	36494.1	0.998	2	2	2	0.037	0.0629	LGVTADDVK	K	N	0.95	42.8	34.3	1.96	0	1	0	2	917.494	171	179
Spot 4333 W	Week 5 mice	Wild Type	LCQ Ion-Trap	Polyglutamine-binding protein 1	PQBP1_MOUSE	30580.1	1	5	5	8	0.148	0.228	GTWSTGLPK	R	R	0.95	29.4	36	1.38	0	1	0	2	946.499	213	221
Spot 4333 W	Week 5 mice	Wild Type	LCQ Ion-Trap	Polyglutamine-binding protein 1	PQBP1_MOUSE	30580.1	1	5	5	8	0.148	0.228	KDEELDPMDPSSYSDAPR	R	G	0.95	35.1	33.3	5.05	0	0	2	2	2067.88	195	212
Spot 4333 W	Week 5 mice	Wild Type	LCQ Ion-Trap	Polyglutamine-binding protein 1	PQBP1_MOUSE	30580.1	1	5	5	8	0.148	0.228	PLPVALQTR	M	L	0.95	29.8	34.8	3.82	0	2	0	1	994.605	2	10
Spot 4333 W	Week 5 mice	Wild Type	LCQ Ion-Trap	Polyglutamine-binding protein 1	PQBP1_MOUSE	30580.1	1	5	5	8	0.148	0.228	REELAPYPK	R	N	0.95	27	35.5	1.82	0	1	0	2	1102.59	179	187
Spot 4333 W	Week 5 mice	Wild Type	LCQ Ion-Trap	Polyglutamine-binding protein 1	PQBP1_MOUSE	30580.1	1	5	5	8	0.148	0.228	TGADTTAAGPLFQQR	K	P	0.95	0	0	6.89	0	2	0	1	1533.77	227	241
Spot 4413 W	Week 5 mice	Wild Type	MALDI TOF-TOF	Transcriptional activator protein Pur-alpha	PURA_MOUSE	34866.1	0.995	2	2	2	0.5	0.0561	FFFDVGSNK	R	Y	0.95	60.4	29.9	0	1	0	0	2	1060.51	230	238
Spot 4413 W	Week 5 mice	Wild Type	MALDI TOF-TOF	Transcriptional activator protein Pur-alpha	PURA_MOUSE	34866.1	0.995	2	2	2	0.5	0.0561	VSEVKPTYR	R	N	0.892	34.1	29.8	0	1	0	0	2	1078.59	245	253
Spot 4510 M	Week 5 mice	NPC -/-	LCQ Ion-Trap	TAR DNA-binding protein 43	TADBP_MOUSE	44529.4	0.998	2	3	3	0.0833	0.0725	FGGNPGGFGNQGGFGNSR	R	G	0.95	80.6	34.4	8.15	0	1	1	2	1726.77	276	293
Spot 4510 M	Week 5 mice	NPC -/-	LCQ Ion-Trap	TAR DNA-binding protein 43	TADBP_MOUSE	44529.4	0.998	2	3	3	0.0833	0.0725	TSDLIVLGLPWK	K	T	0.95	44.9	33.2	5.74	0	1	0	2	1341.78	103	114
Spot 4510 M	Week 5 mice	NPC -/-	LCQ Ion-Trap	Phytanoyl-CoA hydroxylase-interacting protein-like	PHIPL_MOUSE	42323.5	1	6	6	7	0.194	0.176	ITHYFIDLNKK	R	E	0.95	44	34.9	5.12	0	0	1	2	1391.77	79	89
Spot 4510 M	Week 5 mice	NPC -/-	LCQ Ion-Trap	Phytanoyl-CoA hydroxylase-interacting protein-like	PHIPL_MOUSE	42323.5	1	6	6	7	0.194	0.176	LPQLNSK	R	D	0.95	26.5	33.6	1.21	0	1	0	2	799.467	299	305
Spot 4510 M	Week 5 mice	NPC -/-	LCQ Ion-Trap	Phytanoyl-CoA hydroxylase-interacting protein-like	PHIPL_MOUSE	42323.5	1	6	6	7	0.194	0.176	SQDSGIAEMEELPVPHNIK	K	I	0.95	60.1	32.8	8.28	0	0	2	2	2110.01	38	56
Spot 4510 M	Week 5 mice	NPC -/-	LCQ Ion-Trap	Phytanoyl-CoA hydroxylase-interacting protein-like	PHIPL_MOUSE	42323.5	1	6	6	7	0.194	0.176	TCNISVGR	K	-	0.95	20.8	33.7	2.46	0	1	0	2	906.446	368	375
Spot 4510 M	Week 5 mice	NPC -/-	LCQ Ion-Trap	Phytanoyl-CoA hydroxylase-interacting protein-like	PHIPL_MOUSE	42323.5	1	6	6	7	0.194	0.176	TEYTVAVQTASK	R	Q	0.95	60.6	33	4.92	0	1	0	2	1297.66	127	138
Spot 4510 M	Week 5 mice	NPC -/-	LCQ Ion-Trap	Phytanoyl-CoA hydroxylase-interacting protein-like	PHIPL_MOUSE	42323.5	1	6	6	7	0.194	0.176	VHLTQLLEK	K	A	0.95	31.3	32.9	2.8	0	1	0	2	1080.64	163	171
Spot 4510 M	Week 5 mice	NPC -/-	MALDI TOF-TOF	Phytanoyl-CoA hydroxylase-interacting protein-like	PHIPL_MOUSE	42323.5	0.985	1	1	1	0.2	0.0213	GHWFLSPR	R	T	0.8	26	30.2	0	1	0	0	2	999.516	119	126
Spot 4510 W	Week 5 mice	Wild Type	LCQ Ion-Trap	Adenosylhomocysteinase	SAHH_MOUSE	47671.1	0.998	2	2	2	0.0541	0.0463	VADIGLAAWGR	K	K	0.95	27	34.5	3.02	0	1	0	2	1128.62	9	19
Spot 4510 W	Week 5 mice	Wild Type	LCQ Ion-Trap	Adenosylhomocysteinase	SAHH_MOUSE	47671.1	0.998	2	2	2	0.0541	0.0463	YPQLLSGIR	K	G	0.95	37.9	33.8	3.07	0	1	0	2	1046.6	143	151
Spot 4510 W	Week 5 mice	Wild Type	LCQ Ion-Trap	[Pyruvate dehydrogenase [lipoamide]] kinase isozyme 2, mitochondrial	PDK2_MOUSE	46052.1	1	6	8	9	0.243	0.157	ALSTDSVER	K	L	0.95	24.9	34.7	2.52	0	1	0	2	977.49	362	370
Spot 4510 W	Week 5 mice	Wild Type	LCQ Ion-Trap	[Pyruvate dehydrogenase [lipoamide]] kinase isozyme 2, mitochondrial	PDK2_MOUSE	46052.1	1	6	8	9	0.243	0.157	EINLLPDR	K	V	0.95	24.8	34.4	1.59	0	2	0	2	969.537	67	74
Spot 4510 W	Week 5 mice	Wild Type	LCQ Ion-Trap	[Pyruvate dehydrogenase [lipoamide]] kinase isozyme 2, mitochondrial	PDK2_MOUSE	46052.1	1	6	8	9	0.243	0.157	HIGSIDPNCSVSDVVK	K	D	0.95	27.2	32.7	5.28	0	1	1	2	1726.84	187	202
Spot 4510 W	Week 5 mice	Wild Type	LCQ Ion-Trap	[Pyruvate dehydrogenase [lipoamide]] kinase isozyme 2, mitochondrial	PDK2_MOUSE	46052.1	1	6	8	9	0.243	0.157	HNDVVPTMAQGVLEYK	R	D	0.95	34.3	32.6	5.66	0	0	1	2	1816.89	123	138
Spot 4510 W	Week 5 mice	Wild Type	LCQ Ion-Trap	[Pyruvate dehydrogenase [lipoamide]] kinase isozyme 2, mitochondrial	PDK2_MOUSE	46052.1	1	6	8	9	0.243	0.157	NRHNDVVPTMAQGVLEYK	R	D	0.95	35.6	32.7	4.74	0	0	1	2	2087.03	121	138
Spot 4510 W	Week 5 mice	Wild Type	LCQ Ion-Trap	[Pyruvate dehydrogenase [lipoamide]] kinase isozyme 2, mitochondrial	PDK2_MOUSE	46052.1	1	6	8	9	0.243	0.157	TLSQFTDALVTIR	R	N	0.95	83.6	34.1	6.25	0	1	1	2	1464.81	108	120
Spot 4510 W	Week 5 mice	Wild Type	LCQ Ion-Trap	TAR DNA-binding protein 43	TADBP_MOUSE	44529.4	0.998	2	2	2	0.0541	0.0725	FGGNPGGFGNQGGFGNSR	R	G	0.95	98.1	32.7	6.48	0	1	0	2	1726.77	276	293
Spot 4510 W	Week 5 mice	Wild Type	LCQ Ion-Trap	TAR DNA-binding protein 43	TADBP_MOUSE	44529.4	0.998	2	2	2	0.0541	0.0725	TSDLIVLGLPWK	K	T	0.95	44.4	33.1	5.74	0	1	0	2	1341.78	103	114
Spot 4510 W	Week 5 mice	Wild Type	MALDI TOF-TOF	[Pyruvate dehydrogenase [lipoamide]] kinase isozyme 2, mitochondrial	PDK2_MOUSE	46052.1	0.95	1	1	1	0.333	0.0319	TLSQFTDALVTIR	R	N	0.95	69.5	29.2	0	1	0	0	2	1464.81	108	120
Spot 4510 W	Week 5 mice	Wild Type	MALDI TOF-TOF	Dual specificity mitogen-activated protein kinase kinase 1	MP2K1_MOUSE	43457.3	0.95	1	1	1	0.333	0.0305	KLEELELDEQQR	K	K	0.95	53.7	29.4	0	1	0	0	2	1529.78	36	47
Spot 4608 M	Week 5 mice	NPC -/-	LCQ Ion-Trap	Synaptic vesicle membrane protein VAT-1 homolog	VAT1_MOUSE	43077.8	1	12	12	19	0.302	0.404	ACGLNFADLMGR	R	Q	0.95	71.9	34.8	6.1	0	1	0	2	1340.61	98	109
Spot 4608 M	Week 5 mice	NPC -/-	LCQ Ion-Trap	Synaptic vesicle membrane protein VAT-1 homolog	VAT1_MOUSE	43077.8	1	12	12	19	0.302	0.404	AVCGFHLGYLDGEVELVNSVVTR	R	L	0.95	16.2	33.2	4.89	0	0	1	2	2534.27	335	357
Spot 4608 M	Week 5 mice	NPC -/-	LCQ Ion-Trap	Synaptic vesicle membrane protein VAT-1 homolog	VAT1_MOUSE	43077.8	1	12	12	19	0.302	0.404	GVDIVMDPLGGSDTAK	K	G	0.95	68.9	33.1	8.57	0	2	0	2	1574.77	269	284
Spot 4608 M	Week 5 mice	NPC -/-	LCQ Ion-Trap	Synaptic vesicle membrane protein VAT-1 homolog	VAT1_MOUSE	43077.8	1	12	12	19	0.302	0.404	IDSVWPFEK	R	V	0.95	29.2	35.3	2.54	0	1	0	2	1120.57	371	379
Spot 4608 M	Week 5 mice	NPC -/-	LCQ Ion-Trap	Synaptic vesicle membrane protein VAT-1 homolog	VAT1_MOUSE	43077.8	1	12	12	19	0.302	0.404	LPPLPVTPGMEGAGVVVAVGEGVGDR	R	K	0.95	46.1	31.7	9.2	0	0	2	2	2473.31	116	141
Spot 4608 M	Week 5 mice	NPC -/-	LCQ Ion-Trap	Synaptic vesicle membrane protein VAT-1 homolog	VAT1_MOUSE	43077.8	1	12	12	19	0.302	0.404	LPPLPVTPGMEGAGVVVAVGEGVGDRK	R	A	0.95	25.1	33	8.7	0	0	1	2	2617.4	116	142
Spot 4608 M	Week 5 mice	NPC -/-	LCQ Ion-Trap	Synaptic vesicle membrane protein VAT-1 homolog	VAT1_MOUSE	43077.8	1	12	12	19	0.302	0.404	LQSRPAVPPAPGPGQLTLR	K	V	0.95	33	32.4	9.49	0	0	1	2	1955.12	77	95
Spot 4608 M	Week 5 mice	NPC -/-	LCQ Ion-Trap	Synaptic vesicle membrane protein VAT-1 homolog	VAT1_MOUSE	43077.8	1	12	12	19	0.302	0.404	TVENVTVFGTASASK	R	H	0.95	85	32.9	6.33	0	3	0	2	1510.77	224	238
Spot 4608 M	Week 5 mice	NPC -/-	LCQ Ion-Trap	Synaptic vesicle membrane protein VAT-1 homolog	VAT1_MOUSE	43077.8	1	12	12	19	0.302	0.404	TWWNQFSVTALQLLQANR	R	A	0.95	13.3	33.9	3.62	0	0	1	2	2176.13	317	334
Spot 4608 M	Week 5 mice	NPC -/-	LCQ Ion-Trap	Synaptic vesicle membrane protein VAT-1 homolog	VAT1_MOUSE	43077.8	1	12	12	19	0.302	0.404	VLLVPGPEK	K	E	0.95	47.3	34.6	3.25	0	2	0	2	951.587	396	404
Spot 4608 M	Week 5 mice	NPC -/-	LCQ Ion-Trap	Synaptic vesicle membrane protein VAT-1 homolog	VAT1_MOUSE	43077.8	1	12	12	19	0.302	0.404	VLLVPGPEKET	K	-	0.95	44.6	33.8	4.37	0	3	0	2	1181.68	396	406
Spot 4608 M	Week 5 mice	NPC -/-	LCQ Ion-Trap	Synaptic vesicle membrane protein VAT-1 homolog	VAT1_MOUSE	43077.8	1	12	12	19	0.302	0.404	VVTYGMANLLTGPK	K	R	0.95	59.3	32.9	3.27	0	1	0	2	1479.79	295	308
Spot 4608 M	Week 5 mice	NPC -/-	LCQ Ion-Trap	Rab GDP dissociation inhibitor beta	GDIB_MOUSE	50521.1	1	5	5	5	0.0794	0.164	DLGTDSQIFISR	K	A	0.95	29.3	33.3	4.1	0	1	0	2	1351.69	391	402
Spot 4608 M	Week 5 mice	NPC -/-	LCQ Ion-Trap	Rab GDP dissociation inhibitor beta	GDIB_MOUSE	50521.1	1	5	5	5	0.0794	0.164	FVSISDLFVPK	K	D	0.95	60.4	33.1	4.96	0	1	0	2	1251.7	380	390
Spot 4608 M	Week 5 mice	NPC -/-	LCQ Ion-Trap	Rab GDP dissociation inhibitor beta	GDIB_MOUSE	50521.1	1	5	5	5	0.0794	0.164	SPYLYPLYGLGELPQGFAR	K	L	0.95	16.2	33.3	5.02	0	0	1	2	2141.11	222	240	GDIA_MOUSE
Spot 4608 M	Week 5 mice	NPC -/-	LCQ Ion-Trap	Rab GDP dissociation inhibitor beta	GDIB_MOUSE	50521.1	1	5	5	5	0.0794	0.164	VPSTEAEALASSLMGLFEK	K	R	0.95	33.7	34.1	5.03	0	1	0	2	1980	119	137
Spot 4608 M	Week 5 mice	NPC -/-	LCQ Ion-Trap	Rab GDP dissociation inhibitor beta	GDIB_MOUSE	50521.1	1	5	5	5	0.0794	0.164	YIAIVSTTVETK	K	E	0.95	58.3	34.5	6.24	0	1	0	2	1324.74	349	360
Spot 4608 M	Week 5 mice	NPC -/-	LCQ Ion-Trap	DnaJ homolog subfamily A member 2	DNJA2_MOUSE	45727.6	1	4	4	4	0.0635	0.148	ILEVHVDK	K	G	0.95	22.9	34.9	1.96	0	1	0	2	952.546	216	223
Spot 4608 M	Week 5 mice	NPC -/-	LCQ Ion-Trap	DnaJ homolog subfamily A member 2	DNJA2_MOUSE	45727.6	1	4	4	4	0.0635	0.148	ITFTGEADQAPGVEPGDIVLLLQEK	R	E	0.95	40.7	32.3	10.8	0	0	1	2	2640.38	231	255
Spot 4608 M	Week 5 mice	NPC -/-	LCQ Ion-Trap	DnaJ homolog subfamily A member 2	DNJA2_MOUSE	45727.6	1	4	4	4	0.0635	0.148	LYDILGVPPGASENELKK	K	A	0.95	21.6	32.5	3.72	0	0	1	2	1943.05	9	26
Spot 4608 M	Week 5 mice	NPC -/-	LCQ Ion-Trap	DnaJ homolog subfamily A member 2	DNJA2_MOUSE	45727.6	1	4	4	4	0.0635	0.148	VSLEDLYNGK	K	T	0.95	22.5	33.5	2.06	0	1	0	2	1137.58	122	131
Spot 4608 M	Week 5 mice	NPC -/-	LCQ Ion-Trap	D-2-hydroxyglutarate dehydrogenase, mitochondrial	D2HDH_MOUSE	58556.4	1	3	3	3	0.0476	0.0897	GILNPYK	K	T	0.95	23.1	36.1	1.96	0	1	0	2	804.462	523	529
Spot 4608 M	Week 5 mice	NPC -/-	LCQ Ion-Trap	D-2-hydroxyglutarate dehydrogenase, mitochondrial	D2HDH_MOUSE	58556.4	1	3	3	3	0.0476	0.0897	LTNVLEQVLNSGLVTDGTMATDQR	K	K	0.95	70.8	32.7	15.9	0	0	1	2	2591.3	368	391
Spot 4608 M	Week 5 mice	NPC -/-	LCQ Ion-Trap	D-2-hydroxyglutarate dehydrogenase, mitochondrial	D2HDH_MOUSE	58556.4	1	3	3	3	0.0476	0.0897	VITDPEQLQTCNVDWLK	R	T	0.95	34	32.3	4.54	0	0	1	2	2059.02	92	108
Spot 4608 W	Week 5 mice	Wild Type	LCQ Ion-Trap	Tubulin alpha-1B chain	TBA1B_MOUSE,TBA1C_MOUSE	50133.7	0.998	2	2	2	0.0357	0.0621	DVNAAIATIK	K	T	0.95	47.2	34.5	4.96	0	1	0	2	1015.58	327	336
Spot 4608 W	Week 5 mice	Wild Type	LCQ Ion-Trap	Tubulin alpha-1B chain	TBA1B_MOUSE,TBA1C_MOUSE	50133.7	0.998	2	2	2	0.0357	0.0621	VGINYQPPTVVPGGDLAK	K	V	0.95	23.3	33.5	3.06	0	1	0	2	1824.99	353	370
Spot 4608 W	Week 5 mice	Wild Type	LCQ Ion-Trap	Synaptic vesicle membrane protein VAT-1 homolog	VAT1_MOUSE	43077.8	1	7	7	13	0.232	0.232	ACGLNFADLMGR	R	Q	0.95	30.9	33.1	4.72	0	1	0	2	1340.61	98	109
Spot 4608 W	Week 5 mice	Wild Type	LCQ Ion-Trap	Synaptic vesicle membrane protein VAT-1 homolog	VAT1_MOUSE	43077.8	1	7	7	13	0.232	0.232	GVDIVMDPLGGSDTAK	K	G	0.95	60.8	34.3	8.17	0	1	0	2	1590.77	269	284
Spot 4608 W	Week 5 mice	Wild Type	LCQ Ion-Trap	Synaptic vesicle membrane protein VAT-1 homolog	VAT1_MOUSE	43077.8	1	7	7	13	0.232	0.232	LPPLPVTPGMEGAGVVVAVGEGVGDR	R	K	0.95	44.3	32	11.2	0	0	2	2	2489.31	116	141
Spot 4608 W	Week 5 mice	Wild Type	LCQ Ion-Trap	Synaptic vesicle membrane protein VAT-1 homolog	VAT1_MOUSE	43077.8	1	7	7	13	0.232	0.232	TVENVTVFGTASASK	R	H	0.95	69.2	32.8	5.59	0	2	0	2	1510.77	224	238
Spot 4608 W	Week 5 mice	Wild Type	LCQ Ion-Trap	Synaptic vesicle membrane protein VAT-1 homolog	VAT1_MOUSE	43077.8	1	7	7	13	0.232	0.232	VLLVPGPEK	K	E	0.95	47.3	33	2.7	0	3	0	2	951.587	396	404
Spot 4608 W	Week 5 mice	Wild Type	LCQ Ion-Trap	Synaptic vesicle membrane protein VAT-1 homolog	VAT1_MOUSE	43077.8	1	7	7	13	0.232	0.232	VLLVPGPEKET	K	-	0.95	39.5	32.8	3.29	0	2	0	2	1181.68	396	406
Spot 4608 W	Week 5 mice	Wild Type	LCQ Ion-Trap	Synaptic vesicle membrane protein VAT-1 homolog	VAT1_MOUSE	43077.8	1	7	7	13	0.232	0.232	VVTYGMANLLTGPK	K	R	0.95	47.9	32.9	4.21	0	2	0	2	1479.79	295	308
Spot 4608 W	Week 5 mice	Wild Type	LCQ Ion-Trap	D-2-hydroxyglutarate dehydrogenase, mitochondrial	D2HDH_MOUSE	58556.4	0.998	2	2	2	0.0357	0.0617	LTNVLEQVLNSGLVTDGTMATDQR	K	K	0.95	68	31.5	12.5	0	0	1	2	2591.3	368	391
Spot 4608 W	Week 5 mice	Wild Type	LCQ Ion-Trap	D-2-hydroxyglutarate dehydrogenase, mitochondrial	D2HDH_MOUSE	58556.4	0.998	2	2	2	0.0357	0.0617	LYDLVIDLR	R	T	0.95	14.5	35.3	4.44	0	1	0	2	1119.64	425	433
Spot 4608 W	Week 5 mice	Wild Type	LCQ Ion-Trap	DnaJ homolog subfamily A member 2	DNJA2_MOUSE	45727.6	0.998	2	2	2	0.0357	0.0777	ITFTGEADQAPGVEPGDIVLLLQEK	R	E	0.95	33.3	31.4	9.8	0	0	1	2	2640.38	231	255
Spot 4608 W	Week 5 mice	Wild Type	LCQ Ion-Trap	DnaJ homolog subfamily A member 2	DNJA2_MOUSE	45727.6	0.998	2	2	2	0.0357	0.0777	YGEQGLR	R	E	0.95	26.7	32.9	1.96	0	1	0	2	822.41	69	75
Spot 5112 M	Week 5 mice	NPC -/-	LCQ Ion-Trap	Glutathione S-transferase Mu 5	GSTM5_MOUSE	26618.5	1	10	11	16	0.151	0.46	FEALEK	R	I	0.95	35.7	36.7	1.01	2	0	0	2	736.388	191	196
Spot 5112 M	Week 5 mice	NPC -/-	LCQ Ion-Trap	Glutathione S-transferase Mu 5	GSTM5_MOUSE	26618.5	1	10	11	16	0.151	0.46	FTWFAGEK	K	L	0.95	30.7	36.3	1.24	1	0	0	2	985.478	148	155
Spot 5112 M	Week 5 mice	NPC -/-	LCQ Ion-Trap	Glutathione S-transferase Mu 5	GSTM5_MOUSE	26618.5	1	10	11	16	0.151	0.46	IAAFLQSDR	K	F	0.95	68.1	35.2	2.8	0	1	0	2	1020.55	197	205
Spot 5112 M	Week 5 mice	NPC -/-	LCQ Ion-Trap	Glutathione S-transferase Mu 5	GSTM5_MOUSE	26618.5	1	10	11	16	0.151	0.46	ITQSNAILR	K	Y	0.95	74.6	37.3	5.32	0	3	0	2	1015.59	73	81
Spot 5112 M	Week 5 mice	NPC -/-	LCQ Ion-Trap	Glutathione S-transferase Mu 5	GSTM5_MOUSE	26618.5	1	10	11	16	0.151	0.46	LDLDFPNLPYLMDGK	K	N	0.95	41.7	35.9	6.01	0	1	1	2	1766.87	56	70
Spot 5112 M	Week 5 mice	NPC -/-	LCQ Ion-Trap	Glutathione S-transferase Mu 5	GSTM5_MOUSE	26618.5	1	10	11	16	0.151	0.46	LTFVDFLTYDVLDQNR	K	I	0.95	74.1	33.8	10.2	0	1	0	2	1958.99	156	171
Spot 5112 M	Week 5 mice	NPC -/-	LCQ Ion-Trap	Glutathione S-transferase Mu 5	GSTM5_MOUSE	26618.5	1	10	11	16	0.151	0.46	SMVLGYWDIR	K	G	0.95	43	35.6	4.33	0	1	0	2	1255.61	5	14
Spot 5112 M	Week 5 mice	NPC -/-	LCQ Ion-Trap	Glutathione S-transferase Mu 5	GSTM5_MOUSE	26618.5	1	10	11	16	0.151	0.46	SQWLDVK	R	F	0.95	36.4	35.7	2.38	0	3	0	2	875.462	47	53
Spot 5112 M	Week 5 mice	NPC -/-	LCQ Ion-Trap	Glutathione S-transferase Mu 5	GSTM5_MOUSE	26618.5	1	10	11	16	0.151	0.46	VDIMENQIMDFR	R	M	0.95	31.7	34.5	1.85	0	0	1	2	1542.69	100	111
Spot 5112 M	Week 5 mice	NPC -/-	LCQ Ion-Trap	Glutathione S-transferase Mu 5	GSTM5_MOUSE	26618.5	1	10	11	16	0.151	0.46	YICGEAPDYDR	R	S	0.95	41.6	35	2.68	1	0	0	2	1358.57	36	46
Spot 5112 M	Week 5 mice	NPC -/-	LCQ Ion-Trap	Triosephosphate isomerase	TPIS_MOUSE	26694.2	1	10	15	27	0.255	0.51	DLGATWVVLGHSER	K	R	0.95	47.7	35.6	3.43	0	1	4	2	1539.79	86	99
Spot 5112 M	Week 5 mice	NPC -/-	LCQ Ion-Trap	Triosephosphate isomerase	TPIS_MOUSE	26694.2	1	10	15	27	0.255	0.51	FFVGGNWK	K	M	0.95	34.9	34.1	3.38	0	1	0	2	954.483	7	14
Spot 5112 M	Week 5 mice	NPC -/-	LCQ Ion-Trap	Triosephosphate isomerase	TPIS_MOUSE	26694.2	1	10	15	27	0.255	0.51	HVFGESDELIGQK	R	V	0.95	63.9	36.4	4.04	0	2	2	2	1458.72	101	113
Spot 5112 M	Week 5 mice	NPC -/-	LCQ Ion-Trap	Triosephosphate isomerase	TPIS_MOUSE	26694.2	1	10	15	27	0.255	0.51	IAVAAQNCYK	K	V	0.95	54.8	35.9	3.96	3	0	0	2	1137.57	60	69
Spot 5112 M	Week 5 mice	NPC -/-	LCQ Ion-Trap	Triosephosphate isomerase	TPIS_MOUSE	26694.2	1	10	15	27	0.255	0.51	IIYGGSVTGATCK	R	E	0.95	89	36.3	7.21	2	2	0	2	1326.67	207	219
Spot 5112 M	Week 5 mice	NPC -/-	LCQ Ion-Trap	Triosephosphate isomerase	TPIS_MOUSE	26694.2	1	10	15	27	0.255	0.51	TATPQQAQEVHEK	K	L	0.95	19.6	36.1	3.24	1	0	0	2	1466.72	176	188
Spot 5112 M	Week 5 mice	NPC -/-	LCQ Ion-Trap	Triosephosphate isomerase	TPIS_MOUSE	26694.2	1	10	15	27	0.255	0.51	VSHALAEGLGVIACIGEK	K	L	0.95	66.9	35.5	7.52	0	1	2	2	1823.97	114	131
Spot 5112 M	Week 5 mice	NPC -/-	LCQ Ion-Trap	Triosephosphate isomerase	TPIS_MOUSE	26694.2	1	10	15	27	0.255	0.51	VTNGAFTGEISPGMIK	K	D	0.95	34.6	35.1	2.12	1	0	0	2	1621.83	70	85
Spot 5112 M	Week 5 mice	NPC -/-	LCQ Ion-Trap	Triosephosphate isomerase	TPIS_MOUSE	26694.2	1	10	15	27	0.255	0.51	VVFEQTK	K	V	0.95	20.9	36.8	1.42	1	0	0	2	850.467	143	149
Spot 5112 M	Week 5 mice	NPC -/-	LCQ Ion-Trap	Triosephosphate isomerase	TPIS_MOUSE	26694.2	1	10	15	27	0.255	0.51	VVLAYEPVWAIGTGK	K	T	0.95	57.8	35.2	12.2	0	1	3	2	1602.89	161	175
Spot 5112 M	Week 5 mice	NPC -/-	LCQ Ion-Trap	Hypoxanthine-guanine phosphoribosyltransferase	HPRT_MOUSE,HPRT_MUSSP	24553.2	1	2	3	3	0.0283	0.106	FFADLLDYIK	K	A	0.95	61.5	36.8	5.21	1	1	0	2	1244.66	74	83
Spot 5112 M	Week 5 mice	NPC -/-	LCQ Ion-Trap	Hypoxanthine-guanine phosphoribosyltransferase	HPRT_MOUSE,HPRT_MUSSP	24553.2	1	2	3	3	0.0283	0.106	NVLIVEDIIDTGK	K	T	0.95	60	34.5	5.74	0	1	0	2	1428.79	129	141
Spot 5112 M	Week 5 mice	NPC -/-	LCQ Ion-Trap	Ras-related protein R-Ras	RRAS_MOUSE	23746.1	0.998	2	2	2	0.0189	0.106	LNVDEAFEQLVR	R	A	0.95	26.5	36.5	1.96	0	0	1	2	1432.74	177	188
Spot 5112 M	Week 5 mice	NPC -/-	LCQ Ion-Trap	Ras-related protein R-Ras	RRAS_MOUSE	23746.1	0.998	2	2	2	0.0189	0.106	LVVVGGGGVGK	K	S	0.95	25.2	36.2	3.62	1	0	0	2	941.578	32	42
Spot 5112 M	Week 5 mice	NPC -/-	LCQ Ion-Trap	Cytochrome b-c1 complex subunit Rieske, mitochondrial	UCRI_MOUSE,UCRI_RAT	29349.2	0.998	2	3	3	0.0283	0.0584	LSDIPEGK	K	N	0.95	19.3	36.8	2.26	1	0	0	2	858.457	156	163
Spot 5112 M	Week 5 mice	NPC -/-	LCQ Ion-Trap	Cytochrome b-c1 complex subunit Rieske, mitochondrial	UCRI_MOUSE,UCRI_RAT	29349.2	0.998	2	3	3	0.0283	0.0584	VPDFSDYR	K	R	0.95	33.7	35.8	3.6	1	1	0	2	998.458	85	92
Spot 5112 M	Week 5 mice	NPC -/-	MALDI TOF-TOF	Glutathione S-transferase Mu 5	GSTM5_MOUSE	26618.5	0.994	2	2	2	0.4	0.0893	IAAFLQSDR	K	F	0.885	33.9	30.5	0	1	0	0	2	1020.55	197	205
Spot 5112 M	Week 5 mice	NPC -/-	MALDI TOF-TOF	Glutathione S-transferase Mu 5	GSTM5_MOUSE	26618.5	0.994	2	2	2	0.4	0.0893	YICGEAPDYDR	R	S	0.95	53.4	28	0	1	0	0	2	1358.57	36	46
Spot 5112 M	Week 5 mice	NPC -/-	MALDI TOF-TOF	Cytochrome b-c1 complex subunit Rieske, mitochondrial	UCRI_MOUSE	29349.2	0.95	1	1	1	0.2	0.0292	VPDFSDYR	K	R	0.95	45.1	29.1	0	1	0	0	2	998.458	85	92
Spot 5112 M	Week 5 mice	NPC -/-	MALDI TOF-TOF	Triosephosphate isomerase	TPIS_MOUSE	26694.2	0.998	2	2	2	0.4	0.0843	FFVGGNWK	K	M	0.95	59.6	29.2	0	1	0	0	2	954.483	7	14
Spot 5112 M	Week 5 mice	NPC -/-	MALDI TOF-TOF	Triosephosphate isomerase	TPIS_MOUSE	26694.2	0.998	2	2	2	0.4	0.0843	TATPQQAQEVHEK	K	L	0.95	58.7	28.9	0	1	0	0	2	1466.72	176	188
Spot 5112 W	Week 5 mice	Wild Type	LCQ Ion-Trap	Glutathione S-transferase Mu 5	GSTM5_MOUSE	26618.5	1	10	13	17	0.258	0.433	CLDEFPNLK	K	A	0.95	38.4	35.5	3.19	0	1	0	2	1135.55	177	185
Spot 5112 W	Week 5 mice	Wild Type	LCQ Ion-Trap	Glutathione S-transferase Mu 5	GSTM5_MOUSE	26618.5	1	10	13	17	0.258	0.433	FEALEK	R	I	0.95	34.5	36.6	1	1	0	0	2	736.388	191	196
Spot 5112 W	Week 5 mice	Wild Type	LCQ Ion-Trap	Glutathione S-transferase Mu 5	GSTM5_MOUSE	26618.5	1	10	13	17	0.258	0.433	FTWFAGEK	K	L	0.95	28.1	36.2	1.27	1	1	0	2	985.478	148	155
Spot 5112 W	Week 5 mice	Wild Type	LCQ Ion-Trap	Glutathione S-transferase Mu 5	GSTM5_MOUSE	26618.5	1	10	13	17	0.258	0.433	IAAFLQSDR	K	F	0.95	64.7	35.1	4.68	2	2	0	2	1020.55	197	205
Spot 5112 W	Week 5 mice	Wild Type	LCQ Ion-Trap	Glutathione S-transferase Mu 5	GSTM5_MOUSE	26618.5	1	10	13	17	0.258	0.433	ITQSNAILR	K	Y	0.95	51.1	35.9	0	0	1	0	2	1015.59	73	81
Spot 5112 W	Week 5 mice	Wild Type	LCQ Ion-Trap	Glutathione S-transferase Mu 5	GSTM5_MOUSE	26618.5	1	10	13	17	0.258	0.433	LDLDFPNLPYLMDGK	K	N	0.95	26.9	34.2	2.42	0	0	1	2	1766.87	56	70
Spot 5112 W	Week 5 mice	Wild Type	LCQ Ion-Trap	Glutathione S-transferase Mu 5	GSTM5_MOUSE	26618.5	1	10	13	17	0.258	0.433	MLLEFTDTSYEEK	R	R	0.95	69.5	34.4	5.49	0	1	0	2	1621.73	22	34
Spot 5112 W	Week 5 mice	Wild Type	LCQ Ion-Trap	Glutathione S-transferase Mu 5	GSTM5_MOUSE	26618.5	1	10	13	17	0.258	0.433	SMVLGYWDIR	K	G	0.95	53.3	34.9	5.38	0	1	0	2	1255.61	5	14
Spot 5112 W	Week 5 mice	Wild Type	LCQ Ion-Trap	Glutathione S-transferase Mu 5	GSTM5_MOUSE	26618.5	1	10	13	17	0.258	0.433	SQWLDVK	R	F	0.95	28.5	37.3	2.36	2	2	0	2	875.462	47	53
Spot 5112 W	Week 5 mice	Wild Type	LCQ Ion-Trap	Glutathione S-transferase Mu 5	GSTM5_MOUSE	26618.5	1	10	13	17	0.258	0.433	YICGEAPDYDR	R	S	0.95	20.4	35.1	1.39	1	0	0	2	1358.57	36	46
Spot 5112 W	Week 5 mice	Wild Type	LCQ Ion-Trap	Triosephosphate isomerase	TPIS_MOUSE	26694.2	1	6	12	15	0.227	0.325	DLGATWVVLGHSER	K	R	0.95	18.6	34.5	3.25	0	0	2	2	1539.79	86	99
Spot 5112 W	Week 5 mice	Wild Type	LCQ Ion-Trap	Triosephosphate isomerase	TPIS_MOUSE	26694.2	1	6	12	15	0.227	0.325	HVFGESDELIGQK	R	V	0.95	72.6	36.3	11.1	0	1	2	2	1458.72	101	113
Spot 5112 W	Week 5 mice	Wild Type	LCQ Ion-Trap	Triosephosphate isomerase	TPIS_MOUSE	26694.2	1	6	12	15	0.227	0.325	IAVAAQNCYK	K	V	0.95	48.9	34.6	4.1	1	1	0	2	1137.57	60	69
Spot 5112 W	Week 5 mice	Wild Type	LCQ Ion-Trap	Triosephosphate isomerase	TPIS_MOUSE	26694.2	1	6	12	15	0.227	0.325	IIYGGSVTGATCK	R	E	0.95	50.3	36.3	4.6	1	1	2	2	1326.67	207	219
Spot 5112 W	Week 5 mice	Wild Type	LCQ Ion-Trap	Triosephosphate isomerase	TPIS_MOUSE	26694.2	1	6	12	15	0.227	0.325	VTNGAFTGEISPGMIK	K	D	0.95	36	35.6	2.54	1	0	1	2	1637.82	70	85
Spot 5112 W	Week 5 mice	Wild Type	LCQ Ion-Trap	Triosephosphate isomerase	TPIS_MOUSE	26694.2	1	6	12	15	0.227	0.325	VVLAYEPVWAIGTGK	K	T	0.95	43.4	34.4	7.52	0	1	1	2	1602.89	161	175
Spot 5112 W	Week 5 mice	Wild Type	LCQ Ion-Trap	Hypoxanthine-guanine phosphoribosyltransferase	HPRT_MOUSE,HPRT_MUSSP	24553.2	1	3	3	3	0.0455	0.151	NVLIVEDIIDTGK	K	T	0.95	68.8	34.9	8.44	0	1	0	2	1428.79	129	141
Spot 5112 W	Week 5 mice	Wild Type	LCQ Ion-Trap	Hypoxanthine-guanine phosphoribosyltransferase	HPRT_MOUSE,HPRT_MUSSP	24553.2	1	3	3	3	0.0455	0.151	SIPMTVDFIR	R	L	0.95	40.8	36.2	5.31	0	1	0	2	1194.62	92	101
Spot 5112 W	Week 5 mice	Wild Type	LCQ Ion-Trap	Hypoxanthine-guanine phosphoribosyltransferase	HPRT_MOUSE,HPRT_MUSSP	24553.2	1	3	3	3	0.0455	0.151	TMQTLLSLVK	K	Q	0.95	37.6	34.9	2.89	0	1	0	2	1149.65	142	151
Spot 5112 W	Week 5 mice	Wild Type	LCQ Ion-Trap	Flavin reductase	BLVRB_MOUSE	22178.7	0.998	2	2	2	0.0303	0.121	ILQESGLK	K	Y	0.95	18	37.6	0.854	1	0	0	2	887.52	138	145
Spot 5112 W	Week 5 mice	Wild Type	LCQ Ion-Trap	Flavin reductase	BLVRB_MOUSE	22178.7	0.998	2	2	2	0.0303	0.121	LPSEGPQPAHVVVGDVR	R	Q	0.95	25.2	35.5	3.16	0	0	1	2	1756.93	40	56
Spot 5112 W	Week 5 mice	Wild Type	MALDI TOF-TOF	Glutathione S-transferase Mu 5	GSTM5_MOUSE	26618.5	0.995	2	2	2	0.5	0.0893	IAAFLQSDR	K	F	0.904	36.5	30.5	0	1	0	0	2	1020.55	197	205
Spot 5112 W	Week 5 mice	Wild Type	MALDI TOF-TOF	Glutathione S-transferase Mu 5	GSTM5_MOUSE	26618.5	0.995	2	2	2	0.5	0.0893	YICGEAPDYDR	R	S	0.95	52.3	28	0	1	0	0	2	1358.57	36	46
Spot 5214 M	Week 5 mice	NPC -/-	LCQ Ion-Trap	Voltage-dependent anion-selective channel protein 2	VDAC2_MOUSE	31715.6	1	3	3	4	0.103	0.153	WCEYGLTFTEK	K	W	0.95	19.1	35.2	3	1	0	0	2	1433.64	76	86
Spot 5214 M	Week 5 mice	NPC -/-	LCQ Ion-Trap	Voltage-dependent anion-selective channel protein 2	VDAC2_MOUSE	31715.6	1	3	3	4	0.103	0.153	WNTDNTLGTEIAIEDQICQGLK	K	L	0.95	48	33	1.47	0	1	0	2	2519.21	87	108
Spot 5214 M	Week 5 mice	NPC -/-	LCQ Ion-Trap	Voltage-dependent anion-selective channel protein 2	VDAC2_MOUSE	31715.6	1	3	3	4	0.103	0.153	YQLDPTASISAK	K	V	0.95	38.1	36.3	2.74	2	0	0	2	1293.67	237	248
Spot 5214 M	Week 5 mice	NPC -/-	LCQ Ion-Trap	Voltage-dependent anion-selective channel protein 1	VDAC1_MOUSE	32334.7	1	3	3	3	0.0769	0.166	LTLSALLDGK	K	N	0.95	51.7	35.9	4.15	0	1	0	2	1030.61	270	279
Spot 5214 M	Week 5 mice	NPC -/-	LCQ Ion-Trap	Voltage-dependent anion-selective channel protein 1	VDAC1_MOUSE	32334.7	1	3	3	3	0.0769	0.166	VNNSSLIGLGYTQTLKPGIK	K	L	0.95	25	35.5	6.68	0	1	0	2	2103.18	250	269
Spot 5214 M	Week 5 mice	NPC -/-	LCQ Ion-Trap	Voltage-dependent anion-selective channel protein 1	VDAC1_MOUSE	32334.7	1	3	3	3	0.0769	0.166	WNTDNTLGTEITVEDQLAR	K	G	0.95	56.1	35.1	4.8	0	1	0	2	2176.05	88	106
Spot 5214 M	Week 5 mice	NPC -/-	MALDI TOF-TOF	Voltage-dependent anion-selective channel protein 2	VDAC2_MOUSE	31715.6	0.95	1	1	1	0.25	0.0271	SNFAVGYR	R	T	0.95	49.1	29.7	0	1	0	0	2	913.452	179	186
Spot 5214 M	Week 5 mice	NPC -/-	MALDI TOF-TOF	Delta(3,5)-Delta(2,4)-dienoyl-CoA isomerase, mitochondrial	ECH1_MOUSE	36101.1	0.99	2	2	2	0.5	0.0948	EVDMGLAADVGTLQR	K	L	0.802	24.8	28.8	0	1	0	0	2	1590.78	196	210
Spot 5214 M	Week 5 mice	NPC -/-	MALDI TOF-TOF	Delta(3,5)-Delta(2,4)-dienoyl-CoA isomerase, mitochondrial	ECH1_MOUSE	36101.1	0.99	2	2	2	0.5	0.0948	VIGNQSLVNELTFSAR	K	K	0.95	59.3	28.4	0	1	0	0	2	1747.93	214	229
Spot 5214 W	Week 5 mice	Wild Type	LCQ Ion-Trap	Tubulin alpha-1B chain OS=Mus musculus GN=Tuba1b PE=1 SV=2	TBA1B_MOUSE,TBA1C_MOUSE	50133.7	1	2	3	3	0.0789	0.0776	FDGALNVDLTEFQTNLVPYPR	R	I	0.95	58.5	33.3	7.82	0	1	0	2	2409.21	244	264
Spot 5214 W	Week 5 mice	Wild Type	LCQ Ion-Trap	Tubulin alpha-1B chain OS=Mus musculus GN=Tuba1b PE=1 SV=2	TBA1B_MOUSE,TBA1C_MOUSE	50133.7	1	2	3	3	0.0789	0.0776	LISQIVSSITASLR	R	F	0.95	71	35.4	6.15	0	1	1	2	1487.88	230	243
Spot 5214 W	Week 5 mice	Wild Type	LCQ Ion-Trap	Delta(3,5)-Delta(2,4)-dienoyl-CoA isomerase, mitochondrial	ECH1_MOUSE	36101.1	0.998	2	3	3	0.0789	0.0948	EVDMGLAADVGTLQR	K	L	0.95	75.5	34.2	6.96	0	1	0	2	1590.78	196	210
Spot 5214 W	Week 5 mice	Wild Type	LCQ Ion-Trap	Delta(3,5)-Delta(2,4)-dienoyl-CoA isomerase, mitochondrial	ECH1_MOUSE	36101.1	0.998	2	3	3	0.0789	0.0948	VIGNQSLVNELTFSAR	K	K	0.95	43.7	34.4	2.89	0	1	1	2	1747.93	214	229
Spot 5214 W	Week 5 mice	Wild Type	LCQ Ion-Trap	Voltage-dependent anion-selective channel protein 2	VDAC2_MOUSE	31715.6	1	5	8	8	0.211	0.2	GFGFGLVK	K	L	0.95	42.6	34	2.15	0	1	0	2	824.467	33	40
Spot 5214 W	Week 5 mice	Wild Type	LCQ Ion-Trap	Voltage-dependent anion-selective channel protein 2	VDAC2_MOUSE	31715.6	1	5	8	8	0.211	0.2	LGLALELEA	K	-	0.95	29.5	36.7	1.72	1	1	0	2	928.535	287	295
Spot 5214 W	Week 5 mice	Wild Type	LCQ Ion-Trap	Voltage-dependent anion-selective channel protein 2	VDAC2_MOUSE	31715.6	1	5	8	8	0.211	0.2	LTLSALVDGK	K	S	0.95	69.2	36.3	0	1	1	0	2	1016.6	269	278
Spot 5214 W	Week 5 mice	Wild Type	LCQ Ion-Trap	Voltage-dependent anion-selective channel protein 2	VDAC2_MOUSE	31715.6	1	5	8	8	0.211	0.2	VNNSSLIGVGYTQTLRPGVK	K	L	0.95	62.2	33.8	8.19	0	1	1	2	2103.16	249	268
Spot 5214 W	Week 5 mice	Wild Type	LCQ Ion-Trap	Voltage-dependent anion-selective channel protein 2	VDAC2_MOUSE	31715.6	1	5	8	8	0.211	0.2	YQLDPTASISAK	K	V	0.95	34.3	36.2	3.24	1	0	0	2	1293.67	237	248
Spot 5214 W	Week 5 mice	Wild Type	LCQ Ion-Trap	Electron transfer flavoprotein subunit alpha, mitochondrial	ETFA_MOUSE,ETFA_RAT	34991.8	1	4	4	4	0.105	0.162	GLLPEELTPLILETQK	K	Q	0.95	35	34.3	7.26	0	0	1	2	1794.03	86	101
Spot 5214 W	Week 5 mice	Wild Type	LCQ Ion-Trap	Electron transfer flavoprotein subunit alpha, mitochondrial	ETFA_MOUSE,ETFA_RAT	34991.8	1	4	4	4	0.105	0.162	LGGEVSCLVAGTK	R	C	0.95	19.8	36.4	1.19	1	0	0	2	1290.67	47	59
Spot 5214 W	Week 5 mice	Wild Type	LCQ Ion-Trap	Electron transfer flavoprotein subunit alpha, mitochondrial	ETFA_MOUSE,ETFA_RAT	34991.8	1	4	4	4	0.105	0.162	LNVAPVSDIIEIK	K	S	0.95	24	35.4	9.85	1	0	0	2	1410.82	127	139
Spot 5214 W	Week 5 mice	Wild Type	LCQ Ion-Trap	Electron transfer flavoprotein subunit alpha, mitochondrial	ETFA_MOUSE,ETFA_RAT	34991.8	1	4	4	4	0.105	0.162	TIYAGNALCTVK	R	C	0.95	25.2	35.4	3.12	1	0	0	2	1310.68	147	158
Spot 6013 M	Week 5 mice	NPC -/-	LCQ Ion-Trap	Nucleoside diphosphate kinase B	NDKB_MOUSE	17345.3	1	10	16	32	0.352	0.75	DRPFFPGLVK	K	Y	0.95	25.4	33.8	2.28	0	2	0	2	1175.66	57	66
Spot 6013 M	Week 5 mice	NPC -/-	LCQ Ion-Trap	Nucleoside diphosphate kinase B	NDKB_MOUSE	17345.3	1	10	16	32	0.352	0.75	EIHLWFKPEELIDYK	K	S	0.947	16.1	33.9	2.08	0	0	1	2	1960.02	129	143
Spot 6013 M	Week 5 mice	NPC -/-	LCQ Ion-Trap	Nucleoside diphosphate kinase B	NDKB_MOUSE	17345.3	1	10	16	32	0.352	0.75	GDFCIQVGR	R	N	0.95	52	32.9	3.05	2	3	0	2	1051.5	106	114
Spot 6013 M	Week 5 mice	NPC -/-	LCQ Ion-Trap	Nucleoside diphosphate kinase B	NDKB_MOUSE	17345.3	1	10	16	32	0.352	0.75	GLVGEIIK	R	R	0.95	52	35.4	3.64	1	2	0	2	828.519	19	26
Spot 6013 M	Week 5 mice	NPC -/-	LCQ Ion-Trap	Nucleoside diphosphate kinase B	NDKB_MOUSE	17345.3	1	10	16	32	0.352	0.75	GLVGEIIKR	R	F	0.95	44.2	33.2	3.44	0	1	0	2	984.62	19	27
Spot 6013 M	Week 5 mice	NPC -/-	LCQ Ion-Trap	Nucleoside diphosphate kinase B	NDKB_MOUSE	17345.3	1	10	16	32	0.352	0.75	NIIHGSDSVESAEK	R	E	0.95	42.9	33.3	3.6	0	2	0	2	1485.72	115	128
Spot 6013 M	Week 5 mice	NPC -/-	LCQ Ion-Trap	Nucleoside diphosphate kinase B	NDKB_MOUSE	17345.3	1	10	16	32	0.352	0.75	SCAHDWVYE	K	-	0.95	21.4	32.9	1.64	0	1	0	2	1166.46	144	152
Spot 6013 M	Week 5 mice	NPC -/-	LCQ Ion-Trap	Nucleoside diphosphate kinase B	NDKB_MOUSE	17345.3	1	10	16	32	0.352	0.75	TFIAIKPDGVQR	R	G	0.95	46.1	33.3	1.82	2	2	3	2	1344.76	7	18
Spot 6013 M	Week 5 mice	NPC -/-	LCQ Ion-Trap	Nucleoside diphosphate kinase B	NDKB_MOUSE	17345.3	1	10	16	32	0.352	0.75	VMLGETNPADSKPGTIR	R	G	0.95	39.3	34.3	2.39	0	3	4	2	1801.91	89	105
Spot 6013 M	Week 5 mice	NPC -/-	LCQ Ion-Trap	Nucleoside diphosphate kinase B	NDKB_MOUSE	17345.3	1	10	16	32	0.352	0.75	YMNSGPVVAMVWEGLNVVK	K	T	0.95	72.6	32	6.8	0	1	2	2	2125.05	67	85
Spot 6013 M	Week 5 mice	NPC -/-	LCQ Ion-Trap	Cofilin-1	COF1_MOUSE	18542.2	1	3	3	4	0.044	0.217	AVLFCLSEDKK	K	N	0.95	49.3	33	1.96	0	1	0	2	1309.68	35	45
Spot 6013 M	Week 5 mice	NPC -/-	LCQ Ion-Trap	Cofilin-1	COF1_MOUSE	18542.2	1	3	3	4	0.044	0.217	LGGSAVISLEGKPL	K	-	0.95	36.5	33.1	3.44	0	1	0	2	1340.78	153	166
Spot 6013 M	Week 5 mice	NPC -/-	LCQ Ion-Trap	Cofilin-1	COF1_MOUSE	18542.2	1	3	3	4	0.044	0.217	YALYDATYETK	R	E	0.95	53.9	33.1	4.55	0	2	0	2	1337.63	82	92
Spot 6226 M	Week 5 mice	NPC -/-	LCQ Ion-Trap	Glyceraldehyde-3-phosphate dehydrogenase	G3P_MOUSE	35792.1	1	7	7	11	0.268	0.288	GAAQNIIPASTGAAK	R	A	0.95	54.7	33.1	4.3	0	3	0	2	1369.74	199	213
Spot 6226 M	Week 5 mice	NPC -/-	LCQ Ion-Trap	Glyceraldehyde-3-phosphate dehydrogenase	G3P_MOUSE	35792.1	1	7	7	11	0.268	0.288	IVSNASCTTNCLAPLAK	K	V	0.95	35.5	32.9	3.72	0	1	0	2	1819.9	144	160
Spot 6226 M	Week 5 mice	NPC -/-	LCQ Ion-Trap	Glyceraldehyde-3-phosphate dehydrogenase	G3P_MOUSE	35792.1	1	7	7	11	0.268	0.288	LISWYDNEYGYSNR	K	V	0.95	63	34.2	3.19	0	1	0	2	1779.8	308	321
Spot 6226 M	Week 5 mice	NPC -/-	LCQ Ion-Trap	Glyceraldehyde-3-phosphate dehydrogenase	G3P_MOUSE	35792.1	1	7	7	11	0.268	0.288	VIHDNFGIVEGLMTTVHAITATQK	K	T	0.95	39.7	31.3	4.51	0	0	1	2	2611.36	161	184
Spot 6226 M	Week 5 mice	NPC -/-	LCQ Ion-Trap	Glyceraldehyde-3-phosphate dehydrogenase	G3P_MOUSE	35792.1	1	7	7	11	0.268	0.288	VPTPNVSVVDLTCR	R	L	0.95	62.9	34.8	6.08	0	1	0	2	1556.81	233	246
Spot 6226 M	Week 5 mice	NPC -/-	LCQ Ion-Trap	Glyceraldehyde-3-phosphate dehydrogenase	G3P_MOUSE	35792.1	1	7	7	11	0.268	0.288	VVDLMAYMASK	R	-	0.95	62.9	35.1	4.44	0	3	0	2	1259.6	322	332
Spot 6226 M	Week 5 mice	NPC -/-	LCQ Ion-Trap	Glyceraldehyde-3-phosphate dehydrogenase	G3P_MOUSE	35792.1	1	7	7	11	0.268	0.288	VVDLMAYMASKE	R	-	0.95	75.2	33.4	4.26	0	1	0	2	1388.64	322	333
Spot 6226 W	Week 5 mice	Wild Type	LCQ Ion-Trap	Glyceraldehyde-3-phosphate dehydrogenase	G3P_MOUSE	35792.1	1	6	6	7	0.189	0.279	GAAQNIIPASTGAAK	R	A	0.95	40.4	34.7	0	0	1	0	2	1369.74	199	213
Spot 6226 W	Week 5 mice	Wild Type	LCQ Ion-Trap	Glyceraldehyde-3-phosphate dehydrogenase	G3P_MOUSE	35792.1	1	6	6	7	0.189	0.279	IVSNASCTTNCLAPLAK	K	V	0.95	62.7	32.7	4.23	0	1	0	2	1819.9	144	160
Spot 6226 W	Week 5 mice	Wild Type	LCQ Ion-Trap	Glyceraldehyde-3-phosphate dehydrogenase	G3P_MOUSE	35792.1	1	6	6	7	0.189	0.279	LISWYDNEYGYSNR	K	V	0.95	46.7	33.3	5.96	0	1	0	2	1779.8	308	321
Spot 6226 W	Week 5 mice	Wild Type	LCQ Ion-Trap	Glyceraldehyde-3-phosphate dehydrogenase	G3P_MOUSE	35792.1	1	6	6	7	0.189	0.279	RVIISAPSADAPMFVMGVNHEK	K	Y	0.95	28.9	31.8	1.64	0	0	1	2	2401.2	116	137
Spot 6226 W	Week 5 mice	Wild Type	LCQ Ion-Trap	Glyceraldehyde-3-phosphate dehydrogenase	G3P_MOUSE	35792.1	1	6	6	7	0.189	0.279	VPTPNVSVVDLTCR	R	L	0.95	74.6	33.1	7.6	0	1	0	2	1556.81	233	246
Spot 6226 W	Week 5 mice	Wild Type	LCQ Ion-Trap	Glyceraldehyde-3-phosphate dehydrogenase	G3P_MOUSE	35792.1	1	6	6	7	0.189	0.279	VVDLMAYMASK	R	-	0.95	37.1	35.2	2.6	0	2	0	2	1259.6	322	332
Spot 6226 W	Week 5 mice	Wild Type	LCQ Ion-Trap	COP9 signalosome complex subunit 7a	CSN7A_MOUSE	30206.6	1	4	4	4	0.108	0.222	LEVDYSIGR	R	D	0.95	40.6	33.7	5.51	0	1	0	2	1051.54	152	160
Spot 6226 W	Week 5 mice	Wild Type	LCQ Ion-Trap	COP9 signalosome complex subunit 7a	CSN7A_MOUSE	30206.6	1	4	4	4	0.108	0.222	QLEDLVIEAVYADVLR	R	G	0.95	19.7	33.8	3.13	0	0	1	2	1846	127	142
Spot 6226 W	Week 5 mice	Wild Type	LCQ Ion-Trap	COP9 signalosome complex subunit 7a	CSN7A_MOUSE	30206.6	1	4	4	4	0.108	0.222	VTGQNQEQFLLLAK	K	S	0.95	30.1	35	2.8	0	1	0	2	1588.87	7	20
Spot 6226 W	Week 5 mice	Wild Type	LCQ Ion-Trap	COP9 signalosome complex subunit 7a	CSN7A_MOUSE	30206.6	1	4	4	4	0.108	0.222	VTTAAAAAATSQDPEQHLTELR	K	E	0.95	6	32.8	4.51	0	0	1	2	2281.14	222	243
Spot 6301 M	Week 5 mice	NPC -/-	LCQ Ion-Trap	Transaldolase	TALDO_MOUSE	37370.5	0.998	2	2	2	0.111	0.0623	LGGPQEEQIK	K	N	0.95	56.7	33.1	3.82	0	1	0	2	1098.58	72	81
Spot 6301 M	Week 5 mice	NPC -/-	LCQ Ion-Trap	Transaldolase	TALDO_MOUSE	37370.5	0.998	2	2	2	0.111	0.0623	SYEPQEDPGVK	K	S	0.95	28.7	35	2.72	0	1	0	2	1248.57	205	215
Spot 6301 M	Week 5 mice	NPC -/-	LCQ Ion-Trap	26S proteasome non-ATPase regulatory subunit 7	PSD7_MOUSE	36522	1	3	3	3	0.167	0.159	SVVALHNLINNK	R	I	0.95	42.6	33.3	4.7	0	1	0	2	1321.76	268	279
Spot 6301 M	Week 5 mice	NPC -/-	LCQ Ion-Trap	26S proteasome non-ATPase regulatory subunit 7	PSD7_MOUSE	36522	1	3	3	3	0.167	0.159	TFEHVTSEIGAEEAEEVGVEHLLR	K	D	0.95	15.5	32.5	3.82	0	0	1	2	2681.31	154	177
Spot 6301 M	Week 5 mice	NPC -/-	LCQ Ion-Trap	26S proteasome non-ATPase regulatory subunit 7	PSD7_MOUSE	36522	1	3	3	3	0.167	0.159	YCPNSVLVIIDVKPK	R	D	0.95	13.7	34.4	2.39	0	0	1	2	1744.97	115	129
Spot 6301 M	Week 5 mice	NPC -/-	MALDI TOF-TOF	26S proteasome non-ATPase regulatory subunit 7	PSD7_MOUSE	36522	0.991	1	1	1	0.167	0.0312	IVGWYHTGPK	R	L	0.932	40.6	30	0	1	0	0	2	1157.61	91	100
Spot 6301 W	Week 5 mice	Wild Type	LCQ Ion-Trap	Cytosolic acyl coenzyme A thioester hydrolase	BACH_MOUSE	42518	1	5	5	5	0.25	0.173	ATLWYVPLSLK	K	N	0.95	38.6	33.2	3.59	0	1	0	2	1290.75	159	169
Spot 6301 W	Week 5 mice	Wild Type	LCQ Ion-Trap	Cytosolic acyl coenzyme A thioester hydrolase	BACH_MOUSE	42518	1	5	5	5	0.25	0.173	IMRPDDANVAGNVHGGTILK	R	M	0.95	43.4	32.3	6	0	0	1	2	2094.08	60	79
Spot 6301 W	Week 5 mice	Wild Type	LCQ Ion-Trap	Cytosolic acyl coenzyme A thioester hydrolase	BACH_MOUSE	42518	1	5	5	5	0.25	0.173	LMDEVAGIVAAR	K	H	0.95	55.8	35.1	4.85	0	1	0	2	1244.67	254	265
Spot 6301 W	Week 5 mice	Wild Type	LCQ Ion-Trap	Cytosolic acyl coenzyme A thioester hydrolase	BACH_MOUSE	42518	1	5	5	5	0.25	0.173	MIEEAGAIISTR	K	H	0.95	52.8	33.1	6.28	0	1	0	2	1306.67	80	91
Spot 6301 W	Week 5 mice	Wild Type	LCQ Ion-Trap	Cytosolic acyl coenzyme A thioester hydrolase	BACH_MOUSE	42518	1	5	5	5	0.25	0.173	VLEVPPIVYLR	K	Q	0.95	26	33.7	2.68	0	1	0	2	1297.79	174	184
Spot 6301 W	Week 5 mice	Wild Type	LCQ Ion-Trap	Transaldolase	TALDO_MOUSE	37370.5	0.998	2	2	2	0.1	0.0653	LGGPQEEQIK	K	N	0.95	38	33.1	3.04	0	1	0	2	1098.58	72	81
Spot 6301 W	Week 5 mice	Wild Type	LCQ Ion-Trap	Transaldolase	TALDO_MOUSE	37370.5	0.998	2	2	2	0.1	0.0653	LSSTWEGIQAGK	K	E	0.95	59.2	33.4	4.34	0	1	0	2	1276.65	143	154
Spot 6301 W	Week 5 mice	Wild Type	MALDI TOF-TOF	26S proteasome non-ATPase regulatory subunit 7	PSD7_MOUSE	36522	0.921	1	1	1	0.25	0.0312	IVGWYHTGPK	R	L	0.921	38.6	30	0	1	0	0	2	1157.61	91	100
Spot 6302 M	Week 5 mice	NPC -/-	LCQ Ion-Trap	Heterogeneous nuclear ribonucleoprotein A/B	ROAA_MOUSE	30813.5	0.998	2	2	2	0.0323	0.0842	FGEVVDCTIK	K	M	0.95	52.8	33	5.96	0	1	0	2	1167.57	98	107
Spot 6302 M	Week 5 mice	NPC -/-	LCQ Ion-Trap	Heterogeneous nuclear ribonucleoprotein A/B	ROAA_MOUSE	30813.5	0.998	2	2	2	0.0323	0.0842	IFVGGLNPEATEEK	K	I	0.95	47.3	33.1	5.28	0	1	0	2	1503.77	161	174
Spot 6302 M	Week 5 mice	NPC -/-	LCQ Ion-Trap	Cytosolic acyl coenzyme A thioester hydrolase	BACH_MOUSE	42518	1	7	7	11	0.177	0.199	ATLWYVPLSLK	K	N	0.95	38.5	35	2.47	0	1	0	2	1290.75	159	169
Spot 6302 M	Week 5 mice	NPC -/-	LCQ Ion-Trap	Cytosolic acyl coenzyme A thioester hydrolase	BACH_MOUSE	42518	1	7	7	11	0.177	0.199	GCVITISGR	K	M	0.95	53.7	33.9	3.6	0	1	0	2	962.509	288	296
Spot 6302 M	Week 5 mice	NPC -/-	LCQ Ion-Trap	Cytosolic acyl coenzyme A thioester hydrolase	BACH_MOUSE	42518	1	7	7	11	0.177	0.199	IMRPDDANVAGNVHGGTILK	R	M	0.95	35.8	33.9	7.72	0	0	3	2	2094.08	60	79
Spot 6302 M	Week 5 mice	NPC -/-	LCQ Ion-Trap	Cytosolic acyl coenzyme A thioester hydrolase	BACH_MOUSE	42518	1	7	7	11	0.177	0.199	KGCVITISGR	R	M	0.95	58.6	33.8	4.03	0	1	0	2	1090.6	287	296
Spot 6302 M	Week 5 mice	NPC -/-	LCQ Ion-Trap	Cytosolic acyl coenzyme A thioester hydrolase	BACH_MOUSE	42518	1	7	7	11	0.177	0.199	LMDEVAGIVAAR	K	H	0.95	52.6	33.6	3.28	0	2	0	2	1260.66	254	265
Spot 6302 M	Week 5 mice	NPC -/-	LCQ Ion-Trap	Cytosolic acyl coenzyme A thioester hydrolase	BACH_MOUSE	42518	1	7	7	11	0.177	0.199	MIEEAGAIISTR	K	H	0.95	77.4	34.9	3.15	0	2	0	2	1306.67	80	91
Spot 6302 M	Week 5 mice	NPC -/-	LCQ Ion-Trap	Cytosolic acyl coenzyme A thioester hydrolase	BACH_MOUSE	42518	1	7	7	11	0.177	0.199	VLEVPPIVYLR	K	Q	0.95	23.7	32.9	2.89	0	1	0	2	1297.79	174	184
Spot 6302 M	Week 5 mice	NPC -/-	LCQ Ion-Trap	Fructose-bisphosphate aldolase C	ALDOC_MOUSE	39377.5	0.998	2	2	2	0.0323	0.0716	DNAGAATEEFIK	R	R	0.95	42.8	34.8	9.6	0	1	0	2	1265.6	319	330
Spot 6302 M	Week 5 mice	NPC -/-	LCQ Ion-Trap	Fructose-bisphosphate aldolase C	ALDOC_MOUSE	39377.5	0.998	2	2	2	0.0323	0.0716	GILAADESVGSMAK	K	R	0.95	65.8	34.4	6.82	0	1	0	2	1364.67	29	42
Spot 6302 W	Week 5 mice	Wild Type	LCQ Ion-Trap	Cytosolic acyl coenzyme A thioester hydrolase	BACH_MOUSE	42518	1	7	7	9	0.3	0.241	ATLWYVPLSLK	K	N	0.95	38.8	33.2	3.66	0	1	0	2	1290.75	159	169
Spot 6302 W	Week 5 mice	Wild Type	LCQ Ion-Trap	Cytosolic acyl coenzyme A thioester hydrolase	BACH_MOUSE	42518	1	7	7	9	0.3	0.241	IMRPDDANVAGNVHGGTILK	R	M	0.95	31.9	34	7.64	0	0	2	2	2094.08	60	79
Spot 6302 W	Week 5 mice	Wild Type	LCQ Ion-Trap	Cytosolic acyl coenzyme A thioester hydrolase	BACH_MOUSE	42518	1	7	7	9	0.3	0.241	KGCVITISGR	R	M	0.95	44.8	35.1	4.74	0	1	0	2	1090.6	287	296
Spot 6302 W	Week 5 mice	Wild Type	LCQ Ion-Trap	Cytosolic acyl coenzyme A thioester hydrolase	BACH_MOUSE	42518	1	7	7	9	0.3	0.241	LMDEVAGIVAAR	K	H	0.95	74.9	35.3	8.25	0	2	0	2	1260.66	254	265
Spot 6302 W	Week 5 mice	Wild Type	LCQ Ion-Trap	Cytosolic acyl coenzyme A thioester hydrolase	BACH_MOUSE	42518	1	7	7	9	0.3	0.241	MIEEAGAIISTR	K	H	0.95	69	33.1	7.04	0	1	0	2	1306.67	80	91
Spot 6302 W	Week 5 mice	Wild Type	LCQ Ion-Trap	Cytosolic acyl coenzyme A thioester hydrolase	BACH_MOUSE	42518	1	7	7	9	0.3	0.241	TNIVTASVDAINFHDK	K	I	0.95	15.2	33.5	3	0	0	1	2	1744.89	269	284
Spot 6302 W	Week 5 mice	Wild Type	LCQ Ion-Trap	Cytosolic acyl coenzyme A thioester hydrolase	BACH_MOUSE	42518	1	7	7	9	0.3	0.241	VLEVPPIVYLR	K	Q	0.95	26	34.4	4.44	0	1	0	2	1297.79	174	184
Spot 7206 M	Week 5 mice	NPC -/-	LCQ Ion-Trap	Enoyl-CoA hydratase, mitochondrial	ECHM_MOUSE	31457.3	1	5	7	8	0.125	0.255	AFAAGADIK	K	E	0.95	40.2	35.6	4.64	0	1	0	2	863.462	93	101
Spot 7206 M	Week 5 mice	NPC -/-	LCQ Ion-Trap	Enoyl-CoA hydratase, mitochondrial	ECHM_MOUSE	31457.3	1	5	7	8	0.125	0.255	AQFGQPEILLGTIPGAGGTQR	K	L	0.95	34.2	33.6	5.28	0	1	1	2	2111.12	158	178
Spot 7206 M	Week 5 mice	NPC -/-	LCQ Ion-Trap	Enoyl-CoA hydratase, mitochondrial	ECHM_MOUSE	31457.3	1	5	7	8	0.125	0.255	ESVNAAFEMTLTEGNKLEK	K	R	0.95	7.48	33.3	2.47	0	0	1	2	2127.03	242	260
Spot 7206 M	Week 5 mice	NPC -/-	LCQ Ion-Trap	Enoyl-CoA hydratase, mitochondrial	ECHM_MOUSE	31457.3	1	5	7	8	0.125	0.255	NSSVGLIQLNRPK	K	A	0.95	49	33.1	3.72	0	1	1	2	1425.82	44	56
Spot 7206 M	Week 5 mice	NPC -/-	LCQ Ion-Trap	Enoyl-CoA hydratase, mitochondrial	ECHM_MOUSE	31457.3	1	5	7	8	0.125	0.255	SLAMEMVLTGDR	K	I	0.95	59.7	33.1	5.25	0	2	0	2	1354.63	186	197
Spot 7206 M	Week 5 mice	NPC -/-	LCQ Ion-Trap	Lin-7 homolog A	LIN7A_MOUSE	25974	0.998	2	2	2	0.0312	0.0858	AIELLEK	R	L	0.95	43.8	34.7	0	0	1	0	2	815.487	32	38
Spot 7206 M	Week 5 mice	NPC -/-	LCQ Ion-Trap	Lin-7 homolog A	LIN7A_MOUSE	25974	0.998	2	2	2	0.0312	0.0858	TDEGLGFNVMGGK	K	E	0.95	66.6	33.1	8	0	1	0	2	1340.62	114	126
Spot 7206 M	Week 5 mice	NPC -/-	LCQ Ion-Trap	Coiled-coil-helix-coiled-coil-helix domain-containing protein 3, mitochondrial	CHCH3_MOUSE	26316.4	1	6	8	12	0.188	0.264	AAANEQLTR	R	A	0.95	66.9	35.9	4.04	0	1	0	2	973.506	96	104
Spot 7206 M	Week 5 mice	NPC -/-	LCQ Ion-Trap	Coiled-coil-helix-coiled-coil-helix domain-containing protein 3, mitochondrial	CHCH3_MOUSE	26316.4	1	6	8	12	0.188	0.264	LSENVIDR	R	M	0.95	53.9	34.3	4.15	0	1	0	2	945.5	28	35
Spot 7206 M	Week 5 mice	NPC -/-	LCQ Ion-Trap	Coiled-coil-helix-coiled-coil-helix domain-containing protein 3, mitochondrial	CHCH3_MOUSE	26316.4	1	6	8	12	0.188	0.264	RVTFEADENENITVVK	R	G	0.95	31.6	34.4	7.17	0	0	1	2	1863.94	9	24
Spot 7206 M	Week 5 mice	NPC -/-	LCQ Ion-Trap	Coiled-coil-helix-coiled-coil-helix domain-containing protein 3, mitochondrial	CHCH3_MOUSE	26316.4	1	6	8	12	0.188	0.264	VAEELALEQAK	R	K	0.95	79.2	33.6	6.85	0	2	1	2	1200.65	66	76
Spot 7206 M	Week 5 mice	NPC -/-	LCQ Ion-Trap	Coiled-coil-helix-coiled-coil-helix domain-containing protein 3, mitochondrial	CHCH3_MOUSE	26316.4	1	6	8	12	0.188	0.264	YSSVYGASVSDEDLK	R	R	0.95	63.8	33	3.96	0	2	1	2	1619.74	49	63
Spot 7206 M	Week 5 mice	NPC -/-	LCQ Ion-Trap	Coiled-coil-helix-coiled-coil-helix domain-containing protein 3, mitochondrial	CHCH3_MOUSE	26316.4	1	6	8	12	0.188	0.264	YSSVYGASVSDEDLKR	R	R	0.95	29.3	32.8	4.17	0	0	3	2	1775.84	49	64
Spot 7206 M	Week 5 mice	NPC -/-	LCQ Ion-Trap	Electron transfer flavoprotein subunit beta	ETFB_MOUSE	27605.2	0.998	2	2	5	0.0781	0.0824	AGDLGVDLTSK	K	V	0.95	71.9	34.3	5.96	0	2	0	2	1075.56	211	221
Spot 7206 M	Week 5 mice	NPC -/-	LCQ Ion-Trap	Electron transfer flavoprotein subunit beta	ETFB_MOUSE	27605.2	0.998	2	2	5	0.0781	0.0824	EIDGGLETLR	R	L	0.95	55.8	34.8	4.74	0	3	0	2	1102.57	165	174
Spot 7206 W	Week 5 mice	Wild Type	LCQ Ion-Trap	Coiled-coil-helix-coiled-coil-helix domain-containing protein 3, mitochondrial	CHCH3_MOUSE	26316.4	1	3	4	6	0.176	0.15	LSENVIDR	R	M	0.95	49.6	34.3	4.19	0	2	0	2	945.5	28	35
Spot 7206 W	Week 5 mice	Wild Type	LCQ Ion-Trap	Coiled-coil-helix-coiled-coil-helix domain-containing protein 3, mitochondrial	CHCH3_MOUSE	26316.4	1	3	4	6	0.176	0.15	VAEELALEQAK	R	K	0.95	69.2	34.2	4.8	1	2	0	2	1200.65	66	76
Spot 7206 W	Week 5 mice	Wild Type	LCQ Ion-Trap	Coiled-coil-helix-coiled-coil-helix domain-containing protein 3, mitochondrial	CHCH3_MOUSE	26316.4	1	3	4	6	0.176	0.15	VTFEADENENITVVK	R	G	0.95	23.7	32.9	3.77	0	1	0	2	1707.84	10	24
Spot 7208 M	Week 5 mice	NPC -/-	LCQ Ion-Trap	Glyceraldehyde-3-phosphate dehydrogenase	G3P_MOUSE	35792.1	1	4	4	4	0.167	0.18	GAAQNIIPASTGAAK	R	A	0.95	39.9	33.1	4.31	0	1	0	2	1369.74	199	213
Spot 7208 M	Week 5 mice	NPC -/-	LCQ Ion-Trap	Glyceraldehyde-3-phosphate dehydrogenase	G3P_MOUSE	35792.1	1	4	4	4	0.167	0.18	IVSNASCTTNCLAPLAK	K	V	0.95	44.6	32.7	1.52	0	1	0	2	1819.9	144	160
Spot 7208 M	Week 5 mice	NPC -/-	LCQ Ion-Trap	Glyceraldehyde-3-phosphate dehydrogenase	G3P_MOUSE	35792.1	1	4	4	4	0.167	0.18	LISWYDNEYGYSNR	K	V	0.95	47.8	33	5.55	0	1	0	2	1779.8	308	321
Spot 7208 M	Week 5 mice	NPC -/-	LCQ Ion-Trap	Glyceraldehyde-3-phosphate dehydrogenase	G3P_MOUSE	35792.1	1	4	4	4	0.167	0.18	VPTPNVSVVDLTCR	R	L	0.95	49.3	33.1	3.89	0	1	0	2	1556.81	233	246
Spot 7208 M	Week 5 mice	NPC -/-	MALDI TOF-TOF	Glyceraldehyde-3-phosphate dehydrogenase	G3P_MOUSE	35792.1	0.984	2	2	2	1	0.0841	LISWYDNEYGYSNR	K	V	0.907	33.2	26.8	0	1	0	0	2	1779.8	308	321
Spot 7208 M	Week 5 mice	NPC -/-	MALDI TOF-TOF	Glyceraldehyde-3-phosphate dehydrogenase	G3P_MOUSE	35792.1	0.984	2	2	2	1	0.0841	VPTPNVSVVDLTCR	R	L	0.827	27.1	29.3	0	1	0	0	2	1556.81	233	246
Spot 7208 W	Week 5 mice	Wild Type	LCQ Ion-Trap	Glyceraldehyde-3-phosphate dehydrogenase	G3P_MOUSE	35792.1	0.998	2	2	2	0.0952	0.0631	LTGMAFRVPTPNVSVVDLTCR	K	L	0.95	0	0	4.66	0	0	1	2	2333.21	226	246
Spot 7208 W	Week 5 mice	Wild Type	LCQ Ion-Trap	Glyceraldehyde-3-phosphate dehydrogenase	G3P_MOUSE	35792.1	0.998	2	2	2	0.0952	0.0631	VPTPNVSVVDLTCR	R	L	0.95	64.8	33.1	5.59	0	1	0	2	1556.81	233	246
Spot 7208 W	Week 5 mice	Wild Type	MALDI TOF-TOF	Glyceraldehyde-3-phosphate dehydrogenase	G3P_MOUSE	35792.1	0.934	1	1	1	0.5	0.042	LISWYDNEYGYSNR	K	V	0.823	24.6	27	0	1	0	0	2	1779.8	308	321
Spot 8311 M	Week 5 mice	NPC -/-	LCQ Ion-Trap	Glyceraldehyde-3-phosphate dehydrogenase	G3P_MOUSE	35792.1	1	8	11	26	0.283	0.333	GAAQNIIPASTGAAK	R	A	0.95	56.7	33.1	4.29	0	3	3	2	1369.74	199	213
Spot 8311 M	Week 5 mice	NPC -/-	LCQ Ion-Trap	Glyceraldehyde-3-phosphate dehydrogenase	G3P_MOUSE	35792.1	1	8	11	26	0.283	0.333	IVSNASCTTNCLAPLAK	K	V	0.95	57.9	32.7	6.14	0	2	0	2	1819.9	144	160
Spot 8311 M	Week 5 mice	NPC -/-	LCQ Ion-Trap	Glyceraldehyde-3-phosphate dehydrogenase	G3P_MOUSE	35792.1	1	8	11	26	0.283	0.333	VGVNGFGR	K	I	0.95	30.4	35.6	2.74	0	1	0	2	805.432	4	11
Spot 8311 M	Week 5 mice	NPC -/-	LCQ Ion-Trap	Glyceraldehyde-3-phosphate dehydrogenase	G3P_MOUSE	35792.1	1	8	11	26	0.283	0.333	VIHDNFGIVEGLMTTVHAITATQK	K	T	0.95	53	31.6	9.2	0	0	3	2	2595.36	161	184
Spot 8311 M	Week 5 mice	NPC -/-	LCQ Ion-Trap	Glyceraldehyde-3-phosphate dehydrogenase	G3P_MOUSE	35792.1	1	8	11	26	0.283	0.333	VPTPNVSVVDLTCR	R	L	0.95	70.9	33.2	6.4	0	1	0	2	1556.81	233	246
Spot 8311 M	Week 5 mice	NPC -/-	LCQ Ion-Trap	Glyceraldehyde-3-phosphate dehydrogenase	G3P_MOUSE	35792.1	1	8	11	26	0.283	0.333	VVDLMAYMASK	R	-	0.95	69.5	33.4	6.2	0	4	0	2	1243.61	322	332
Spot 8311 M	Week 5 mice	NPC -/-	LCQ Ion-Trap	Glyceraldehyde-3-phosphate dehydrogenase	G3P_MOUSE	35792.1	1	8	11	26	0.283	0.333	VVDLMAYMASKE	R	-	0.95	66.2	33.7	5.47	0	2	3	2	1388.64	322	333
Spot 8311 M	Week 5 mice	NPC -/-	LCQ Ion-Trap	Glyceraldehyde-3-phosphate dehydrogenase	G3P_MOUSE	35792.1	1	8	11	26	0.283	0.333	WGEAGAEYVVESTGVFTTMEK	K	A	0.95	63.9	32.1	8.38	0	1	3	2	2307.05	85	105
Spot 8311 M	Week 5 mice	NPC -/-	LCQ Ion-Trap	Malate dehydrogenase, mitochondrial	MDHM_MOUSE	35593.9	1	16	18	31	0.337	0.598	AGAGSATLSMAYAGAR	K	F	0.95	67	33.1	5.44	0	5	0	2	1454.71	242	257
Spot 8311 M	Week 5 mice	NPC -/-	LCQ Ion-Trap	Malate dehydrogenase, mitochondrial	MDHM_MOUSE	35593.9	1	16	18	31	0.337	0.598	ANTFVAELK	R	G	0.95	61.5	33.6	4.85	0	3	0	2	992.541	177	185
Spot 8311 M	Week 5 mice	NPC -/-	LCQ Ion-Trap	Malate dehydrogenase, mitochondrial	MDHM_MOUSE	35593.9	1	16	18	31	0.337	0.598	EGVVECSFVQSK	K	E	0.95	57.2	34	4.74	0	2	0	2	1368.65	270	281
Spot 8311 M	Week 5 mice	NPC -/-	LCQ Ion-Trap	Malate dehydrogenase, mitochondrial	MDHM_MOUSE	35593.9	1	16	18	31	0.337	0.598	ETECTYFSTPLLLGK	K	K	0.95	53.1	32.7	5.33	0	1	0	2	1758.86	282	296
Spot 8311 M	Week 5 mice	NPC -/-	LCQ Ion-Trap	Malate dehydrogenase, mitochondrial	MDHM_MOUSE	35593.9	1	16	18	31	0.337	0.598	GCDVVVIPAGVPR	K	K	0.95	46.8	32.9	5.77	0	1	1	2	1338.72	92	104
[truncated: 75 more rows]
