# Supplementary material for: Quantitative Proteomic Analysis of Niemann-Pick Disease, Type C1 Cerebellum Identifies Protein Biomarkers and Provides Pathological Insight
Source: PLoS One. 2012 Oct 29;7(10):e47845. doi: 10.1371/journal.pone.0047845 (PMC3483225; doi:10.1371/journal.pone.0047845)
Supplement: Table S2 — Significant pathways altered in cerebella from the Npc1 mouse model. For each pathway, the identified protein name and gene symbol are included. (XLSX) [file pone.0047845.s006.xlsx]

## Sheet: Sheet1
	Table S2. Protein Identifications by Pathway
	Pathway	Protein Name	Gene
	Pyruvate Metabolism	Pyruvate kinase, muscle	Pkm2
		lactate dehyrogenase B	Ldhb
		malate dehydrogenase 2, NAD (mitochondrial)	Mdh2
		pyruvate dehydrogenase (lipoamide) beta	Pdhb
		malate dehydrogenase 1, NAD (soluble)	Mdh1
	Glycolysis	pyruvate kinase, muscle	Pkm2
		glyceraldehyde-3-phosphate dehydrogenase	Gapdh
		triosephosphate isomerase 1	Tpi1
		phosphofructokinase, muscle	Pfkm
		lactate dehydrogenase B	Ldhb
		pyruvate dehydrogenase (lipoamide) beta	Pdhb
	Citrate Cycle	malate dehydrogenase 2, NAD (mitochondrial)	Mdh2
		isocitrate dehyrogenase 2 (NADP+), mitochondrial	Idh2
		pyruvate dehyrogenase (lipoamide) beta	Pdhb
		malate dehydrogenase 1, NAD (soluble)	Mdh1
	Proteasome	proteasome (prosome, macropain) 26S subunit, non-ATPase, 8	Psmd8
		proteasome (prosome, macropain) subunit, beta type 7	Psmb7
		proteasome (prosome, macropain) subunit, alpha type 1	Psma1
		proteasome (prosome, macropain) 28 subunit 3	Psme3
	Glutathione Metabolism	glutathione S-transferase, mu 5	Gstm5
		glutathione S-transferase, alpha 4	Gsta4
		isocitrate dehyrogenase 2 (NADP+), mitochondrial	Idh2
		glutathione S-transferase, pi 1	Gstp1
	Fructose and Mannose Metabolism	triosephosphate isomerase 1	Tpi1
		phosphofructokinase, muscle	Pfkm
		phosphomannomutase 2	Pmm2
	Alzheimer Disease	glyceraldehyde-3-phosphate dehydrogenase	Gapdh
		cyclin-dependent kinase 5	Cdk5
		ATP synthase, H+ transportin gmitochondrial F1 complex, beta subunit	Atp5b
		microtubule-associated protein tau	mapt
		protein phosphatase 3, catalytic subunit, alpha isoform	Ppp3ca
	Metabolism of Xenobiotics by Cytochrome P450	glutathione S-transferase, mu 5	Gstm5
		glutathione S-transferase, alpha 4	Gta4
		glutathione S-transferase, pi 1	Gstp1
	Drug Metabolism - Cytochrome P450	glutathione S-transferase, mu 5	Gstm5
		glutathione S-transferase, alpha 4	Gta4
		glutathione S-transferase, pi 1	Gstp1
