# Supplementary material for: Quantitative Proteomic Analysis of Niemann-Pick Disease, Type C1 Cerebellum Identifies Protein Biomarkers and Provides Pathological Insight
Source: PLoS One. 2012 Oct 29;7(10):e47845. doi: 10.1371/journal.pone.0047845 (PMC3483225; doi:10.1371/journal.pone.0047845)
Supplement: Table S3 — Alzheimer Gene Expression Array. The gene of interest as well as the change in cycle number and fold change with p-values are included for both the analysis of frontal cortex and cerebellum in post-mortem human tissue. (XLS) [file pone.0047845.s007.xls]

## Sheet: Human Cerebellum
Gene	Well	AVG ΔCt (Ct(GOI) - Ave Ct (HKG))		2^-ΔCt		Fold Change	T-TEST	Fold Up- or Down-Regulation
		Test Sample	Control Sample	Test Sample	Control Sample	Test Sample /Control Sample	p value	Test Sample /Control Sample
A2M	A01	2.76617	3.8259	0.146994	0.0705163	2.08455	0.383101	2.08455
ABCA1	A02	7.27117	8.46283	0.00647382	0.00283422	2.28416	0.150996	2.28416
ACHE	A03	5.54077	5.70677	0.0214814	0.0191466	1.12194	0.541161	1.12194
ADAM9	A04	3.58593	2.93497	0.0832773	0.130764	0.636853	0.563417	-1.57022
APBA1	A05	4.96423	4.22623	0.0320344	0.053429	0.59957	0.146302	-1.66786
APBA3	A06	6.29267	7.06877	0.0127561	0.00744885	1.7125	0.208638	1.7125
APBB1	A07	4.23027	4.30507	0.0532798	0.0505878	1.05322	0.657939	1.05322
APBB2	A08	3.9971	4.09697	0.0626258	0.0584373	1.07167	0.446213	1.07167
APH1A	A09	4.15703	3.90693	0.0560542	0.0666647	0.840838	0.545405	-1.18929
APLP1	A10	4.45407	4.96727	0.0456239	0.0319671	1.42721	0.299086	1.42721
APLP2	A11	2.8425	2.64063	0.139419	0.160358	0.869425	0.693398	-1.15019
APOA1	A12	9.64797	10.5221	0.00124644	0.000680021	1.83295	0.243575	1.83295
APOE	B01	1.5357	1.90583	0.344912	0.266862	1.29247	0.337799	1.29247
APP	B02	0.926933	1.1347	0.525975	0.45543	1.1549	0.515624	1.1549
NAE1	B03	1.73003	1.3606	0.301445	0.38942	0.774086	0.27195	-1.29185
BACE1	B04	4.68553	4.2379	0.038861	0.0529987	0.733245	0.115517	-1.3638
BACE2	B05	6.2733	7.40903	0.0129285	0.00588381	2.1973	0.243715	2.1973
BCHE	B06	6.05493	4.99727	0.0150412	0.0313093	0.480408	0.262756	-2.08156
BDNF	B07	4.51453	3.87197	0.0437512	0.0683002	0.640572	0.624996	-1.5611
CASP3	B08	2.5507	2.42043	0.170672	0.1868	0.913663	0.881901	-1.0945
CASP4	B09	5.53933	6.80947	0.0215028	0.00891551	2.41184	0.270279	2.41184
CDC2	B10	9.25983	9.68123	0.00163122	0.00121803	1.33923	0.13931	1.33923
CDK5	B11	5.08457	4.3445	0.0294709	0.0492238	0.598712	0.0861908	-1.67025
CDKL1	B12	6.40523	7.30797	0.0117987	0.00631078	1.8696	0.200723	1.8696
CHAT	C01	13.1847	13.2296	0.000107399	0.000104108	1.03161	0.743064	1.03161
CLU	C02	5.97587	6.74883	0.0158886	0.0092982	1.70878	0.278346	1.70878
CTSB	C03	1.66313	2.18493	0.315753	0.219922	1.43575	0.0669689	1.43575
CTSC	C04	5.84753	6.90677	0.0173667	0.00833405	2.08382	0.327528	2.08382
CTSD	C05	3.12873	3.40047	0.114329	0.0947016	1.20726	0.623457	1.20726
CTSG	C06	13.3004	13.4213	9.91267e-05	9.11541e-05	1.08746	0.632653	1.08746
CTSL1	C07	13.1189	13.14	0.000112413	0.000110784	1.01471	0.967148	1.01471
EP300	C08	4.10027	4.12063	0.0583038	0.0574865	1.01422	0.684617	1.01422
ERN1	C09	10.9729	10.4629	0.00049754	0.000708522	0.702222	0.275531	-1.42405
GAP43	C10	3.18133	1.89627	0.110236	0.268638	0.410352	0.588786	-2.43693
GNAO1	C11	1.6278	0.595433	0.323581	0.661846	0.488907	0.141064	-2.04538
GNAZ	C12	4.9772	4.64953	0.0317478	0.0398429	0.796824	0.935506	-1.25498
GNB1	D01	1.42557	1.30077	0.372273	0.40591	0.917131	0.905806	-1.09036
GNB2	D02	3.86277	3.9016	0.0687371	0.0669116	1.02728	0.772657	1.02728
GNB4	D03	5.31363	5.94583	0.0251442	0.0162228	1.54993	0.0245706	1.54993
GNB5	D04	3.91047	3.16093	0.0665016	0.111806	0.594796	0.427893	-1.68125
GNG10	D05	4.089	3.38663	0.0587609	0.0956141	0.614563	0.00106015	-1.62717
GNG11	D06	11.4126	12.9624	0.000366839	0.000125294	2.92783	0.193167	2.92783
GNG3	D07	2.91257	1.6596	0.13281	0.316527	0.419585	0.268466	-2.38331
GNG4	D08	5.17367	3.67663	0.0277058	0.0782029	0.354281	0.0462561	-2.82262
GNG5	D09	2.85563	3.65603	0.138156	0.0793276	1.74158	0.240651	1.74158
GNG7	D10	1.65777	1.93183	0.316929	0.262096	1.20921	0.22104	1.20921
GNG8	D11	6.8426	7.5962	0.00871309	0.00516792	1.68599	0.0451045	1.68599
GNGT1	D12	11.7509	13.1509	0.000290159	0.00010995	2.63902	0.242505	2.63902
GNGT2	E01	9.90323	11.5571	0.00104431	0.000331861	3.14683	0.00817585	3.14683
GSK3A	E02	4.96777	4.74617	0.0319561	0.0372616	0.857614	0.937663	-1.16603
GSK3B	E03	3.39113	3.4675	0.0953163	0.0904021	1.05436	0.741423	1.05436
HSD17B10	E04	3.08897	3.3206	0.117524	0.100092	1.17416	0.272287	1.17416
IDE	E05	4.77473	4.31047	0.036531	0.0503988	0.724839	0.348293	-1.37962
IL1A	E06	9.2975	10.6897	0.00158918	0.000605452	2.62479	0.0545523	2.62479
INS	E07	13.8432	15.391	6.80411e-05	2.32733e-05	2.92357	0.124088	2.92357
INSR	E08	2.49	2.97787	0.178006	0.126932	1.40237	0.243089	1.40237
LPL	E09	2.84243	1.19963	0.139426	0.435386	0.320234	0.0623304	-3.12271
LRP1	E10	3.5855	3.91033	0.0833023	0.0665078	1.25252	0.124273	1.25252
LRP6	E11	3.96313	3.78227	0.0641177	0.0726816	0.882173	0.916909	-1.13356
LRP8	E12	5.49187	4.45807	0.022222	0.0454976	0.488422	0.0404273	-2.04741
MAP2	F01	2.69257	2.07553	0.154688	0.237248	0.65201	0.940438	-1.53372
MAPT	F02	-0.143533	0.2644	1.10461	0.832545	1.32678	0.377207	1.32678
MPO	F03	9.38037	9.51777	0.00150047	0.00136416	1.09992	0.606095	1.09992
NCSTN	F04	4.7993	4.8258	0.0359142	0.0352606	1.01854	0.813989	1.01854
PKP4	F05	1.39683	1.95707	0.379762	0.257552	1.47451	0.0191759	1.47451
PLAT	F06	8.53967	8.4006	0.00268723	0.00295915	0.908106	0.974001	-1.10119
PLAU	F07	8.33	8.81447	0.00310756	0.00222117	1.39907	0.465223	1.39907
PLG	F08	14.1905	15.1942	5.3484e-05	2.66735e-05	2.00514	0.364361	2.00514
PRKCA	F09	4.31287	5.18973	0.050315	0.027399	1.83638	0.0562805	1.83638
PRKCB	F10	4.19347	3.59357	0.0546564	0.0828378	0.6598	0.608237	-1.51561
PRKCD	F11	4.64257	4.40157	0.0400358	0.0473147	0.846159	0.493746	-1.18181
PRKCE	F12	5.23577	4.3225	0.0265385	0.0499802	0.530981	0.448128	-1.88331
PRKCG	G01	7.99503	6.46787	0.00391972	0.0112974	0.346958	0.175999	-2.88219
PRKCI	G02	4.09593	3.64543	0.0584792	0.0799126	0.731789	0.443223	-1.36651
PRKCQ	G03	7.52027	7.25393	0.00544721	0.00655162	0.83143	0.976474	-1.20275
PRKCZ	G04	1.80467	1.9239	0.286247	0.263541	1.08616	0.494243	1.08616
PSEN1	G05	3.91027	3.99457	0.0665108	0.0627358	1.06017	0.626838	1.06017
PSEN2	G06	5.87653	5.60917	0.0170211	0.0204867	0.830835	0.245672	-1.20361
SERPINA3	G07	4.71147	8.73137	0.0381687	0.00235286	16.2222	0.0244644	16.2222
SNCA	G08	1.34833	-0.183933	0.392746	1.13598	0.345734	0.0586292	-2.8924
SNCB	G09	1.5957	0.568267	0.330862	0.674427	0.490582	0.038384	-2.03839
UBQLN1	G10	1.5961	1.3904	0.33077	0.381459	0.867118	0.934804	-1.15325
UQCRC1	G11	3.47777	2.6471	0.089761	0.159641	0.562269	0.0237003	-1.77851
UQCRC2	G12	2.0084	1.35823	0.248549	0.39006	0.637207	0.288602	-1.56935
B2M	H01	0.460833	0.867933	0.726566	0.547931	1.32602	0.489031	1.32602
HPRT1	H02	2.93003	2.0899	0.131212	0.234897	0.558592	0.298783	-1.79022
RPL13A	H03	0.573767	1.45267	0.67186	0.365345	1.83897	0.0572888	1.83897
GAPDH	H04	-2.0502	-2.34813	4.14163	5.09165	0.813417	0.605756	-1.22938
ACTB	H05	-1.91443	-2.06237	3.76966	4.17671	0.902542	0.122303	-1.10798

## Sheet: Human Frontal Cortex
Gene	Well	AVG ΔCt (Ct(GOI) - Ave Ct (HKG))		2^-ΔCt		Fold Change	T-TEST	Fold Up- or Down-Regulation
		Test Sample	Control Sample	Test Sample	Control Sample	Test Sample /Control Sample	p value	Test Sample /Control Sample
A2M	A01	2.75349	3.66897	0.148291	0.0786193	1.8862	0.302293	1.8862
ABCA1	A02	6.25433	7.94374	0.0130997	0.00406159	3.22526	0.112612	3.22526
ACHE	A03	6.17093	7.06654	0.0138792	0.00746036	1.8604	0.28462	1.8604
ADAM9	A04	4.80309	4.47334	0.0358199	0.0450184	0.795673	0.290218	-1.2568
APBA1	A05	3.62163	3.89844	0.0812422	0.0670583	1.21152	0.5188	1.21152
APBA3	A06	6.69346	8.30494	0.00966202	0.00316202	3.05565	0.0906215	3.05565
APBB1	A07	3.49509	3.57861	0.0886895	0.0837013	1.0596	0.82784	1.0596
APBB2	A08	3.33643	3.38901	0.0990001	0.0954569	1.03712	0.820112	1.03712
APH1A	A09	4.35203	4.80271	0.0489677	0.0358295	1.36668	0.31417	1.36668
APLP1	A10	2.03639	2.47637	0.243772	0.179696	1.35659	0.550962	1.35659
APLP2	A11	2.94483	3.06877	0.129873	0.119181	1.08971	0.794185	1.08971
APOA1	A12	9.91449	10.8842	0.00103619	0.000529099	1.95841	0.485082	1.95841
APOE	B01	0.997427	2.22277	0.500893	0.214229	2.33812	0.0749779	2.33812
APP	B02	0.36756	-0.316027	0.775092	1.2449	0.622615	0.0866913	-1.60613
NAE1	B03	2.49259	2.43067	0.177687	0.185479	0.957988	0.957215	-1.04385
BACE1	B04	4.07219	3.68291	0.0594494	0.0778636	0.763507	0.310497	-1.30975
BACE2	B05	5.79453	6.93937	0.0180166	0.0081478	2.21123	0.170157	2.21123
BCHE	B06	6.19366	5.14807	0.0136623	0.0282017	0.484448	0.074739	-2.06421
BDNF	B07	5.92559	4.86404	0.016452	0.0343382	0.479116	0.000447768	-2.08718
CASP3	B08	3.55883	4.09787	0.0848568	0.0584006	1.45301	0.037036	1.45301
CASP4	B09	5.86386	7.15171	0.0171713	0.00703269	2.44163	0.0176198	2.44163
CDC2	B10	8.81929	7.92294	0.00221375	0.00412057	0.537243	0.0460215	-1.86136
CDK5	B11	2.99143	2.49707	0.125745	0.177136	0.70988	0.37196	-1.40869
CDKL1	B12	5.35633	5.44874	0.024411	0.0228963	1.06615	0.980713	1.06615
CHAT	C01	13.1945	14.8045	0.000106672	3.49453e-05	3.05255	0.00933537	3.05255
CLU	C02	6.27729	8.13197	0.0128928	0.00356477	3.61672	0.077245	3.61672
CTSB	C03	0.603593	1.32114	0.658113	0.400219	1.64438	0.0101681	1.64438
CTSC	C04	5.44429	6.30897	0.022967	0.0126127	1.82094	0.105075	1.82094
CTSD	C05	2.65513	2.87664	0.158755	0.136159	1.16596	0.466057	1.16596
CTSG	C06	13.1639	13.7903	0.000108959	7.05836e-05	1.54369	0.0861086	1.54369
CTSL1	C07	12.9444	13.9497	0.000126867	6.31989e-05	2.00743	0.00028995	2.00743
EP300	C08	4.20983	4.75071	0.0540401	0.0371445	1.45486	0.360052	1.45486
ERN1	C09	10.2097	11.2511	0.000844474	0.00041027	2.05834	0.0189287	2.05834
GAP43	C10	1.91563	1.73477	0.265057	0.300456	0.882181	0.665009	-1.13355
GNAO1	C11	0.45496	-0.38086	0.72953	1.30212	0.560265	0.199869	-1.78487
GNAZ	C12	3.68569	3.75154	0.0777134	0.0742461	1.0467	0.993507	1.0467
GNB1	D01	0.76616	0.850473	0.58798	0.554603	1.06018	0.805263	1.06018
GNB2	D02	3.48113	3.26637	0.0895522	0.103926	0.861693	0.492887	-1.16051
GNB4	D03	5.38263	4.83717	0.02397	0.0349837	0.685176	0.254776	-1.45948
GNB5	D04	4.10763	3.77871	0.0580071	0.0728611	0.796132	0.452246	-1.25607
GNG10	D05	3.52053	2.71981	0.0871397	0.151795	0.574063	0.0310303	-1.74197
GNG11	D06	12.4273	13.1423	0.000181557	0.000110604	1.6415	0.308204	1.6415
GNG3	D07	1.83393	0.571407	0.2805	0.67296	0.416815	0.0908212	-2.39914
GNG4	D08	4.57989	3.94261	0.0418133	0.0650365	0.642921	0.0595741	-1.5554
GNG5	D09	2.44486	3.26284	0.183664	0.104181	1.76294	0.135663	1.76294
GNG7	D10	0.49146	0.953207	0.711305	0.516483	1.37721	0.624276	1.37721
GNG8	D11	5.82246	6.78277	0.0176712	0.00908201	1.94573	0.5478	1.94573
GNGT1	D12	12.0475	14.8982	0.000236229	3.27494e-05	7.21324	0.307066	7.21324
GNGT2	E01	9.18073	9.84074	0.00172316	0.00109054	1.5801	0.188894	1.5801
GSK3A	E02	4.40606	3.84391	0.0471676	0.0696416	0.677291	0.0795036	-1.47647
GSK3B	E03	3.48869	3.21431	0.0890838	0.107745	0.826802	0.307689	-1.20948
HSD17B10	E04	3.48286	3.99947	0.0894447	0.0625228	1.43059	0.105291	1.43059
IDE	E05	5.57246	5.19854	0.0210147	0.0272323	0.771683	0.00672111	-1.29587
IL1A	E06	9.70616	10.2098	0.00119717	0.000844407	1.41776	0.755074	1.41776
INS	E07	14.0545	14.8654	5.87714e-05	3.35025e-05	1.75424	0.1344	1.75424
INSR	E08	3.08776	3.75114	0.117623	0.0742667	1.58379	0.141838	1.58379
LPL	E09	4.07176	5.02614	0.0594673	0.0306889	1.93775	0.0443916	1.93775
LRP1	E10	3.52099	3.72734	0.0871115	0.0755021	1.15376	0.964742	1.15376
LRP6	E11	4.17039	4.17197	0.0555375	0.0554767	1.0011	0.811146	1.0011
LRP8	E12	5.11036	4.06281	0.0289487	0.0598375	0.483788	0.121299	-2.06702
MAP2	F01	1.70863	0.947507	0.305951	0.518528	0.590038	0.306893	-1.69481
MAPT	F02	-0.03474	0.08024	1.02437	0.9459	1.08296	0.67735	1.08296
MPO	F03	8.04919	8.82747	0.0037753	0.00220123	1.71508	0.208953	1.71508
NCSTN	F04	4.60366	4.74577	0.0411301	0.0372718	1.10352	0.708795	1.10352
PKP4	F05	2.12713	1.91991	0.228913	0.264272	0.866205	0.647257	-1.15446
PLAT	F06	8.65303	8.69317	0.00248416	0.00241598	1.02822	0.745476	1.02822
PLAU	F07	8.65513	8.76307	0.00248055	0.00230172	1.07769	0.567017	1.07769
PLG	F08	12.2011	12.3677	0.000212376	0.000189217	1.12239	0.638808	1.12239
PRKCA	F09	2.96436	2.92517	0.128126	0.131654	0.973203	0.818198	-1.02753
PRKCB	F10	1.49716	0.580607	0.35425	0.668683	0.529773	0.207274	-1.8876
PRKCD	F11	3.97153	3.56551	0.0637458	0.0844648	0.754703	0.38115	-1.32503
PRKCE	F12	3.66399	3.03757	0.0788911	0.121787	0.647782	0.196587	-1.54373
PRKCG	G01	5.58616	5.07911	0.020816	0.0295826	0.703658	0.355009	-1.42114
PRKCI	G02	4.15226	3.44794	0.05624	0.0916361	0.613732	0.00832051	-1.62938
PRKCQ	G03	6.09423	5.82137	0.0146371	0.0176845	0.827681	0.47472	-1.2082
PRKCZ	G04	1.43789	1.67061	0.369106	0.314121	1.17504	0.486748	1.17504
PSEN1	G05	3.81786	3.52454	0.0709103	0.0868976	0.816022	0.521175	-1.22546
PSEN2	G06	6.13253	6.25807	0.0142536	0.0130657	1.09092	0.742827	1.09092
SERPINA3	G07	4.04936	10.0087	0.0603978	0.000970709	62.2203	0.0387415	62.2203
SNCA	G08	1.03419	-0.11376	0.488289	1.08204	0.451265	0.113928	-2.21599
SNCB	G09	0.0512933	0.106707	0.965071	0.928706	1.03916	0.752558	1.03916
UBQLN1	G10	1.43443	1.00221	0.369994	0.499236	0.74112	0.189058	-1.34931
UQCRC1	G11	3.10976	2.12944	0.115843	0.228547	0.506867	0.0122608	-1.9729
UQCRC2	G12	2.01876	1.44961	0.24677	0.366121	0.674012	0.120567	-1.48365
B2M	H01	1.32123	1.18377	0.400195	0.440199	0.909123	0.81994	-1.09996
HPRT1	H02	2.39593	1.45251	0.19	0.365386	0.519999	0.0891503	-1.92308
RPL13A	H03	1.20609	2.33484	0.433441	0.198218	2.18669	0.0254231	2.18669
GAPDH	H04	-2.79681	-2.69776	6.94901	6.48794	1.07107	0.62933	1.07107
ACTB	H05	-2.12644	-2.27336	4.36639	4.83448	0.903177	0.212003	-1.1072
